# Supplementary material for: Integrative Activity of Mating Loci, Environmentally Responsive Genes, and Secondary Metabolism Pathways during Sexual Development of Chaetomium globosum
Source: mBio. 2019 Dec 10;10(6):e02119-19. doi: 10.1128/mBio.02119-19 (PMC6904875; doi:10.1128/mBio.02119-19)
Supplement: TABLE S1 [file mBio.02119-19-st001.xlsx]

## Sheet: Sheet1
Table S1. Single-copy orthologs identified between Chaetomium globosum and Neurospora crassa genomes. KEGG functional annotation was available for some genes.
species	Gene_ID		species	Gene_ID	kogdefline	kogClass	kogGroup
C.globosum	CHGG_02925		N.crassa	NCU00340	FOG: Zn-finger	General function prediction only	POORLY CHARACTERIZED
C.globosum	CHGG_00632		N.crassa	NCU01345	Transcriptional activator FOSB/c-Fos and related bZIP transcription factors	Transcription	INFORMATION STORAGE AND PROCESSING
C.globosum	CHGG_09042		N.crassa	NCU04050	Transcriptional activator of the JUN family	Transcription	INFORMATION STORAGE AND PROCESSING
C.globosum	CHGG_04711		N.crassa	NCU08294	Nuclear receptor coregulator SMRT/SMRTER, contains Myb-like domains	Transcription	INFORMATION STORAGE AND PROCESSING
C.globosum	CHGG_10833		N.crassa	NCU00289
C.globosum	CHGG_01922		N.crassa	NCU00902	GATA-4/5/6 transcription factors	Transcription	INFORMATION STORAGE AND PROCESSING
C.globosum	CHGG_10944		N.crassa	NCU02214	Voltage-gated Ca2+ channels, alpha1 subunits	Inorganic ion transport and metabolism	METABOLISM
C.globosum	CHGG_07320		N.crassa	NCU03686	RNA polymerase II, large subunit	Transcription	INFORMATION STORAGE AND PROCESSING
C.globosum	CHGG_09013		N.crassa	NCU04731	Predicted DNA-binding protein	Transcription	INFORMATION STORAGE AND PROCESSING
C.globosum	CHGG_00728		N.crassa	NCU06656	Signaling protein SWIFT and related BRCT domain proteins	Transcription	INFORMATION STORAGE AND PROCESSING
C.globosum	CHGG_03639		N.crassa	NCU07535	Uncharacterized conserved protein	Function unknown	POORLY CHARACTERIZED
C.globosum	CHGG_09891		N.crassa	NCU07945
C.globosum	CHGG_01902		N.crassa	NCU00945
C.globosum	CHGG_08197		N.crassa	NCU03489	beta-1,6-N-acetylglucosaminyltransferase, contains WSC domain	Carbohydrate transport and metabolism	METABOLISM
C.globosum	CHGG_04873		N.crassa	NCU04390
C.globosum	CHGG_10499		N.crassa	NCU05383	Thyroid hormone receptor-associated protein complex, subunit TRAP230	Transcription	INFORMATION STORAGE AND PROCESSING
C.globosum	CHGG_09798		N.crassa	NCU06068	Nuclear receptor coregulator SMRT/SMRTER, contains Myb-like domains	Transcription	INFORMATION STORAGE AND PROCESSING
C.globosum	CHGG_07364		N.crassa	NCU07788
C.globosum	CHGG_04979		N.crassa	NCU08651	Serine/threonine protein kinase	Signal transduction mechanisms	CELLULAR PROCESSES AND SIGNALING
C.globosum	CHGG_06530		N.crassa	NCU02017	Class 2 transcription repressor NC2, beta subunit (Dr1)	Transcription	INFORMATION STORAGE AND PROCESSING
C.globosum	CHGG_02020		N.crassa	NCU02896	Positive cofactor 2 (PC2), subunit of a multiprotein coactivator of RNA polymerase II	Transcription	INFORMATION STORAGE AND PROCESSING
C.globosum	CHGG_01593		N.crassa	NCU03320	Nucleolar GTPase/ATPase p130	Nuclear structure	CELLULAR PROCESSES AND SIGNALING
C.globosum	CHGG_09295		N.crassa	NCU03931
C.globosum	CHGG_05152		N.crassa	NCU04866	Putative transcription factor HALR/MLL3, involved in embryonic development	General function prediction only	POORLY CHARACTERIZED
C.globosum	CHGG_09562		N.crassa	NCU07139
C.globosum	CHGG_00993		N.crassa	NCU07392
C.globosum	CHGG_02912		N.crassa	NCU00329	von Willebrand factor and related coagulation proteins	Extracellular structures	CELLULAR PROCESSES AND SIGNALING
C.globosum	CHGG_01737		N.crassa	NCU02094
C.globosum	CHGG_07578		N.crassa	NCU03593	Transcription factor PRD and related proteins, contain PAX and HOX domains	Transcription	INFORMATION STORAGE AND PROCESSING
C.globosum	CHGG_05671		N.crassa	NCU06407	Nuclear receptor coregulator SMRT/SMRTER, contains Myb-like domains	Transcription	INFORMATION STORAGE AND PROCESSING
C.globosum	CHGG_10452		N.crassa	NCU06799	Serine/threonine protein kinase	Signal transduction mechanisms	CELLULAR PROCESSES AND SIGNALING
C.globosum	CHGG_06117		N.crassa	NCU09205	Vesicle coat complex COPII, subunit SEC24/subunit SFB2	Intracellular trafficking, secretion, and vesicular transport	CELLULAR PROCESSES AND SIGNALING
C.globosum	CHGG_00692		N.crassa	NCU01154	SWI-SNF chromatin-remodeling complex protein	Chromatin structure and dynamics	INFORMATION STORAGE AND PROCESSING
C.globosum	CHGG_08641		N.crassa	NCU04001	Serine O-acetyltransferase	Amino acid transport and metabolism	METABOLISM
C.globosum	CHGG_03072		N.crassa	NCU00004
C.globosum	CHGG_03075		N.crassa	NCU00005	Predicted G-protein coupled receptor	Signal transduction mechanisms	CELLULAR PROCESSES AND SIGNALING
C.globosum	CHGG_03021		N.crassa	NCU00007
C.globosum	CHGG_03016		N.crassa	NCU00008	Protein transporter of the TRAM (translocating chain-associating membrane) superfamily	Intracellular trafficking, secretion, and vesicular transport	CELLULAR PROCESSES AND SIGNALING
C.globosum	CHGG_03015		N.crassa	NCU00010	Heavy metal exporter HMT1, ABC superfamily	Inorganic ion transport and metabolism	METABOLISM
C.globosum	CHGG_03008		N.crassa	NCU00017
C.globosum	CHGG_03010		N.crassa	NCU00018	AAA+-type ATPase	Posttranslational modification, protein turnover, chaperones	CELLULAR PROCESSES AND SIGNALING
C.globosum	CHGG_03006		N.crassa	NCU00019	Transcription factor of the Forkhead/HNF3 family	Transcription	INFORMATION STORAGE AND PROCESSING
C.globosum	CHGG_03005		N.crassa	NCU00021	Uncharacterized protein CLU1/cluA/TIF31 involved in mitochondrial morphology/distribution, also found associated with eIF-3	General function prediction only	POORLY CHARACTERIZED
C.globosum	CHGG_03004		N.crassa	NCU00022	Chitinase	Carbohydrate transport and metabolism	METABOLISM
C.globosum	CHGG_03002		N.crassa	NCU00023	Ferric reductase, NADH/NADPH oxidase and related proteins	Secondary metabolites biosynthesis, transport and catabolism	METABOLISM
C.globosum	CHGG_03000		N.crassa	NCU00025	Predicted integral membrane protein	General function prediction only	POORLY CHARACTERIZED
C.globosum	CHGG_02999		N.crassa	NCU00026
C.globosum	CHGG_02996		N.crassa	NCU00027
C.globosum	CHGG_05741		N.crassa	NCU00030	Mitochondrial endonuclease	Nucleotide transport and metabolism	METABOLISM
C.globosum	CHGG_05746		N.crassa	NCU00032
C.globosum	CHGG_05744		N.crassa	NCU00034	Farnesyl cysteine-carboxyl methyltransferase	Posttranslational modification, protein turnover, chaperones	CELLULAR PROCESSES AND SIGNALING
C.globosum	CHGG_05743		N.crassa	NCU00035	Sterol O-acyltransferase/Diacylglycerol O-acyltransferase	Lipid transport and metabolism	METABOLISM
C.globosum	CHGG_05742		N.crassa	NCU00037	Polyadenylation factor I complex, subunit PFS2	RNA processing and modification	INFORMATION STORAGE AND PROCESSING
C.globosum	CHGG_05750		N.crassa	NCU00039	beta-1,6-N-acetylglucosaminyltransferase, contains WSC domain	Carbohydrate transport and metabolism	METABOLISM
C.globosum	CHGG_05751		N.crassa	NCU00040	Translation initiation factor 3, subunit a (eIF-3a)	Translation, ribosomal structure and biogenesis	INFORMATION STORAGE AND PROCESSING
C.globosum	CHGG_05752		N.crassa	NCU00041
C.globosum	CHGG_05753		N.crassa	NCU00042
C.globosum	CHGG_05754		N.crassa	NCU00043	Serine/threonine specific protein phosphatase PP1, catalytic subunit	General function prediction only	POORLY CHARACTERIZED
C.globosum	CHGG_05756		N.crassa	NCU00045	PHD finger protein BR140/LIN-49	General function prediction only	POORLY CHARACTERIZED
C.globosum	CHGG_05757		N.crassa	NCU00046	Nischarin, modulator of integrin alpha5 subunit action	Signal transduction mechanisms	CELLULAR PROCESSES AND SIGNALING
C.globosum	CHGG_05761		N.crassa	NCU00050	Dihydrolipoamide acetyltransferase	Energy production and conversion	METABOLISM
C.globosum	CHGG_05760		N.crassa	NCU00051
C.globosum	CHGG_05762		N.crassa	NCU00052	Predicted L-carnitine dehydratase/alpha-methylacyl-CoA racemase	Lipid transport and metabolism	METABOLISM
C.globosum	CHGG_05764		N.crassa	NCU00054
C.globosum	CHGG_05765		N.crassa	NCU00055
C.globosum	CHGG_05768		N.crassa	NCU00056	3-oxoacyl-(acyl-carrier-protein) synthase (I and II)	Lipid transport and metabolism	METABOLISM
C.globosum	CHGG_05771		N.crassa	NCU00059	Polyadenylate-binding protein (RRM superfamily)	Translation, ribosomal structure and biogenesis	INFORMATION STORAGE AND PROCESSING
C.globosum	CHGG_05772		N.crassa	NCU00060	FOG: Low-complexity	Function unknown	POORLY CHARACTERIZED
C.globosum	CHGG_05774		N.crassa	NCU00061
C.globosum	CHGG_05777		N.crassa	NCU00064	Nuclear receptor coregulator SMRT/SMRTER, contains Myb-like domains	Transcription	INFORMATION STORAGE AND PROCESSING
C.globosum	CHGG_05776		N.crassa	NCU00065	tRNA-dihydrouridine synthase	Translation, ribosomal structure and biogenesis	INFORMATION STORAGE AND PROCESSING
C.globosum	CHGG_05779		N.crassa	NCU00066	Uncharacterized conserved protein	General function prediction only	POORLY CHARACTERIZED
C.globosum	CHGG_05781		N.crassa	NCU00068	Serine/threonine protein kinase	Signal transduction mechanisms	CELLULAR PROCESSES AND SIGNALING
C.globosum	CHGG_05783		N.crassa	NCU00070	Chromatin remodeling protein, contains PHD Zn-finger	Chromatin structure and dynamics	INFORMATION STORAGE AND PROCESSING
C.globosum	CHGG_05784		N.crassa	NCU00071
C.globosum	CHGG_05785		N.crassa	NCU00072
C.globosum	CHGG_05786		N.crassa	NCU00073	Homeobox transcription factor SIP1	Transcription	INFORMATION STORAGE AND PROCESSING
C.globosum	CHGG_05787		N.crassa	NCU00074
C.globosum	CHGG_05788		N.crassa	NCU00075	Molecular chaperone (DnaJ superfamily)	Posttranslational modification, protein turnover, chaperones	CELLULAR PROCESSES AND SIGNALING
C.globosum	CHGG_05789		N.crassa	NCU00076
C.globosum	CHGG_05790		N.crassa	NCU00077	DNA-binding subunit of a DNA-dependent protein kinase (Ku80 autoantigen)	Replication, recombination and repair	INFORMATION STORAGE AND PROCESSING
C.globosum	CHGG_05792		N.crassa	NCU00080	Predicted steroid reductase	General function prediction only	POORLY CHARACTERIZED
C.globosum	CHGG_05793		N.crassa	NCU00081	DNA topoisomerase III alpha	Replication, recombination and repair	INFORMATION STORAGE AND PROCESSING
C.globosum	CHGG_05794		N.crassa	NCU00083
C.globosum	CHGG_05802		N.crassa	NCU00085	von Willebrand factor and related coagulation proteins	Extracellular structures	CELLULAR PROCESSES AND SIGNALING
C.globosum	CHGG_05800		N.crassa	NCU00086
C.globosum	CHGG_05799		N.crassa	NCU00087	6-phosphogluconolactonase - like protein	Carbohydrate transport and metabolism	METABOLISM
C.globosum	CHGG_05798		N.crassa	NCU00088	p-Nitrophenyl phosphatase	Inorganic ion transport and metabolism	METABOLISM
C.globosum	CHGG_05797		N.crassa	NCU00089
C.globosum	CHGG_05804		N.crassa	NCU00090	FOG: Zn-finger	General function prediction only	POORLY CHARACTERIZED
C.globosum	CHGG_05805		N.crassa	NCU00091	Uncharacterized conserved protein, contains WD40 repeats	Function unknown	POORLY CHARACTERIZED
C.globosum	CHGG_05806		N.crassa	NCU00092	Uncharacterized conserved protein	Function unknown	POORLY CHARACTERIZED
C.globosum	CHGG_03344		N.crassa	NCU00095	TPR-containing nuclear phosphoprotein that regulates K(+) uptake	Inorganic ion transport and metabolism	METABOLISM
C.globosum	CHGG_03337		N.crassa	NCU00100
C.globosum	CHGG_03338		N.crassa	NCU00101
C.globosum	CHGG_03339		N.crassa	NCU00102
C.globosum	CHGG_03340		N.crassa	NCU00103
C.globosum	CHGG_03341		N.crassa	NCU00104	Chaperone HSP104 and related ATP-dependent Clp proteases	Posttranslational modification, protein turnover, chaperones	CELLULAR PROCESSES AND SIGNALING
C.globosum	CHGG_03379		N.crassa	NCU00105	Ribosome biogenesis protein NIP7	Translation, ribosomal structure and biogenesis	INFORMATION STORAGE AND PROCESSING
C.globosum	CHGG_03378		N.crassa	NCU00106	Gamma-glutamyl kinase	Amino acid transport and metabolism	METABOLISM
C.globosum	CHGG_03377		N.crassa	NCU00107	Ku70-binding protein	Replication, recombination and repair	INFORMATION STORAGE AND PROCESSING
C.globosum	CHGG_03376		N.crassa	NCU00108	Serine/threonine protein kinase	Cell cycle control, cell division, chromosome partitioning	METABOLISM
C.globosum	CHGG_03375		N.crassa	NCU00109	Uncharacterized conserved protein	Function unknown	POORLY CHARACTERIZED
C.globosum	CHGG_03374		N.crassa	NCU00110	Histone acetyltransferase SAGA/ADA, catalytic subunit PCAF/GCN5 and related proteins	Chromatin structure and dynamics	INFORMATION STORAGE AND PROCESSING
C.globosum	CHGG_03373		N.crassa	NCU00111
C.globosum	CHGG_03372		N.crassa	NCU00112	Xaa-Pro aminopeptidase	Amino acid transport and metabolism	METABOLISM
C.globosum	CHGG_03369		N.crassa	NCU00116	CCAAT-binding factor, subunit C (HAP5)	Transcription	INFORMATION STORAGE AND PROCESSING
C.globosum	CHGG_03368		N.crassa	NCU00117	Exocyst complex, subunit SEC15	Intracellular trafficking, secretion, and vesicular transport	CELLULAR PROCESSES AND SIGNALING
C.globosum	CHGG_03367		N.crassa	NCU00118	Protein Mei2, essential for commitment to meiosis, and related proteins	Cell cycle control, cell division, chromosome partitioning	METABOLISM
C.globosum	CHGG_03366		N.crassa	NCU00119	Uncharacterized conserved protein	Function unknown	POORLY CHARACTERIZED
C.globosum	CHGG_05652		N.crassa	NCU00120	Uncharacterized conserved protein	Function unknown	POORLY CHARACTERIZED
C.globosum	CHGG_05653		N.crassa	NCU00121	Cl- channel CLC-3 and related proteins (CLC superfamily)	Inorganic ion transport and metabolism	METABOLISM
C.globosum	CHGG_05648		N.crassa	NCU00122	Aminopeptidase I zinc metalloprotease (M18)	Amino acid transport and metabolism	METABOLISM
C.globosum	CHGG_05650		N.crassa	NCU00124	Signaling protein SWIFT and related BRCT domain proteins	Transcription	INFORMATION STORAGE AND PROCESSING
C.globosum	CHGG_05651		N.crassa	NCU00125	Nuclear receptor coregulator SMRT/SMRTER, contains Myb-like domains	Transcription	INFORMATION STORAGE AND PROCESSING
C.globosum	CHGG_05638		N.crassa	NCU00127
C.globosum	CHGG_05642		N.crassa	NCU00130	Beta-glucosidase, lactase phlorizinhydrolase, and related proteins	Carbohydrate transport and metabolism	METABOLISM
C.globosum	CHGG_05821		N.crassa	NCU00135	CDP-alcohol phosphatidyltransferase/Phosphatidylglycerol-phosphate synthase	Lipid transport and metabolism	METABOLISM
C.globosum	CHGG_05819		N.crassa	NCU00138
C.globosum	CHGG_02862		N.crassa	NCU00142	Serine/threonine protein kinase	Signal transduction mechanisms	CELLULAR PROCESSES AND SIGNALING
C.globosum	CHGG_02863		N.crassa	NCU00145	Histones H3 and H4	Chromatin structure and dynamics	INFORMATION STORAGE AND PROCESSING
C.globosum	CHGG_02628		N.crassa	NCU00146	Predicted membrane protein	Function unknown	POORLY CHARACTERIZED
C.globosum	CHGG_02864		N.crassa	NCU00148	Predicted dehydrogenase	Secondary metabolites biosynthesis, transport and catabolism	METABOLISM
C.globosum	CHGG_02923		N.crassa	NCU00150	Phosphoribosylformimino-5-aminoimidazole carboxamide ribonucleotide (ProFAR) isomerase	Amino acid transport and metabolism	METABOLISM
C.globosum	CHGG_02924		N.crassa	NCU00151	Projectin/twitchin and related proteins	Cytoskeleton	CELLULAR PROCESSES AND SIGNALING
C.globosum	CHGG_02922		N.crassa	NCU00152	AAA ATPase containing von Willebrand factor type A (vWA) domain	General function prediction only	POORLY CHARACTERIZED
C.globosum	CHGG_02921		N.crassa	NCU00153	NADH-dehydrogenase (ubiquinone)	Energy production and conversion	METABOLISM
C.globosum	CHGG_02943		N.crassa	NCU00155	Nuclear receptor coregulator SMRT/SMRTER, contains Myb-like domains	Transcription	INFORMATION STORAGE AND PROCESSING
C.globosum	CHGG_02946		N.crassa	NCU00157	COP9 signalosome, subunit CSN1	Posttranslational modification, protein turnover, chaperones	CELLULAR PROCESSES AND SIGNALING
C.globosum	CHGG_02947		N.crassa	NCU00158	U5 snRNP-associated RNA splicing factor	RNA processing and modification	INFORMATION STORAGE AND PROCESSING
C.globosum	CHGG_02948		N.crassa	NCU00159	Conserved Zn-finger protein	General function prediction only	POORLY CHARACTERIZED
C.globosum	CHGG_02949		N.crassa	NCU00160
C.globosum	CHGG_02951		N.crassa	NCU00161	Chitinase	Cell wall/membrane/envelope biogenesis	CELLULAR PROCESSES AND SIGNALING
C.globosum	CHGG_02941		N.crassa	NCU00162	Mannose lectin ERGIC-53, involved in glycoprotein traffic	Intracellular trafficking, secretion, and vesicular transport	CELLULAR PROCESSES AND SIGNALING
C.globosum	CHGG_02940		N.crassa	NCU00163	Glucosyltransferase - Alg8p	Transcription	INFORMATION STORAGE AND PROCESSING
C.globosum	CHGG_02939		N.crassa	NCU00164	Chromatin remodeling complex WSTF-ISWI, large subunit (contains heterochromatin localization, PHD and BROMO domains)	Chromatin structure and dynamics	INFORMATION STORAGE AND PROCESSING
C.globosum	CHGG_02882		N.crassa	NCU00166	Mitochondrial associated endoribonuclease MAR1 (isochorismatase superfamily)	General function prediction only	POORLY CHARACTERIZED
C.globosum	CHGG_05622		N.crassa	NCU00167	Uncharacterized conserved protein	Function unknown	POORLY CHARACTERIZED
C.globosum	CHGG_05621		N.crassa	NCU00168	1-acyl-sn-glycerol-3-phosphate acyltransferase	Lipid transport and metabolism	METABOLISM
C.globosum	CHGG_05611		N.crassa	NCU00169	Molecular chaperone (DnaJ superfamily)	Posttranslational modification, protein turnover, chaperones	CELLULAR PROCESSES AND SIGNALING
C.globosum	CHGG_05612		N.crassa	NCU00170	Molecular chaperone (DnaJ superfamily)	Posttranslational modification, protein turnover, chaperones	CELLULAR PROCESSES AND SIGNALING
C.globosum	CHGG_05614		N.crassa	NCU00172	Halotolerance protein HAL3 (contains flavoprotein domain)	Inorganic ion transport and metabolism	METABOLISM
C.globosum	CHGG_05615		N.crassa	NCU00173	Esterase D	General function prediction only	POORLY CHARACTERIZED
C.globosum	CHGG_05618		N.crassa	NCU00175	von Willebrand factor and related coagulation proteins	Extracellular structures	CELLULAR PROCESSES AND SIGNALING
C.globosum	CHGG_05620		N.crassa	NCU00177	Glycinamide ribonucleotide synthetase (GARS)/Aminoimidazole ribonucleotide synthetase (AIRS)	Nucleotide transport and metabolism	METABOLISM
C.globosum	CHGG_05610		N.crassa	NCU00178	RNA polymerase II elongator associated protein	General function prediction only	POORLY CHARACTERIZED
C.globosum	CHGG_05609		N.crassa	NCU00180
C.globosum	CHGG_05608		N.crassa	NCU00181	Cyclophilin type, U box-containing peptidyl-prolyl cis-trans isomerase	Posttranslational modification, protein turnover, chaperones	CELLULAR PROCESSES AND SIGNALING
C.globosum	CHGG_05607		N.crassa	NCU00182	Predicted membrane protein	Function unknown	POORLY CHARACTERIZED
C.globosum	CHGG_05605		N.crassa	NCU00184	Predicted membrane protein	Function unknown	POORLY CHARACTERIZED
C.globosum	CHGG_05604		N.crassa	NCU00185
C.globosum	CHGG_05594		N.crassa	NCU00186	Thioredoxin, nucleoredoxin and related proteins	General function prediction only	POORLY CHARACTERIZED
C.globosum	CHGG_05593		N.crassa	NCU00188	Serine/threonine-protein kinase involved in autophagy	Posttranslational modification, protein turnover, chaperones	CELLULAR PROCESSES AND SIGNALING
C.globosum	CHGG_05591		N.crassa	NCU00193	GPI-alpha-mannosyltransferase III (GPI10/PIG-B) involved in glycosylphosphatidylinositol anchor biosynthesis	Cell wall/membrane/envelope biogenesis	CELLULAR PROCESSES AND SIGNALING
C.globosum	CHGG_05592		N.crassa	NCU00194	Ornithine aminotransferase	Amino acid transport and metabolism	METABOLISM
C.globosum	CHGG_05595		N.crassa	NCU00195	Permease of the major facilitator superfamily	Carbohydrate transport and metabolism	METABOLISM
C.globosum	CHGG_05596		N.crassa	NCU00196	Rho GTPase-activating protein	Signal transduction mechanisms	CELLULAR PROCESSES AND SIGNALING
C.globosum	CHGG_05601		N.crassa	NCU00198	Mitochondrial import inner membrane translocase, subunit TIM9	Intracellular trafficking, secretion, and vesicular transport	CELLULAR PROCESSES AND SIGNALING
C.globosum	CHGG_05602		N.crassa	NCU00199
C.globosum	CHGG_05603		N.crassa	NCU00200	Anthranilate synthase component II	Amino acid transport and metabolism	METABOLISM
C.globosum	CHGG_05590		N.crassa	NCU00202	Actin-binding protein Coronin, contains WD40 repeats	Cytoskeleton	CELLULAR PROCESSES AND SIGNALING
C.globosum	CHGG_05655		N.crassa	NCU00203	Sirtuin 4 and related class II sirtuins (SIR2 family)	Chromatin structure and dynamics	INFORMATION STORAGE AND PROCESSING
C.globosum	CHGG_05656		N.crassa	NCU00205	Regulator of spindle pole body duplication	Cell cycle control, cell division, chromosome partitioning	METABOLISM
C.globosum	CHGG_03380		N.crassa	NCU00206	Glucose dehydrogenase/choline dehydrogenase/mandelonitrile lyase (GMC oxidoreductase family)	General function prediction only	POORLY CHARACTERIZED
C.globosum	CHGG_03348		N.crassa	NCU00207
C.globosum	CHGG_03356		N.crassa	NCU00209
C.globosum	CHGG_03355		N.crassa	NCU00210	Nuclear cap-binding protein complex, subunit CBP20 (RRM superfamily)	RNA processing and modification	INFORMATION STORAGE AND PROCESSING
C.globosum	CHGG_03354		N.crassa	NCU00211
C.globosum	CHGG_03352		N.crassa	NCU00213	DNA-binding cell division cycle control protein	Cell cycle control, cell division, chromosome partitioning	METABOLISM
C.globosum	CHGG_03351		N.crassa	NCU00214	Predicted membrane protein	Function unknown	POORLY CHARACTERIZED
C.globosum	CHGG_03350		N.crassa	NCU00216	NADH-cytochrome b-5 reductase	Coenzyme transport and metabolism	METABOLISM
C.globosum	CHGG_03382		N.crassa	NCU00218	GTP-binding ADP-ribosylation factor-like protein ARL2	Cytoskeleton	CELLULAR PROCESSES AND SIGNALING
C.globosum	CHGG_03383		N.crassa	NCU00219	Splicing coactivator SRm160/300, subunit SRm300	RNA processing and modification	INFORMATION STORAGE AND PROCESSING
C.globosum	CHGG_03384		N.crassa	NCU00220	Transcription factor, subunit of SRB subcomplex of RNA polymerase II	Transcription	INFORMATION STORAGE AND PROCESSING
C.globosum	CHGG_03387		N.crassa	NCU00223	Chromodomain-helicase DNA-binding protein	Transcription	INFORMATION STORAGE AND PROCESSING
C.globosum	CHGG_03388		N.crassa	NCU00225	Predicted RNA-binding protein	General function prediction only	POORLY CHARACTERIZED
C.globosum	CHGG_03389		N.crassa	NCU00226
C.globosum	CHGG_03390		N.crassa	NCU00227	Sideroflexin	General function prediction only	POORLY CHARACTERIZED
C.globosum	CHGG_03391		N.crassa	NCU00230	LAMMER dual specificity kinases	Signal transduction mechanisms	CELLULAR PROCESSES AND SIGNALING
C.globosum	CHGG_03393		N.crassa	NCU00232	Predicted metal-dependent hydrolase (beta-lactamase superfamily)	General function prediction only	POORLY CHARACTERIZED
C.globosum	CHGG_03396		N.crassa	NCU00233
C.globosum	CHGG_03395		N.crassa	NCU00234	Putative transcription factor HALR/MLL3, involved in embryonic development	General function prediction only	POORLY CHARACTERIZED
C.globosum	CHGG_03397		N.crassa	NCU00236
C.globosum	CHGG_03398		N.crassa	NCU00237	Nuclear receptor coregulator SMRT/SMRTER, contains Myb-like domains	Transcription	INFORMATION STORAGE AND PROCESSING
C.globosum	CHGG_03401		N.crassa	NCU00239	Predicted AMP-binding protein	General function prediction only	POORLY CHARACTERIZED
C.globosum	CHGG_09351		N.crassa	NCU00240	Transcription factor containing C2HC type Zn finger	Transcription	INFORMATION STORAGE AND PROCESSING
C.globosum	CHGG_03403		N.crassa	NCU00241	C-type lectin	Signal transduction mechanisms	CELLULAR PROCESSES AND SIGNALING
C.globosum	CHGG_03404		N.crassa	NCU00242	SNARE protein TLG1/Syntaxin 6	Intracellular trafficking, secretion, and vesicular transport	CELLULAR PROCESSES AND SIGNALING
C.globosum	CHGG_03411		N.crassa	NCU00243	Microtubule-binding protein involved in cell cycle control	Cell cycle control, cell division, chromosome partitioning	METABOLISM
C.globosum	CHGG_07010		N.crassa	NCU00244	Glycosyl transferase, family 8 - glycogenin	Carbohydrate transport and metabolism	METABOLISM
C.globosum	CHGG_03648		N.crassa	NCU00249	Aspartyl protease	Posttranslational modification, protein turnover, chaperones	CELLULAR PROCESSES AND SIGNALING
C.globosum	CHGG_03647		N.crassa	NCU00250
C.globosum	CHGG_03645		N.crassa	NCU00251	Cytosolic Ca2+-dependent cysteine protease (calpain), large subunit (EF-Hand protein superfamily)	Signal transduction mechanisms	CELLULAR PROCESSES AND SIGNALING
C.globosum	CHGG_03651		N.crassa	NCU00258	40S ribosomal protein S7	Translation, ribosomal structure and biogenesis	INFORMATION STORAGE AND PROCESSING
C.globosum	CHGG_03650		N.crassa	NCU00262	Predicted glutamine synthetase	Nucleotide transport and metabolism	METABOLISM
C.globosum	CHGG_03658		N.crassa	NCU00263	Tripeptidyl peptidase II	Posttranslational modification, protein turnover, chaperones	CELLULAR PROCESSES AND SIGNALING
C.globosum	CHGG_03659		N.crassa	NCU00265
C.globosum	CHGG_03217		N.crassa	NCU00268	Calcium-responsive transcription coactivator	Transcription	INFORMATION STORAGE AND PROCESSING
C.globosum	CHGG_03216		N.crassa	NCU00269	Clathrin coat binding protein/Huntingtin interacting protein HIP1, involved in regulation of endocytosis	Intracellular trafficking, secretion, and vesicular transport	CELLULAR PROCESSES AND SIGNALING
C.globosum	CHGG_03231		N.crassa	NCU00270
C.globosum	CHGG_03256		N.crassa	NCU00273	Uncharacterized conserved protein	Function unknown	POORLY CHARACTERIZED
C.globosum	CHGG_03257		N.crassa	NCU00274	Protein kinase ATM/Tel1, involved in telomere length regulation and DNA repair	Signal transduction mechanisms	CELLULAR PROCESSES AND SIGNALING
C.globosum	CHGG_03255		N.crassa	NCU00275	Predicted E3 ubiquitin ligase	Posttranslational modification, protein turnover, chaperones	CELLULAR PROCESSES AND SIGNALING
C.globosum	CHGG_03254		N.crassa	NCU00276	Mitochondrial DNA polymerase gamma, catalytic subunit	Replication, recombination and repair	INFORMATION STORAGE AND PROCESSING
C.globosum	CHGG_03253		N.crassa	NCU00277	Calponin	Cytoskeleton	CELLULAR PROCESSES AND SIGNALING
C.globosum	CHGG_03252		N.crassa	NCU00278
C.globosum	CHGG_03247		N.crassa	NCU00281	UDP-glucuronosyl and UDP-glucosyl transferase	Carbohydrate transport and metabolism	METABOLISM
C.globosum	CHGG_03240		N.crassa	NCU00282
C.globosum	CHGG_03242		N.crassa	NCU00283	FOG: Zn-finger	General function prediction only	POORLY CHARACTERIZED
C.globosum	CHGG_03244		N.crassa	NCU00285	FOG: Zn-finger	General function prediction only	POORLY CHARACTERIZED
C.globosum	CHGG_03994		N.crassa	NCU00290	Transporter, ABC superfamily (Breast cancer resistance protein)	Secondary metabolites biosynthesis, transport and catabolism	METABOLISM
C.globosum	CHGG_03249		N.crassa	NCU00292	Carboxylesterase and related proteins	General function prediction only	POORLY CHARACTERIZED
C.globosum	CHGG_03238		N.crassa	NCU00294	60S ribosomal protein L10A	Translation, ribosomal structure and biogenesis	INFORMATION STORAGE AND PROCESSING
C.globosum	CHGG_03246		N.crassa	NCU00295
C.globosum	CHGG_09520		N.crassa	NCU00298	Monocarboxylate transporter	Carbohydrate transport and metabolism	METABOLISM
C.globosum	CHGG_03234		N.crassa	NCU00299	Enoyl-CoA hydratase/isomerase	Lipid transport and metabolism	METABOLISM
C.globosum	CHGG_03233		N.crassa	NCU00300	Predicted membrane protein	Function unknown	POORLY CHARACTERIZED
C.globosum	CHGG_03319		N.crassa	NCU00301	Disrupter of silencing SAS10	Chromatin structure and dynamics	INFORMATION STORAGE AND PROCESSING
C.globosum	CHGG_03322		N.crassa	NCU00303	Predicted MutS-related protein involved in mismatch repair	Replication, recombination and repair	INFORMATION STORAGE AND PROCESSING
C.globosum	CHGG_05734		N.crassa	NCU00305	Reductases with broad range of substrate specificities	General function prediction only	POORLY CHARACTERIZED
C.globosum	CHGG_02937		N.crassa	NCU00306	Synaptic vesicle transporter SVOP and related transporters (major facilitator superfamily)	General function prediction only	POORLY CHARACTERIZED
C.globosum	CHGG_02986		N.crassa	NCU00309	beta-1,6-N-acetylglucosaminyltransferase, contains WSC domain	Carbohydrate transport and metabolism	METABOLISM
C.globosum	CHGG_02988		N.crassa	NCU00310	RNA polymerase III transcription factor TFIIIC	Transcription	INFORMATION STORAGE AND PROCESSING
C.globosum	CHGG_02989		N.crassa	NCU00311	Predicted RNA-binding protein involved in translational regulation	Translation, ribosomal structure and biogenesis	INFORMATION STORAGE AND PROCESSING
C.globosum	CHGG_02990		N.crassa	NCU00315	60S ribosomal protein L29	Translation, ribosomal structure and biogenesis	INFORMATION STORAGE AND PROCESSING
C.globosum	CHGG_02991		N.crassa	NCU00316	Predicted mitochondrial carrier protein	Energy production and conversion	METABOLISM
C.globosum	CHGG_02992		N.crassa	NCU00317	Cytosolic Ca2+-dependent cysteine protease (calpain), large subunit (EF-Hand protein superfamily)	Signal transduction mechanisms	CELLULAR PROCESSES AND SIGNALING
C.globosum	CHGG_02920		N.crassa	NCU00319
C.globosum	CHGG_02919		N.crassa	NCU00320	Ubiquitin carboxyl-terminal hydrolase	Posttranslational modification, protein turnover, chaperones	CELLULAR PROCESSES AND SIGNALING
C.globosum	CHGG_02918		N.crassa	NCU00321	Nucleolar GTPase/ATPase p130	Nuclear structure	CELLULAR PROCESSES AND SIGNALING
C.globosum	CHGG_02915		N.crassa	NCU00324	Stress-activated MAP kinase-interacting protein, Sin1p	Signal transduction mechanisms	CELLULAR PROCESSES AND SIGNALING
C.globosum	CHGG_02909		N.crassa	NCU00326	Ca2+-binding protein Regucalcin/SMP30	Inorganic ion transport and metabolism	METABOLISM
C.globosum	CHGG_02913		N.crassa	NCU00330	KEKE-like motif-containing transcription regulator (Rlr1)/suppressor of sin4	Transcription	INFORMATION STORAGE AND PROCESSING
C.globosum	CHGG_02980		N.crassa	NCU00332
C.globosum	CHGG_02981		N.crassa	NCU00333	GTP-binding ADP-ribosylation factor-like protein yARL3	Intracellular trafficking, secretion, and vesicular transport	CELLULAR PROCESSES AND SIGNALING
C.globosum	CHGG_02982		N.crassa	NCU00334	Exosomal 3'-5' exoribonuclease complex, subunit Rrp45	Translation, ribosomal structure and biogenesis	INFORMATION STORAGE AND PROCESSING
C.globosum	CHGG_02983		N.crassa	NCU00335	Uncharacterized conserved protein	Function unknown	POORLY CHARACTERIZED
C.globosum	CHGG_02928		N.crassa	NCU00336	Uncharacterized conserved protein	Function unknown	POORLY CHARACTERIZED
C.globosum	CHGG_02927		N.crassa	NCU00337	Protein involved in the nuclear export of pre-ribosomes	Translation, ribosomal structure and biogenesis	INFORMATION STORAGE AND PROCESSING
C.globosum	CHGG_03273		N.crassa	NCU00338	Aspartyl protease	Posttranslational modification, protein turnover, chaperones	CELLULAR PROCESSES AND SIGNALING
C.globosum	CHGG_02969		N.crassa	NCU00345	Uncharacterized conserved protein	Function unknown	POORLY CHARACTERIZED
C.globosum	CHGG_02984		N.crassa	NCU00346	C-8,7 sterol isomerase	Lipid transport and metabolism	METABOLISM
C.globosum	CHGG_02929		N.crassa	NCU00347	Nucleolar GTPase/ATPase p130	Nuclear structure	CELLULAR PROCESSES AND SIGNALING
C.globosum	CHGG_02930		N.crassa	NCU00348	Uncharacterized conserved protein, contains CXXC motifs	Function unknown	POORLY CHARACTERIZED
C.globosum	CHGG_02931		N.crassa	NCU00349	Pinin (desmosome-associated protein)	Cytoskeleton	CELLULAR PROCESSES AND SIGNALING
C.globosum	CHGG_02932		N.crassa	NCU00350	Soluble epoxide hydrolase	Lipid transport and metabolism	METABOLISM
C.globosum	CHGG_02933		N.crassa	NCU00351	Microtubule-associated protein CRIPT	Cytoskeleton	CELLULAR PROCESSES AND SIGNALING
C.globosum	CHGG_02934		N.crassa	NCU00352	P-type ATPase	General function prediction only	POORLY CHARACTERIZED
C.globosum	CHGG_02976		N.crassa	NCU00355	Catalase	Inorganic ion transport and metabolism	METABOLISM
C.globosum	CHGG_02975		N.crassa	NCU00356	Nucleoside transporter	Nucleotide transport and metabolism	METABOLISM
C.globosum	CHGG_02973		N.crassa	NCU00357	FOG: TPR repeat	General function prediction only	POORLY CHARACTERIZED
C.globosum	CHGG_02974		N.crassa	NCU00358
C.globosum	CHGG_02972		N.crassa	NCU00359	Transcription initiation factor IIF, auxiliary subunit	Transcription	INFORMATION STORAGE AND PROCESSING
C.globosum	CHGG_02971		N.crassa	NCU00360	Predicted oxidoreductase	General function prediction only	POORLY CHARACTERIZED
C.globosum	CHGG_02936		N.crassa	NCU00363
C.globosum	CHGG_02967		N.crassa	NCU00364	Predicted hydrolases or acyltransferases (alpha/beta hydrolase superfamily)	General function prediction only	POORLY CHARACTERIZED
C.globosum	CHGG_02964		N.crassa	NCU00369	Similar to bacterial dephospho-CoA kinase	Coenzyme transport and metabolism	METABOLISM
C.globosum	CHGG_02963		N.crassa	NCU00370	CREB binding protein/P300 and related TAZ Zn-finger proteins	Transcription	INFORMATION STORAGE AND PROCESSING
C.globosum	CHGG_02961		N.crassa	NCU00371	Mitochondrial import inner membrane translocase, subunit TIM23	Intracellular trafficking, secretion, and vesicular transport	CELLULAR PROCESSES AND SIGNALING
C.globosum	CHGG_02960		N.crassa	NCU00372	Cell cycle-associated protein	Cell cycle control, cell division, chromosome partitioning	METABOLISM
C.globosum	CHGG_02958		N.crassa	NCU00373
C.globosum	CHGG_02954		N.crassa	NCU00376	Predicted small GTPase involved in nuclear protein import	Intracellular trafficking, secretion, and vesicular transport	CELLULAR PROCESSES AND SIGNALING
C.globosum	CHGG_02907		N.crassa	NCU00377	Integral membrane protein	General function prediction only	POORLY CHARACTERIZED
C.globosum	CHGG_02906		N.crassa	NCU00378	Aldehyde dehydrogenase	Energy production and conversion	METABOLISM
C.globosum	CHGG_02905		N.crassa	NCU00379	Prolactin regulatory element-binding protein/Protein transport protein SEC12p	Intracellular trafficking, secretion, and vesicular transport	CELLULAR PROCESSES AND SIGNALING
C.globosum	CHGG_02898		N.crassa	NCU00382	Uncharacterized conserved protein	Function unknown	POORLY CHARACTERIZED
C.globosum	CHGG_02897		N.crassa	NCU00385	Mitochondrial F1F0-ATP synthase, subunit delta/ATP16	Energy production and conversion	METABOLISM
C.globosum	CHGG_02896		N.crassa	NCU00387	Predicted steroid reductase	Lipid transport and metabolism	METABOLISM
C.globosum	CHGG_02895		N.crassa	NCU00388	C-type lectin	Signal transduction mechanisms	CELLULAR PROCESSES AND SIGNALING
C.globosum	CHGG_02893		N.crassa	NCU00389	GTP-binding protein DRG1 (ODN superfamily)	Signal transduction mechanisms	CELLULAR PROCESSES AND SIGNALING
C.globosum	CHGG_02890		N.crassa	NCU00392	DNA-binding centromere protein B (CENP-B)	Chromatin structure and dynamics	INFORMATION STORAGE AND PROCESSING
C.globosum	CHGG_02887		N.crassa	NCU00395
C.globosum	CHGG_02886		N.crassa	NCU00396	Splicing factor 3b, subunit 3	RNA processing and modification	INFORMATION STORAGE AND PROCESSING
C.globosum	CHGG_02884		N.crassa	NCU00397	Isoamyl acetate-hydrolyzing esterase	Lipid transport and metabolism	METABOLISM
C.globosum	CHGG_02883		N.crassa	NCU00398	Nucleolar GTPase/ATPase p130	Nuclear structure	CELLULAR PROCESSES AND SIGNALING
C.globosum	CHGG_03705		N.crassa	NCU00399
C.globosum	CHGG_09371		N.crassa	NCU00400
C.globosum	CHGG_03271		N.crassa	NCU00401
C.globosum	CHGG_03270		N.crassa	NCU00403	Putative NAD+-dependent epimerases	Carbohydrate transport and metabolism	METABOLISM
C.globosum	CHGG_03267		N.crassa	NCU00404	Ribosome biogenesis protein RPF1, contains IMP4 domain	RNA processing and modification	INFORMATION STORAGE AND PROCESSING
C.globosum	CHGG_03266		N.crassa	NCU00405	Glycyl-tRNA synthetase and related class II tRNA synthetase	Translation, ribosomal structure and biogenesis	INFORMATION STORAGE AND PROCESSING
C.globosum	CHGG_02977		N.crassa	NCU00407	Serine/threonine kinase (haspin family)	Cell cycle control, cell division, chromosome partitioning	METABOLISM
C.globosum	CHGG_03303		N.crassa	NCU00410	Peptide chain release factor 1 (eRF1)	Translation, ribosomal structure and biogenesis	INFORMATION STORAGE AND PROCESSING
C.globosum	CHGG_03302		N.crassa	NCU00411
C.globosum	CHGG_03301		N.crassa	NCU00412	Halotolerance protein HAL3 (contains flavoprotein domain)	Inorganic ion transport and metabolism	METABOLISM
C.globosum	CHGG_03298		N.crassa	NCU00414	Possible pfkB family carbohydrate kinase	Carbohydrate transport and metabolism	METABOLISM
C.globosum	CHGG_03297		N.crassa	NCU00415	Nonsense-mediated mRNA decay protein	RNA processing and modification	INFORMATION STORAGE AND PROCESSING
C.globosum	CHGG_03296		N.crassa	NCU00416	Alpha-SNAP protein	Intracellular trafficking, secretion, and vesicular transport	CELLULAR PROCESSES AND SIGNALING
C.globosum	CHGG_03295		N.crassa	NCU00417	G10 protein/predicted nuclear transcription regulator	Transcription	INFORMATION STORAGE AND PROCESSING
C.globosum	CHGG_03294		N.crassa	NCU00418	NADH:ubiquinone oxidoreductase, NDUFA6/B14 subunit	Energy production and conversion	METABOLISM
C.globosum	CHGG_03293		N.crassa	NCU00419	DNA-directed RNA polymerase, subunit L	Transcription	INFORMATION STORAGE AND PROCESSING
C.globosum	CHGG_03292		N.crassa	NCU00420	Splicing coactivator SRm160/300, subunit SRm300	RNA processing and modification	INFORMATION STORAGE AND PROCESSING
C.globosum	CHGG_03258		N.crassa	NCU00421	SWI-SNF chromatin remodeling complex, Snf5 subunit	Chromatin structure and dynamics	INFORMATION STORAGE AND PROCESSING
C.globosum	CHGG_03259		N.crassa	NCU00422	Metallopeptidase	General function prediction only	POORLY CHARACTERIZED
C.globosum	CHGG_03260		N.crassa	NCU00423	PHD Zn-finger protein	General function prediction only	POORLY CHARACTERIZED
C.globosum	CHGG_03332		N.crassa	NCU00424	Sister chromatid cohesion complex Cohesin, subunit PDS5	Cell cycle control, cell division, chromosome partitioning	METABOLISM
C.globosum	CHGG_03100		N.crassa	NCU00426
C.globosum	CHGG_03106		N.crassa	NCU00427	Uncharacterized conserved protein	Function unknown	POORLY CHARACTERIZED
C.globosum	CHGG_03107		N.crassa	NCU00428	DNA helicase PIF1/RRM3	Cell cycle control, cell division, chromosome partitioning	METABOLISM
C.globosum	CHGG_03108		N.crassa	NCU00430	Na+/H+ antiporter	Inorganic ion transport and metabolism	METABOLISM
C.globosum	CHGG_03109		N.crassa	NCU00432	Nucleolar GTPase/ATPase p130	Nuclear structure	CELLULAR PROCESSES AND SIGNALING
C.globosum	CHGG_03110		N.crassa	NCU00434	Serine/threonine protein phosphatase	Signal transduction mechanisms	CELLULAR PROCESSES AND SIGNALING
C.globosum	CHGG_03111		N.crassa	NCU00435	Vacuolar assembly/sorting protein DID4	Intracellular trafficking, secretion, and vesicular transport	CELLULAR PROCESSES AND SIGNALING
C.globosum	CHGG_03112		N.crassa	NCU00436	Mitofusin 1 GTPase, involved in mitochondrila biogenesis	Posttranslational modification, protein turnover, chaperones	CELLULAR PROCESSES AND SIGNALING
C.globosum	CHGG_09518		N.crassa	NCU00437	Carbon-nitrogen hydrolase	Amino acid transport and metabolism	METABOLISM
C.globosum	CHGG_03113		N.crassa	NCU00438	Adenine deaminase/adenosine deaminase	Nucleotide transport and metabolism	METABOLISM
C.globosum	CHGG_03114		N.crassa	NCU00440	G-protein beta subunit	General function prediction only	POORLY CHARACTERIZED
C.globosum	CHGG_03115		N.crassa	NCU00441	Conserved phosducin-like protein	Signal transduction mechanisms	CELLULAR PROCESSES AND SIGNALING
C.globosum	CHGG_03116		N.crassa	NCU00442
C.globosum	CHGG_03117		N.crassa	NCU00443	Ran-binding protein RANBP1 and related RanBD domain proteins	Intracellular trafficking, secretion, and vesicular transport	CELLULAR PROCESSES AND SIGNALING
C.globosum	CHGG_03118		N.crassa	NCU00444	Transcription initiation factor IIF, auxiliary subunit	Transcription	INFORMATION STORAGE AND PROCESSING
C.globosum	CHGG_03119		N.crassa	NCU00445	Transcription initiation factor TFIID, subunit BDF1 and related bromodomain proteins	Transcription	INFORMATION STORAGE AND PROCESSING
C.globosum	CHGG_03121		N.crassa	NCU00447	Serine palmitoyltransferase	Posttranslational modification, protein turnover, chaperones	CELLULAR PROCESSES AND SIGNALING
C.globosum	CHGG_03122		N.crassa	NCU00448	Transcription regulator XNP/ATRX, DEAD-box superfamily	Transcription	INFORMATION STORAGE AND PROCESSING
C.globosum	CHGG_03023		N.crassa	NCU00450	Sucrose transporter and related proteins	Carbohydrate transport and metabolism	METABOLISM
C.globosum	CHGG_05109		N.crassa	NCU00451	SAM-dependent methyltransferases	Lipid transport and metabolism	METABOLISM
C.globosum	CHGG_03024		N.crassa	NCU00453	Sodium/hydrogen exchanger protein	Inorganic ion transport and metabolism	METABOLISM
C.globosum	CHGG_03124		N.crassa	NCU00454	Traf2- and Nck-interacting kinase and related germinal center kinase (GCK) family protein kinases	Signal transduction mechanisms	CELLULAR PROCESSES AND SIGNALING
C.globosum	CHGG_03123		N.crassa	NCU00455	Scaffold protein Shank and related SAM domain proteins	Signal transduction mechanisms	CELLULAR PROCESSES AND SIGNALING
C.globosum	CHGG_03067		N.crassa	NCU00458
C.globosum	CHGG_03065		N.crassa	NCU00459	Uncharacterized conserved protein	Function unknown	POORLY CHARACTERIZED
C.globosum	CHGG_03059		N.crassa	NCU00461	Glutamate/leucine/phenylalanine/valine dehydrogenases	Amino acid transport and metabolism	METABOLISM
C.globosum	CHGG_03057		N.crassa	NCU00463	L-kynurenine hydrolase	Amino acid transport and metabolism	METABOLISM
C.globosum	CHGG_03062		N.crassa	NCU00464	60S ribosomal protein L32	Translation, ribosomal structure and biogenesis	INFORMATION STORAGE AND PROCESSING
C.globosum	CHGG_03063		N.crassa	NCU00465	Molecular chaperone (DnaJ superfamily)	Posttranslational modification, protein turnover, chaperones	CELLULAR PROCESSES AND SIGNALING
C.globosum	CHGG_03064		N.crassa	NCU00466	Glutamyl-tRNA synthetase (mitochondrial)	Translation, ribosomal structure and biogenesis	INFORMATION STORAGE AND PROCESSING
C.globosum	CHGG_03056		N.crassa	NCU00468	Prephenate dehydrogenase (NADP+)	Amino acid transport and metabolism	METABOLISM
C.globosum	CHGG_03053		N.crassa	NCU00471
C.globosum	CHGG_03166		N.crassa	NCU00472	Cell division cycle 37 protein, CDC37	Cell cycle control, cell division, chromosome partitioning	METABOLISM
C.globosum	CHGG_03136		N.crassa	NCU00475	Ribosomal protein S18	Translation, ribosomal structure and biogenesis	INFORMATION STORAGE AND PROCESSING
C.globosum	CHGG_03137		N.crassa	NCU00476	Predicted exosome subunit	Translation, ribosomal structure and biogenesis	INFORMATION STORAGE AND PROCESSING
C.globosum	CHGG_03138		N.crassa	NCU00477	Serine carboxypeptidases (lysosomal cathepsin A)	Posttranslational modification, protein turnover, chaperones	CELLULAR PROCESSES AND SIGNALING
C.globosum	CHGG_03139		N.crassa	NCU00478	Cyclic nucleotide phosphodiesterase	Signal transduction mechanisms	CELLULAR PROCESSES AND SIGNALING
C.globosum	CHGG_03140		N.crassa	NCU00480	Ubiquitin C-terminal hydrolase	Posttranslational modification, protein turnover, chaperones	CELLULAR PROCESSES AND SIGNALING
C.globosum	CHGG_03141		N.crassa	NCU00481	N-arginine dibasic convertase NRD1 and related Zn2+-dependent endopeptidases, insulinase superfamily	Posttranslational modification, protein turnover, chaperones	CELLULAR PROCESSES AND SIGNALING
C.globosum	CHGG_03142		N.crassa	NCU00483	Nuclear localization sequence binding protein	Transcription	INFORMATION STORAGE AND PROCESSING
C.globosum	CHGG_03145		N.crassa	NCU00486	Histone acetyltransferase SAGA/ADA, catalytic subunit PCAF/GCN5 and related proteins	Chromatin structure and dynamics	INFORMATION STORAGE AND PROCESSING
C.globosum	CHGG_03146		N.crassa	NCU00487	Methyltransferases	General function prediction only	POORLY CHARACTERIZED
C.globosum	CHGG_03147		N.crassa	NCU00488	Protein phosphatase 2A regulatory subunit A and related proteins	Signal transduction mechanisms	CELLULAR PROCESSES AND SIGNALING
C.globosum	CHGG_03149		N.crassa	NCU00489	40S ribosomal protein S3	Translation, ribosomal structure and biogenesis	INFORMATION STORAGE AND PROCESSING
C.globosum	CHGG_03150		N.crassa	NCU00490	Uncharacterized conserved protein	Function unknown	POORLY CHARACTERIZED
C.globosum	CHGG_03151		N.crassa	NCU00492	AAA ATPase containing von Willebrand factor type A (vWA) domain	General function prediction only	POORLY CHARACTERIZED
C.globosum	CHGG_03152		N.crassa	NCU00493	Medium subunit of clathrin adaptor complex	Intracellular trafficking, secretion, and vesicular transport	CELLULAR PROCESSES AND SIGNALING
C.globosum	CHGG_03153		N.crassa	NCU00494	Anaphase-promoting complex (APC), subunit 4	Cell cycle control, cell division, chromosome partitioning	METABOLISM
C.globosum	CHGG_03154		N.crassa	NCU00495	Putative GTPase activating proteins (GAPs)	Signal transduction mechanisms	CELLULAR PROCESSES AND SIGNALING
C.globosum	CHGG_03162		N.crassa	NCU00496	Alternative splicing factor SRp55/B52/SRp75 (RRM superfamily)	RNA processing and modification	INFORMATION STORAGE AND PROCESSING
C.globosum	CHGG_03161		N.crassa	NCU00497	Uncharacterized conserved protein WDR8, contains WD repeats	General function prediction only	POORLY CHARACTERIZED
C.globosum	CHGG_03160		N.crassa	NCU00498	Molybdenum cofactor biosynthesis pathway protein	Coenzyme transport and metabolism	METABOLISM
C.globosum	CHGG_05946		N.crassa	NCU00501	Predicted nucleolar protein involved in ribosome biogenesis	Translation, ribosomal structure and biogenesis	INFORMATION STORAGE AND PROCESSING
C.globosum	CHGG_05945		N.crassa	NCU00502	Mitochondrial F1F0-ATP synthase, subunit b/ATP4	Energy production and conversion	METABOLISM
C.globosum	CHGG_05944		N.crassa	NCU00503
C.globosum	CHGG_05943		N.crassa	NCU00504	Predicted N6-DNA-methyltransferase	Translation, ribosomal structure and biogenesis	INFORMATION STORAGE AND PROCESSING
C.globosum	CHGG_05942		N.crassa	NCU00505	Small nuclear ribonucleoprotein SMD1 and related snRNPs	RNA processing and modification	INFORMATION STORAGE AND PROCESSING
C.globosum	CHGG_05941		N.crassa	NCU00506
C.globosum	CHGG_05934		N.crassa	NCU00509
C.globosum	CHGG_05935		N.crassa	NCU00512	Anaphase-promoting complex (APC), subunit 2	Cell cycle control, cell division, chromosome partitioning	METABOLISM
C.globosum	CHGG_05937		N.crassa	NCU00513
C.globosum	CHGG_05938		N.crassa	NCU00517	Checkpoint RAD17-RFC complex, RAD17/RAD24 component	Cell cycle control, cell division, chromosome partitioning	METABOLISM
C.globosum	CHGG_05931		N.crassa	NCU00518
C.globosum	CHGG_05930		N.crassa	NCU00519	D-ribulose-5-phosphate 3-epimerase	Carbohydrate transport and metabolism	METABOLISM
C.globosum	CHGG_05928		N.crassa	NCU00520	Predicted component of NuA3 histone acetyltransferase complex	Chromatin structure and dynamics	INFORMATION STORAGE AND PROCESSING
C.globosum	CHGG_05927		N.crassa	NCU00521
C.globosum	CHGG_05926		N.crassa	NCU00522	Cystathionine beta-lyases/cystathionine gamma-synthases	Amino acid transport and metabolism	METABOLISM
C.globosum	CHGG_06165		N.crassa	NCU00523	NAD-dependent histone deacetylases and class I sirtuins (SIR2 family)	Chromatin structure and dynamics	INFORMATION STORAGE AND PROCESSING
C.globosum	CHGG_06172		N.crassa	NCU00526	Multicopper oxidases	Secondary metabolites biosynthesis, transport and catabolism	METABOLISM
C.globosum	CHGG_06170		N.crassa	NCU00528	FOG: FHA domain	Signal transduction mechanisms	CELLULAR PROCESSES AND SIGNALING
C.globosum	CHGG_06153		N.crassa	NCU00536
C.globosum	CHGG_06152		N.crassa	NCU00537
C.globosum	CHGG_06147		N.crassa	NCU00541	SWI-SNF chromatin-remodeling complex protein	Chromatin structure and dynamics	INFORMATION STORAGE AND PROCESSING
C.globosum	CHGG_06146		N.crassa	NCU00542	Predicted membrane protein	Function unknown	POORLY CHARACTERIZED
C.globosum	CHGG_06154		N.crassa	NCU00545	SWI-SNF chromatin-remodeling complex protein	Chromatin structure and dynamics	INFORMATION STORAGE AND PROCESSING
C.globosum	CHGG_06155		N.crassa	NCU00547	Predicted transporter ADD1 (major facilitator superfamily)	General function prediction only	POORLY CHARACTERIZED
C.globosum	CHGG_06204		N.crassa	NCU00550	Uncharacterized conserved protein	Function unknown	POORLY CHARACTERIZED
C.globosum	CHGG_06203		N.crassa	NCU00551	Myosin class II heavy chain	Cytoskeleton	CELLULAR PROCESSES AND SIGNALING
C.globosum	CHGG_06241		N.crassa	NCU00553	Predicted Rho GTPase-activating protein	Signal transduction mechanisms	CELLULAR PROCESSES AND SIGNALING
C.globosum	CHGG_06240		N.crassa	NCU00554	Aspartate-semialdehyde dehydrogenase	Amino acid transport and metabolism	METABOLISM
C.globosum	CHGG_06238		N.crassa	NCU00558
C.globosum	CHGG_06232		N.crassa	NCU00559
C.globosum	CHGG_06233		N.crassa	NCU00560	WD40 repeat protein	General function prediction only	POORLY CHARACTERIZED
C.globosum	CHGG_06231		N.crassa	NCU00561
C.globosum	CHGG_06230		N.crassa	NCU00562
C.globosum	CHGG_06229		N.crassa	NCU00563
C.globosum	CHGG_06227		N.crassa	NCU00564	Mitochondrial/chloroplast ribosomal protein S14/S29	Translation, ribosomal structure and biogenesis	INFORMATION STORAGE AND PROCESSING
C.globosum	CHGG_06226		N.crassa	NCU00565	Lipoate synthase	Coenzyme transport and metabolism	METABOLISM
C.globosum	CHGG_06225		N.crassa	NCU00566	Synaptobrevin/VAMP-like protein	Intracellular trafficking, secretion, and vesicular transport	CELLULAR PROCESSES AND SIGNALING
C.globosum	CHGG_06224		N.crassa	NCU00567	Acetylglutamate kinase/acetylglutamate synthase	Amino acid transport and metabolism	METABOLISM
C.globosum	CHGG_06193		N.crassa	NCU00568	Uncharacterized conserved protein	Function unknown	POORLY CHARACTERIZED
C.globosum	CHGG_06194		N.crassa	NCU00570	RNA polymerase III subunit C11	Transcription	INFORMATION STORAGE AND PROCESSING
C.globosum	CHGG_06195		N.crassa	NCU00571	FOG: Ankyrin repeat	General function prediction only	POORLY CHARACTERIZED
C.globosum	CHGG_06196		N.crassa	NCU00573	Molecular chaperones HSP70/HSC70, HSP70 superfamily	Posttranslational modification, protein turnover, chaperones	CELLULAR PROCESSES AND SIGNALING
C.globosum	CHGG_06197		N.crassa	NCU00575	Hexokinase	Carbohydrate transport and metabolism	METABOLISM
C.globosum	CHGG_06198		N.crassa	NCU00576	FOG: Zn-finger	General function prediction only	POORLY CHARACTERIZED
C.globosum	CHGG_06199		N.crassa	NCU00577
C.globosum	CHGG_06200		N.crassa	NCU00578	Cyclophilin type peptidyl-prolyl cis-trans isomerase	Posttranslational modification, protein turnover, chaperones	CELLULAR PROCESSES AND SIGNALING
C.globosum	CHGG_06206		N.crassa	NCU00579	Oxysterol-binding protein	Lipid transport and metabolism	METABOLISM
C.globosum	CHGG_06205		N.crassa	NCU00580	Acyl-CoA thioesterase	Lipid transport and metabolism	METABOLISM
C.globosum	CHGG_06192		N.crassa	NCU00581
C.globosum	CHGG_06191		N.crassa	NCU00586
C.globosum	CHGG_06190		N.crassa	NCU00587	Mitogen-activated protein kinase kinase (MAP2K)	Signal transduction mechanisms	CELLULAR PROCESSES AND SIGNALING
C.globosum	CHGG_06189		N.crassa	NCU00589	Predicted membrane protein	Function unknown	POORLY CHARACTERIZED
C.globosum	CHGG_06188		N.crassa	NCU00590
C.globosum	CHGG_06187		N.crassa	NCU00591	3-Methylcrotonyl-CoA carboxylase, biotin-containing subunit/Propionyl-CoA carboxylase, alpha chain/Acetyl-CoA carboxylase, biotin carboxylase subunit	Amino acid transport and metabolism	METABOLISM
C.globosum	CHGG_06175		N.crassa	NCU00592	Uncharacterized conserved protein	Function unknown	POORLY CHARACTERIZED
C.globosum	CHGG_06176		N.crassa	NCU00593	COP9 signalosome, subunit CSN2	Posttranslational modification, protein turnover, chaperones	CELLULAR PROCESSES AND SIGNALING
C.globosum	CHGG_06179		N.crassa	NCU00595	Uncharacterized conserved protein	Function unknown	POORLY CHARACTERIZED
C.globosum	CHGG_06180		N.crassa	NCU00596	Lipoyltransferase	Coenzyme transport and metabolism	METABOLISM
C.globosum	CHGG_06183		N.crassa	NCU00597	Uncharacterized conserved protein	Function unknown	POORLY CHARACTERIZED
C.globosum	CHGG_06182		N.crassa	NCU00598	Thioredoxin-like protein	Posttranslational modification, protein turnover, chaperones	CELLULAR PROCESSES AND SIGNALING
C.globosum	CHGG_06181		N.crassa	NCU00599	Mitochondrial/chloroplast ribosome small subunit component	Translation, ribosomal structure and biogenesis	INFORMATION STORAGE AND PROCESSING
C.globosum	CHGG_06174		N.crassa	NCU00600	Ras-related small GTPase, Rho type	General function prediction only	POORLY CHARACTERIZED
C.globosum	CHGG_06173		N.crassa	NCU00602	Uroporphyrin III methyltransferase	Coenzyme transport and metabolism	METABOLISM
C.globosum	CHGG_06219		N.crassa	NCU00604	RNA 3'-terminal phosphate cyclase	RNA processing and modification	INFORMATION STORAGE AND PROCESSING
C.globosum	CHGG_06218		N.crassa	NCU00605	Predicted dinucleotide-utilizing enzyme involved in molybdopterin and thiamine biosynthesis	Posttranslational modification, protein turnover, chaperones	CELLULAR PROCESSES AND SIGNALING
C.globosum	CHGG_06217		N.crassa	NCU00606	Reductases with broad range of substrate specificities	General function prediction only	POORLY CHARACTERIZED
C.globosum	CHGG_06215		N.crassa	NCU00608	Long chain fatty acid acyl-CoA ligase	Lipid transport and metabolism	METABOLISM
C.globosum	CHGG_06214		N.crassa	NCU00609
C.globosum	CHGG_06208		N.crassa	NCU00611	Nonsense-mediated mRNA decay protein	RNA processing and modification	INFORMATION STORAGE AND PROCESSING
C.globosum	CHGG_06256		N.crassa	NCU00617	Conserved phosducin-like protein	Signal transduction mechanisms	CELLULAR PROCESSES AND SIGNALING
C.globosum	CHGG_06255		N.crassa	NCU00618	40s ribosomal protein S27	Translation, ribosomal structure and biogenesis	INFORMATION STORAGE AND PROCESSING
C.globosum	CHGG_06254		N.crassa	NCU00619
C.globosum	CHGG_06253		N.crassa	NCU00620	Chromatin-associated protein Dek and related proteins, contains SAP DNA binding domain	Chromatin structure and dynamics	INFORMATION STORAGE AND PROCESSING
C.globosum	CHGG_06257		N.crassa	NCU00621	Guanine nucleotide binding protein MIP1	Cell cycle control, cell division, chromosome partitioning	METABOLISM
C.globosum	CHGG_06260		N.crassa	NCU00622	Kelch repeat-containing proteins	General function prediction only	POORLY CHARACTERIZED
C.globosum	CHGG_06262		N.crassa	NCU00624	Predicted membrane protein	Function unknown	POORLY CHARACTERIZED
C.globosum	CHGG_06266		N.crassa	NCU00628
C.globosum	CHGG_06267		N.crassa	NCU00629	Pyrophosphate-dependent phosphofructo-1-kinase	Carbohydrate transport and metabolism	METABOLISM
C.globosum	CHGG_06268		N.crassa	NCU00630	CREB binding protein/P300 and related TAZ Zn-finger proteins	Transcription	INFORMATION STORAGE AND PROCESSING
C.globosum	CHGG_06269		N.crassa	NCU00631	Helicase-like transcription factor HLTF/DNA helicase RAD5, DEAD-box superfamily	Transcription	INFORMATION STORAGE AND PROCESSING
C.globosum	CHGG_06270		N.crassa	NCU00632	Type I phosphodiesterase/nucleotide pyrophosphatase	General function prediction only	POORLY CHARACTERIZED
C.globosum	CHGG_02037		N.crassa	NCU00633
C.globosum	CHGG_06272		N.crassa	NCU00634	60S ribosomal protein L14	Translation, ribosomal structure and biogenesis	INFORMATION STORAGE AND PROCESSING
C.globosum	CHGG_06273		N.crassa	NCU00635	Transcription factor containing NAC and TS-N domains	Transcription	INFORMATION STORAGE AND PROCESSING
C.globosum	CHGG_06274		N.crassa	NCU00636	Mitochondrial F1F0-ATP synthase, subunit d/ATP7	Energy production and conversion	METABOLISM
C.globosum	CHGG_06277		N.crassa	NCU00638
C.globosum	CHGG_06276		N.crassa	NCU00641
C.globosum	CHGG_01694		N.crassa	NCU00643	Sorbitol dehydrogenase	Secondary metabolites biosynthesis, transport and catabolism	METABOLISM
C.globosum	CHGG_01691		N.crassa	NCU00644	Mitochondrial F1F0-ATP synthase, subunit g/ATP20	Energy production and conversion	METABOLISM
C.globosum	CHGG_01688		N.crassa	NCU00649	Nicotinic acid phosphoribosyltransferase	Coenzyme transport and metabolism	METABOLISM
C.globosum	CHGG_01687		N.crassa	NCU00650	WD40 repeat protein	General function prediction only	POORLY CHARACTERIZED
C.globosum	CHGG_01685		N.crassa	NCU00651	Peptide:N-glycanase	Posttranslational modification, protein turnover, chaperones	CELLULAR PROCESSES AND SIGNALING
C.globosum	CHGG_01681		N.crassa	NCU00652
C.globosum	CHGG_01682		N.crassa	NCU00653
C.globosum	CHGG_06423		N.crassa	NCU00655	Zn2+-binding dehydrogenase (nuclear receptor binding factor-1)	Energy production and conversion	METABOLISM
C.globosum	CHGG_06424		N.crassa	NCU00656	Phosphatidylinositol 3-kinase VPS34, involved in signal transduction	Signal transduction mechanisms	CELLULAR PROCESSES AND SIGNALING
C.globosum	CHGG_06428		N.crassa	NCU00659
C.globosum	CHGG_06429		N.crassa	NCU00660	Amidases	Translation, ribosomal structure and biogenesis	INFORMATION STORAGE AND PROCESSING
C.globosum	CHGG_06430		N.crassa	NCU00662	Predicted PRP38-like splicing factor	Function unknown	POORLY CHARACTERIZED
C.globosum	CHGG_06375		N.crassa	NCU00665	5' nucleotidase	Nucleotide transport and metabolism	METABOLISM
C.globosum	CHGG_06372		N.crassa	NCU00667	Vacuolar H+-ATPase V0 sector, subunits c/c'	Energy production and conversion	METABOLISM
C.globosum	CHGG_06371		N.crassa	NCU00668	RhoGEF GTPase	Signal transduction mechanisms	CELLULAR PROCESSES AND SIGNALING
C.globosum	CHGG_06379		N.crassa	NCU00671	Lysosomal trafficking regulator LYST and related BEACH and WD40 repeat proteins	Signal transduction mechanisms	CELLULAR PROCESSES AND SIGNALING
C.globosum	CHGG_06381		N.crassa	NCU00674
C.globosum	CHGG_06384		N.crassa	NCU00675	Putative transmembrane protein cmp44E	General function prediction only	POORLY CHARACTERIZED
C.globosum	CHGG_06387		N.crassa	NCU00677	Acyl-CoA synthetase	Lipid transport and metabolism	METABOLISM
C.globosum	CHGG_06432		N.crassa	NCU00680
C.globosum	CHGG_06349		N.crassa	NCU00681	GTPase-activating protein VRP	General function prediction only	POORLY CHARACTERIZED
C.globosum	CHGG_06350		N.crassa	NCU00682	cAMP-dependent protein kinase catalytic subunit (PKA)	Signal transduction mechanisms	CELLULAR PROCESSES AND SIGNALING
C.globosum	CHGG_06351		N.crassa	NCU00684	Inositol polyphosphate 5-phosphatase and related proteins	Intracellular trafficking, secretion, and vesicular transport	CELLULAR PROCESSES AND SIGNALING
C.globosum	CHGG_06354		N.crassa	NCU00687	PDZ-domain interacting protein EPI64, contains TBC domain	Intracellular trafficking, secretion, and vesicular transport	CELLULAR PROCESSES AND SIGNALING
C.globosum	CHGG_06368		N.crassa	NCU00690	Ribonucleases P/MRP protein subunit	RNA processing and modification	INFORMATION STORAGE AND PROCESSING
C.globosum	CHGG_06369		N.crassa	NCU00691	Predicted E3 ubiquitin ligase	Posttranslational modification, protein turnover, chaperones	CELLULAR PROCESSES AND SIGNALING
C.globosum	CHGG_06364		N.crassa	NCU00692	Molecular chaperones HSP70/HSC70, HSP70 superfamily	Posttranslational modification, protein turnover, chaperones	CELLULAR PROCESSES AND SIGNALING
C.globosum	CHGG_06362		N.crassa	NCU00694	von Willebrand factor and related coagulation proteins	Extracellular structures	CELLULAR PROCESSES AND SIGNALING
C.globosum	CHGG_06370		N.crassa	NCU00696	Adaptor protein GRB2, contains SH2 and SH3 domains	Signal transduction mechanisms	CELLULAR PROCESSES AND SIGNALING
C.globosum	CHGG_01327		N.crassa	NCU00699
C.globosum	CHGG_07532		N.crassa	NCU00700
C.globosum	CHGG_01324		N.crassa	NCU00704
C.globosum	CHGG_01328		N.crassa	NCU00706	60S ribosomal protein L44	Translation, ribosomal structure and biogenesis	INFORMATION STORAGE AND PROCESSING
C.globosum	CHGG_01314		N.crassa	NCU00707	FOG: RRM domain	General function prediction only	POORLY CHARACTERIZED
C.globosum	CHGG_02353		N.crassa	NCU00708
C.globosum	CHGG_01312		N.crassa	NCU00710
C.globosum	CHGG_01311		N.crassa	NCU00711	Predicted transporter (major facilitator superfamily)	General function prediction only	POORLY CHARACTERIZED
C.globosum	CHGG_01309		N.crassa	NCU00714	Molecular co-chaperone STI1	Posttranslational modification, protein turnover, chaperones	CELLULAR PROCESSES AND SIGNALING
C.globosum	CHGG_02384		N.crassa	NCU00716
C.globosum	CHGG_01273		N.crassa	NCU00717	Splicing coactivator SRm160/300, subunit SRm300	RNA processing and modification	INFORMATION STORAGE AND PROCESSING
C.globosum	CHGG_01274		N.crassa	NCU00719
C.globosum	CHGG_01277		N.crassa	NCU00721	Amino acid transporters	Amino acid transport and metabolism	METABOLISM
C.globosum	CHGG_01284		N.crassa	NCU00722
C.globosum	CHGG_01301		N.crassa	NCU00725	Equilibrative nucleoside transporter protein	Nucleotide transport and metabolism	METABOLISM
C.globosum	CHGG_01303		N.crassa	NCU00727	RNA polymerase III, subunit C34	Transcription	INFORMATION STORAGE AND PROCESSING
C.globosum	CHGG_01304		N.crassa	NCU00728	Synaptic vesicle transporter SVOP and related transporters (major facilitator superfamily)	General function prediction only	POORLY CHARACTERIZED
C.globosum	CHGG_01305		N.crassa	NCU00729
C.globosum	CHGG_01306		N.crassa	NCU00732	Cytochrome P450 CYP3/CYP5/CYP6/CYP9 subfamilies	Secondary metabolites biosynthesis, transport and catabolism	METABOLISM
C.globosum	CHGG_01166		N.crassa	NCU00735
C.globosum	CHGG_01167		N.crassa	NCU00736	Molybdopterin synthase sulfurylase	Coenzyme transport and metabolism	METABOLISM
C.globosum	CHGG_01168		N.crassa	NCU00737
C.globosum	CHGG_01169		N.crassa	NCU00738
C.globosum	CHGG_01164		N.crassa	NCU00740	Nucleolar GTPase/ATPase p130	Nuclear structure	CELLULAR PROCESSES AND SIGNALING
C.globosum	CHGG_01163		N.crassa	NCU00741	Serine/threonine protein kinase	Signal transduction mechanisms	CELLULAR PROCESSES AND SIGNALING
C.globosum	CHGG_01162		N.crassa	NCU00742	Glycerol-3-phosphate dehydrogenase/dihydroxyacetone 3-phosphate reductase	Energy production and conversion	METABOLISM
C.globosum	CHGG_01161		N.crassa	NCU00743	Alpha amylase	Carbohydrate transport and metabolism	METABOLISM
C.globosum	CHGG_01160		N.crassa	NCU00744
C.globosum	CHGG_01178		N.crassa	NCU00749	Helix loop helix transcription factor EB	Transcription	INFORMATION STORAGE AND PROCESSING
C.globosum	CHGG_01176		N.crassa	NCU00753	Transcription initiation factor TFIID, subunit BDF1 and related bromodomain proteins	Transcription	INFORMATION STORAGE AND PROCESSING
C.globosum	CHGG_01174		N.crassa	NCU00754	Synaptic vesicle transporter SVOP and related transporters (major facilitator superfamily)	General function prediction only	POORLY CHARACTERIZED
C.globosum	CHGG_01185		N.crassa	NCU00757
C.globosum	CHGG_01188		N.crassa	NCU00762
C.globosum	CHGG_01196		N.crassa	NCU00765	Amino acid transporters	Amino acid transport and metabolism	METABOLISM
C.globosum	CHGG_01207		N.crassa	NCU00770	Uncharacterized conserved protein	Function unknown	POORLY CHARACTERIZED
C.globosum	CHGG_01208		N.crassa	NCU00771	Predicted ubiquitin regulatory protein, contains UAS and UBX domains	Posttranslational modification, protein turnover, chaperones	CELLULAR PROCESSES AND SIGNALING
C.globosum	CHGG_01209		N.crassa	NCU00772	Serine/threonine protein kinase	Signal transduction mechanisms	CELLULAR PROCESSES AND SIGNALING
C.globosum	CHGG_01211		N.crassa	NCU00774
C.globosum	CHGG_01212		N.crassa	NCU00775	Isocitrate dehydrogenase, gamma subunit	Amino acid transport and metabolism	METABOLISM
C.globosum	CHGG_01214		N.crassa	NCU00777	Predicted protein carboxyl methylase	General function prediction only	POORLY CHARACTERIZED
C.globosum	CHGG_01218		N.crassa	NCU00782	Permease of the major facilitator superfamily	Carbohydrate transport and metabolism	METABOLISM
C.globosum	CHGG_01217		N.crassa	NCU00784	Flavin-containing monooxygenase	Secondary metabolites biosynthesis, transport and catabolism	METABOLISM
C.globosum	CHGG_01216		N.crassa	NCU00786	G protein-coupled receptors	Signal transduction mechanisms	CELLULAR PROCESSES AND SIGNALING
C.globosum	CHGG_01221		N.crassa	NCU00788	Vacuolar sorting protein VPS1, dynamin, and related proteins	General function prediction only	POORLY CHARACTERIZED
C.globosum	CHGG_01226		N.crassa	NCU00789	Uncharacterized conserved protein	General function prediction only	POORLY CHARACTERIZED
C.globosum	CHGG_01228		N.crassa	NCU00792	Branched chain aminotransferase BCAT1, pyridoxal phosphate enzymes type IV superfamily	Amino acid transport and metabolism	METABOLISM
C.globosum	CHGG_01229		N.crassa	NCU00793	Trehalose-6-phosphate synthase component TPS1 and related subunits	Carbohydrate transport and metabolism	METABOLISM
C.globosum	CHGG_01230		N.crassa	NCU00794	Notchless-like WD40 repeat-containing protein	Function unknown	POORLY CHARACTERIZED
C.globosum	CHGG_01248		N.crassa	NCU00801	Predicted transporter (major facilitator superfamily)	General function prediction only	POORLY CHARACTERIZED
C.globosum	CHGG_01254		N.crassa	NCU00803	Permease of the major facilitator superfamily	Carbohydrate transport and metabolism	METABOLISM
C.globosum	CHGG_01250		N.crassa	NCU00805
C.globosum	CHGG_01259		N.crassa	NCU00809	Predicted transporter (major facilitator superfamily)	General function prediction only	POORLY CHARACTERIZED
C.globosum	CHGG_01258		N.crassa	NCU00810	Beta-Glucuronidase GUSB (glycosylhydrolase superfamily 2)	Carbohydrate transport and metabolism	METABOLISM
C.globosum	CHGG_01263		N.crassa	NCU00811
C.globosum	CHGG_01264		N.crassa	NCU00812	Exosomal 3'-5' exoribonuclease complex, subunit Rrp41 and related exoribonucleases	Translation, ribosomal structure and biogenesis	INFORMATION STORAGE AND PROCESSING
C.globosum	CHGG_01265		N.crassa	NCU00813	Thioredoxin/protein disulfide isomerase	Posttranslational modification, protein turnover, chaperones	CELLULAR PROCESSES AND SIGNALING
C.globosum	CHGG_01266		N.crassa	NCU00814	Uncharacterized conserved protein	Function unknown	POORLY CHARACTERIZED
C.globosum	CHGG_01262		N.crassa	NCU00818	Disintegrin metalloproteinases with thrombospondin repeats	Posttranslational modification, protein turnover, chaperones	CELLULAR PROCESSES AND SIGNALING
C.globosum	CHGG_01260		N.crassa	NCU00821	Predicted transporter (major facilitator superfamily)	General function prediction only	POORLY CHARACTERIZED
C.globosum	CHGG_01267		N.crassa	NCU00822	C-type lectin	Signal transduction mechanisms	CELLULAR PROCESSES AND SIGNALING
C.globosum	CHGG_01270		N.crassa	NCU00823	26S proteasome regulatory complex, subunit RPN11	Posttranslational modification, protein turnover, chaperones	CELLULAR PROCESSES AND SIGNALING
C.globosum	CHGG_01271		N.crassa	NCU00824	Histone deacetylase complex, catalytic component RPD3	Chromatin structure and dynamics	INFORMATION STORAGE AND PROCESSING
C.globosum	CHGG_10036		N.crassa	NCU00825
C.globosum	CHGG_06014		N.crassa	NCU00829	Ferric reductase, NADH/NADPH oxidase and related proteins	Secondary metabolites biosynthesis, transport and catabolism	METABOLISM
C.globosum	CHGG_05265		N.crassa	NCU00830	Copper transporter	Inorganic ion transport and metabolism	METABOLISM
C.globosum	CHGG_06013		N.crassa	NCU00831	Hydrolytic enzymes of the alpha/beta hydrolase fold	Posttranslational modification, protein turnover, chaperones	CELLULAR PROCESSES AND SIGNALING
C.globosum	CHGG_00148		N.crassa	NCU00832
C.globosum	CHGG_06059		N.crassa	NCU00836	beta-1,6-N-acetylglucosaminyltransferase, contains WSC domain	Carbohydrate transport and metabolism	METABOLISM
C.globosum	CHGG_02126		N.crassa	NCU00838
C.globosum	CHGG_07486		N.crassa	NCU00843	5'-phosphoribosylglycinamide formyltransferase	Carbohydrate transport and metabolism	METABOLISM
C.globosum	CHGG_01992		N.crassa	NCU00847
C.globosum	CHGG_01993		N.crassa	NCU00848
C.globosum	CHGG_02128		N.crassa	NCU00857	Predicted transporter (major facilitator superfamily)	General function prediction only	POORLY CHARACTERIZED
C.globosum	CHGG_02127		N.crassa	NCU00859	Ultrahigh sulfur keratin-associated protein	Extracellular structures	CELLULAR PROCESSES AND SIGNALING
C.globosum	CHGG_02093		N.crassa	NCU00860	Fe2+/Zn2+ regulated transporter	Inorganic ion transport and metabolism	METABOLISM
C.globosum	CHGG_06077		N.crassa	NCU00865
C.globosum	CHGG_06076		N.crassa	NCU00866
C.globosum	CHGG_01298		N.crassa	NCU00867
C.globosum	CHGG_04397		N.crassa	NCU00868
C.globosum	CHGG_01296		N.crassa	NCU00870	Predicted histone tail methylase containing SET domain	Chromatin structure and dynamics	INFORMATION STORAGE AND PROCESSING
C.globosum	CHGG_03921		N.crassa	NCU00872
C.globosum	CHGG_10470		N.crassa	NCU00873	Predicted kinase	General function prediction only	POORLY CHARACTERIZED
C.globosum	CHGG_00221		N.crassa	NCU00874	Uncharacterized conserved protein	Function unknown	POORLY CHARACTERIZED
C.globosum	CHGG_10471		N.crassa	NCU00875	Synaptic vesicle transporter SVOP and related transporters (major facilitator superfamily)	General function prediction only	POORLY CHARACTERIZED
C.globosum	CHGG_01197		N.crassa	NCU00877
C.globosum	CHGG_01520		N.crassa	NCU00878
C.globosum	CHGG_06085		N.crassa	NCU00879	Serine/threonine kinase receptor-associated protein	Lipid transport and metabolism	METABOLISM
C.globosum	CHGG_06086		N.crassa	NCU00880	Phospholipase A2-activating protein (contains WD40 repeats)	Lipid transport and metabolism	METABOLISM
C.globosum	CHGG_06087		N.crassa	NCU00881
C.globosum	CHGG_06088		N.crassa	NCU00882
C.globosum	CHGG_06102		N.crassa	NCU00883
C.globosum	CHGG_06103		N.crassa	NCU00884
C.globosum	CHGG_01967		N.crassa	NCU00885
C.globosum	CHGG_01965		N.crassa	NCU00889	GTPase Rab4, small G protein superfamily	Intracellular trafficking, secretion, and vesicular transport	CELLULAR PROCESSES AND SIGNALING
C.globosum	CHGG_01964		N.crassa	NCU00890	Predicted beta-mannosidase	Carbohydrate transport and metabolism	METABOLISM
C.globosum	CHGG_01963		N.crassa	NCU00891	Sorbitol dehydrogenase	Secondary metabolites biosynthesis, transport and catabolism	METABOLISM
C.globosum	CHGG_01962		N.crassa	NCU00892	Folylpolyglutamate synthase	Coenzyme transport and metabolism	METABOLISM
C.globosum	CHGG_01961		N.crassa	NCU00893	Folylpolyglutamate synthase	Coenzyme transport and metabolism	METABOLISM
C.globosum	CHGG_01960		N.crassa	NCU00894	Mitochondrial inner membrane protein (mitofilin)	Cell wall/membrane/envelope biogenesis	CELLULAR PROCESSES AND SIGNALING
C.globosum	CHGG_01959		N.crassa	NCU00895	GTPase Rab5/YPT51 and related small G protein superfamily GTPases	Intracellular trafficking, secretion, and vesicular transport	CELLULAR PROCESSES AND SIGNALING
C.globosum	CHGG_01958		N.crassa	NCU00896	Putative phosphoinositide phosphatase	Lipid transport and metabolism	METABOLISM
C.globosum	CHGG_01916		N.crassa	NCU00897
C.globosum	CHGG_01917		N.crassa	NCU00898	Predicted E3 ubiquitin ligase	Posttranslational modification, protein turnover, chaperones	CELLULAR PROCESSES AND SIGNALING
C.globosum	CHGG_01918		N.crassa	NCU00899
C.globosum	CHGG_01919		N.crassa	NCU00900	FOG: Low-complexity	Function unknown	POORLY CHARACTERIZED
C.globosum	CHGG_01920		N.crassa	NCU00901	DNA repair protein RAD50, ABC-type ATPase/SMC superfamily	Replication, recombination and repair	INFORMATION STORAGE AND PROCESSING
C.globosum	CHGG_01921		N.crassa	NCU00903
C.globosum	CHGG_01925		N.crassa	NCU00904	Proteins containing the FAD binding domain	Energy production and conversion	METABOLISM
C.globosum	CHGG_01928		N.crassa	NCU00905	Amidases	Translation, ribosomal structure and biogenesis	INFORMATION STORAGE AND PROCESSING
C.globosum	CHGG_01929		N.crassa	NCU00906	Predicted E3 ubiquitin ligase	Posttranslational modification, protein turnover, chaperones	CELLULAR PROCESSES AND SIGNALING
C.globosum	CHGG_01932		N.crassa	NCU00911	Chitin synthase/hyaluronan synthase (glycosyltransferases)	Cell wall/membrane/envelope biogenesis	CELLULAR PROCESSES AND SIGNALING
C.globosum	CHGG_01935		N.crassa	NCU00912
C.globosum	CHGG_01936		N.crassa	NCU00913	Uncharacterized membrane protein	Function unknown	POORLY CHARACTERIZED
C.globosum	CHGG_01937		N.crassa	NCU00914	Serine/threonine protein kinase	Signal transduction mechanisms	CELLULAR PROCESSES AND SIGNALING
C.globosum	CHGG_06252		N.crassa	NCU00915	Aspartyl-tRNA synthetase	Translation, ribosomal structure and biogenesis	INFORMATION STORAGE AND PROCESSING
C.globosum	CHGG_01945		N.crassa	NCU00916	Ca2+/H+ antiporter VCX1 and related proteins	Inorganic ion transport and metabolism	METABOLISM
C.globosum	CHGG_01926		N.crassa	NCU00917	Nuclear receptor coregulator SMRT/SMRTER, contains Myb-like domains	Transcription	INFORMATION STORAGE AND PROCESSING
C.globosum	CHGG_01946		N.crassa	NCU00918	Calcium-responsive transcription coactivator	Transcription	INFORMATION STORAGE AND PROCESSING
C.globosum	CHGG_01947		N.crassa	NCU00919	ATP-dependent RNA helicase	RNA processing and modification	INFORMATION STORAGE AND PROCESSING
C.globosum	CHGG_01948		N.crassa	NCU00920	Isoleucyl-tRNA synthetase	Translation, ribosomal structure and biogenesis	INFORMATION STORAGE AND PROCESSING
C.globosum	CHGG_01951		N.crassa	NCU00921	rRNA processing protein Rrp5	RNA processing and modification	INFORMATION STORAGE AND PROCESSING
C.globosum	CHGG_01949		N.crassa	NCU00923	Translocase of outer mitochondrial membrane complex, subunit TOM37/Metaxin 1	Intracellular trafficking, secretion, and vesicular transport	CELLULAR PROCESSES AND SIGNALING
C.globosum	CHGG_01952		N.crassa	NCU00924	Major facilitator superfamily permease - Cdc91p	General function prediction only	POORLY CHARACTERIZED
C.globosum	CHGG_01953		N.crassa	NCU00925	Protein required for normal rRNA processing	RNA processing and modification	INFORMATION STORAGE AND PROCESSING
C.globosum	CHGG_01954		N.crassa	NCU00926	Alternative splicing factor SRp55/B52/SRp75 (RRM superfamily)	RNA processing and modification	INFORMATION STORAGE AND PROCESSING
C.globosum	CHGG_01955		N.crassa	NCU00927	Kinesin-like protein	Cytoskeleton	CELLULAR PROCESSES AND SIGNALING
C.globosum	CHGG_01956		N.crassa	NCU00928	Uncharacterized conserved protein	Function unknown	POORLY CHARACTERIZED
C.globosum	CHGG_01957		N.crassa	NCU00929	Transcription factor TCF20	Transcription	INFORMATION STORAGE AND PROCESSING
C.globosum	CHGG_01915		N.crassa	NCU00930	G-protein alpha subunit (small G protein superfamily)	Signal transduction mechanisms	CELLULAR PROCESSES AND SIGNALING
C.globosum	CHGG_01914		N.crassa	NCU00931	Lysyl-tRNA synthetase (class II)	Translation, ribosomal structure and biogenesis	INFORMATION STORAGE AND PROCESSING
C.globosum	CHGG_01913		N.crassa	NCU00932
C.globosum	CHGG_01912		N.crassa	NCU00935	Nucleolar GTPase/ATPase p130	Nuclear structure	CELLULAR PROCESSES AND SIGNALING
C.globosum	CHGG_01908		N.crassa	NCU00936	Aldehyde dehydrogenase	Energy production and conversion	METABOLISM
C.globosum	CHGG_01909		N.crassa	NCU00937
C.globosum	CHGG_01910		N.crassa	NCU00938
C.globosum	CHGG_01911		N.crassa	NCU00939	Sensory transduction histidine kinase	Signal transduction mechanisms	CELLULAR PROCESSES AND SIGNALING
C.globosum	CHGG_01907		N.crassa	NCU00941	Histone acetyltransferase SAGA/ADA, catalytic subunit PCAF/GCN5 and related proteins	Chromatin structure and dynamics	INFORMATION STORAGE AND PROCESSING
C.globosum	CHGG_01904		N.crassa	NCU00943	Neutral trehalase	Carbohydrate transport and metabolism	METABOLISM
C.globosum	CHGG_01903		N.crassa	NCU00944	Threonine aldolase	Amino acid transport and metabolism	METABOLISM
C.globosum	CHGG_01470		N.crassa	NCU00949	FOG: Low-complexity	Function unknown	POORLY CHARACTERIZED
C.globosum	CHGG_01523		N.crassa	NCU00950	tRNA-dihydrouridine synthase	Translation, ribosomal structure and biogenesis	INFORMATION STORAGE AND PROCESSING
C.globosum	CHGG_01469		N.crassa	NCU00951	Inorganic pyrophosphatase/Nucleosome remodeling factor, subunit NURF38	Energy production and conversion	METABOLISM
C.globosum	CHGG_00909		N.crassa	NCU00955	Flavin-containing monooxygenase	Secondary metabolites biosynthesis, transport and catabolism	METABOLISM
C.globosum	CHGG_00907		N.crassa	NCU00956	Predicted methyltransferase	General function prediction only	POORLY CHARACTERIZED
C.globosum	CHGG_00906		N.crassa	NCU00957	beta-1,6-N-acetylglucosaminyltransferase, contains WSC domain	Carbohydrate transport and metabolism	METABOLISM
C.globosum	CHGG_00905		N.crassa	NCU00958	Serine/threonine protein phosphatase	Signal transduction mechanisms	CELLULAR PROCESSES AND SIGNALING
C.globosum	CHGG_01392		N.crassa	NCU00959	Succinate dehydrogenase, Fe-S protein subunit	Energy production and conversion	METABOLISM
C.globosum	CHGG_01393		N.crassa	NCU00960
C.globosum	CHGG_05847		N.crassa	NCU00963	Methylenetetrahydrofolate dehydrogenase/methylenetetrahydrofolate cyclohydrolase	Coenzyme transport and metabolism	METABOLISM
C.globosum	CHGG_05848		N.crassa	NCU00964	DNA repair/transcription protein Mms19	Replication, recombination and repair	INFORMATION STORAGE AND PROCESSING
C.globosum	CHGG_05849		N.crassa	NCU00965	Signal peptidase complex, subunit SPC25	Intracellular trafficking, secretion, and vesicular transport	CELLULAR PROCESSES AND SIGNALING
C.globosum	CHGG_05850		N.crassa	NCU00966	Uncharacterized conserved protein	Function unknown	POORLY CHARACTERIZED
C.globosum	CHGG_05851		N.crassa	NCU00967	SWI-SNF chromatin-remodeling complex protein	Chromatin structure and dynamics	INFORMATION STORAGE AND PROCESSING
C.globosum	CHGG_05852		N.crassa	NCU00968	Armadillo/beta-catenin-like repeat-containing protein	Posttranslational modification, protein turnover, chaperones	CELLULAR PROCESSES AND SIGNALING
C.globosum	CHGG_05853		N.crassa	NCU00969
C.globosum	CHGG_05854		N.crassa	NCU00970	von Willebrand factor and related coagulation proteins	Extracellular structures	CELLULAR PROCESSES AND SIGNALING
C.globosum	CHGG_05855		N.crassa	NCU00971	40S ribosomal protein S15	Translation, ribosomal structure and biogenesis	INFORMATION STORAGE AND PROCESSING
C.globosum	CHGG_05857		N.crassa	NCU00973	Zinc-binding oxidoreductase	Energy production and conversion	METABOLISM
C.globosum	CHGG_05858		N.crassa	NCU00974	Glutaredoxin and related proteins	Posttranslational modification, protein turnover, chaperones	CELLULAR PROCESSES AND SIGNALING
C.globosum	CHGG_08150		N.crassa	NCU00975
C.globosum	CHGG_05861		N.crassa	NCU00978	Dual specificity; serine/threonine and tyrosine kinase	Cell cycle control, cell division, chromosome partitioning	METABOLISM
C.globosum	CHGG_05862		N.crassa	NCU00979	60S acidic ribosomal protein P2	Translation, ribosomal structure and biogenesis	INFORMATION STORAGE AND PROCESSING
C.globosum	CHGG_05863		N.crassa	NCU00980	Chitinase	Carbohydrate transport and metabolism	METABOLISM
C.globosum	CHGG_05864		N.crassa	NCU00981	Uncharacterized conserved protein related to ribosomal protein S8E	General function prediction only	POORLY CHARACTERIZED
C.globosum	CHGG_06032		N.crassa	NCU00983
C.globosum	CHGG_06037		N.crassa	NCU00984	Adaptor protein Enigma and related PDZ-LIM proteins	Signal transduction mechanisms	CELLULAR PROCESSES AND SIGNALING
C.globosum	CHGG_06066		N.crassa	NCU00985	Beta-Glucuronidase GUSB (glycosylhydrolase superfamily 2)	Carbohydrate transport and metabolism	METABOLISM
C.globosum	CHGG_09957		N.crassa	NCU00987	Cytochrome P450 CYP3/CYP5/CYP6/CYP9 subfamilies	Secondary metabolites biosynthesis, transport and catabolism	METABOLISM
C.globosum	CHGG_02107		N.crassa	NCU00988	Predicted transporter (major facilitator superfamily)	General function prediction only	POORLY CHARACTERIZED
C.globosum	CHGG_02106		N.crassa	NCU00990
C.globosum	CHGG_02104		N.crassa	NCU00993
C.globosum	CHGG_02110		N.crassa	NCU00994	Aspartyl protease	Posttranslational modification, protein turnover, chaperones	CELLULAR PROCESSES AND SIGNALING
C.globosum	CHGG_00059		N.crassa	NCU01000
C.globosum	CHGG_00675		N.crassa	NCU01006
C.globosum	CHGG_00674		N.crassa	NCU01007	Mitochondrial/chloroplast ribosomal protein S18	Translation, ribosomal structure and biogenesis	INFORMATION STORAGE AND PROCESSING
C.globosum	CHGG_00673		N.crassa	NCU01008	U3 small nucleolar ribonucleoprotein (snoRNP) component	RNA processing and modification	INFORMATION STORAGE AND PROCESSING
C.globosum	CHGG_00670		N.crassa	NCU01011
C.globosum	CHGG_00667		N.crassa	NCU01013	Delta-aminolevulinic acid dehydratase	Coenzyme transport and metabolism	METABOLISM
C.globosum	CHGG_00666		N.crassa	NCU01014
C.globosum	CHGG_00658		N.crassa	NCU01015	FOG: PPR repeat	General function prediction only	POORLY CHARACTERIZED
C.globosum	CHGG_00659		N.crassa	NCU01016	Uncharacterized conserved protein	Function unknown	POORLY CHARACTERIZED
C.globosum	CHGG_00661		N.crassa	NCU01019	mRNA-binding protein Encore	RNA processing and modification	INFORMATION STORAGE AND PROCESSING
C.globosum	CHGG_00662		N.crassa	NCU01021	Translation initiation factor 3, subunit f (eIF-3f)	Translation, ribosomal structure and biogenesis	INFORMATION STORAGE AND PROCESSING
C.globosum	CHGG_00663		N.crassa	NCU01022	Uncharacterized conserved protein	Function unknown	POORLY CHARACTERIZED
C.globosum	CHGG_00664		N.crassa	NCU01023	Mitochondrial/chloroplast ribosomal protein L17	Translation, ribosomal structure and biogenesis	INFORMATION STORAGE AND PROCESSING
C.globosum	CHGG_00665		N.crassa	NCU01024	Uncharacterized conserved protein	Function unknown	POORLY CHARACTERIZED
C.globosum	CHGG_00649		N.crassa	NCU01025
C.globosum	CHGG_00640		N.crassa	NCU01032	Nuclear receptor coregulator SMRT/SMRTER, contains Myb-like domains	Transcription	INFORMATION STORAGE AND PROCESSING
C.globosum	CHGG_00641		N.crassa	NCU01033	Nuclear receptor coregulator SMRT/SMRTER, contains Myb-like domains	Transcription	INFORMATION STORAGE AND PROCESSING
C.globosum	CHGG_00643		N.crassa	NCU01036
C.globosum	CHGG_07456		N.crassa	NCU01038
C.globosum	CHGG_00647		N.crassa	NCU01041	Peptidase family M48	Posttranslational modification, protein turnover, chaperones	CELLULAR PROCESSES AND SIGNALING
C.globosum	CHGG_00645		N.crassa	NCU01044
C.globosum	CHGG_07449		N.crassa	NCU01045	Fibroblast/platelet-derived growth factor receptor and related receptor tyrosine kinases	Signal transduction mechanisms	CELLULAR PROCESSES AND SIGNALING
C.globosum	CHGG_07455		N.crassa	NCU01047	Inositol polyphosphate 5-phosphatase and related proteins	Intracellular trafficking, secretion, and vesicular transport	CELLULAR PROCESSES AND SIGNALING
C.globosum	CHGG_07457		N.crassa	NCU01049
C.globosum	CHGG_07451		N.crassa	NCU01050
C.globosum	CHGG_07466		N.crassa	NCU01057	Gamma-butyrobetaine,2-oxoglutarate dioxygenase	Lipid transport and metabolism	METABOLISM
C.globosum	CHGG_00194		N.crassa	NCU01058
C.globosum	CHGG_07464		N.crassa	NCU01059	1, 2-alpha-mannosidase	Carbohydrate transport and metabolism	METABOLISM
C.globosum	CHGG_07471		N.crassa	NCU01060
C.globosum	CHGG_07482		N.crassa	NCU01061	Predicted hydrolase related to dienelactone hydrolase	General function prediction only	POORLY CHARACTERIZED
C.globosum	CHGG_07468		N.crassa	NCU01063
C.globosum	CHGG_07476		N.crassa	NCU01067	Cdk activating kinase (CAK)/RNA polymerase II transcription initiation/nucleotide excision repair factor TFIIH/TFIIK, cyclin H subunit	Cell cycle control, cell division, chromosome partitioning	METABOLISM
C.globosum	CHGG_07475		N.crassa	NCU01068	Lysophosphatidic acid acyltransferase endophilin/SH3GL, involved in synaptic vesicle formation	Lipid transport and metabolism	METABOLISM
C.globosum	CHGG_07474		N.crassa	NCU01069	Amphiphysin	Intracellular trafficking, secretion, and vesicular transport	CELLULAR PROCESSES AND SIGNALING
C.globosum	CHGG_07472		N.crassa	NCU01070	Peptidyl-tRNA hydrolase	Translation, ribosomal structure and biogenesis	INFORMATION STORAGE AND PROCESSING
C.globosum	CHGG_09913		N.crassa	NCU01074
C.globosum	CHGG_07483		N.crassa	NCU01076
C.globosum	CHGG_07484		N.crassa	NCU01078	Transcription factor CtBP	Transcription	INFORMATION STORAGE AND PROCESSING
C.globosum	CHGG_07492		N.crassa	NCU01080	Uncharacterized conserved low complexity protein	Function unknown	POORLY CHARACTERIZED
C.globosum	CHGG_07487		N.crassa	NCU01081
C.globosum	CHGG_07512		N.crassa	NCU01083	S-adenosylmethionine decarboxylase	Signal transduction mechanisms	CELLULAR PROCESSES AND SIGNALING
C.globosum	CHGG_07510		N.crassa	NCU01084	Predicted ATPase, nucleotide-binding	Cell cycle control, cell division, chromosome partitioning	METABOLISM
C.globosum	CHGG_07509		N.crassa	NCU01085	Ca2+-modulated nonselective cation channel polycystin	Inorganic ion transport and metabolism	METABOLISM
C.globosum	CHGG_07508		N.crassa	NCU01086	Cytochrome P450 CYP3/CYP5/CYP6/CYP9 subfamilies	Secondary metabolites biosynthesis, transport and catabolism	METABOLISM
C.globosum	CHGG_04356		N.crassa	NCU01087
C.globosum	CHGG_07537		N.crassa	NCU01094
C.globosum	CHGG_07520		N.crassa	NCU01095	Predicted transporter (major facilitator superfamily)	General function prediction only	POORLY CHARACTERIZED
C.globosum	CHGG_07522		N.crassa	NCU01097
C.globosum	CHGG_07521		N.crassa	NCU01098	Integral membrane ankyrin-repeat protein Kidins220 (protein kinase D substrate)	General function prediction only	POORLY CHARACTERIZED
C.globosum	CHGG_07517		N.crassa	NCU01099	GTP-binding protein	Signal transduction mechanisms	CELLULAR PROCESSES AND SIGNALING
C.globosum	CHGG_07516		N.crassa	NCU01100	Protein tyrosine phosphatase SHP1/Cofactor for p97 ATPase-mediated vesicle membrane fusion	Nuclear structure	CELLULAR PROCESSES AND SIGNALING
C.globosum	CHGG_07515		N.crassa	NCU01102	Inner membrane protein translocase involved in respiratory chain assembly	Posttranslational modification, protein turnover, chaperones	CELLULAR PROCESSES AND SIGNALING
C.globosum	CHGG_07514		N.crassa	NCU01103
C.globosum	CHGG_09923		N.crassa	NCU01106	Flavin-containing amine oxidase	Coenzyme transport and metabolism	METABOLISM
C.globosum	CHGG_07526		N.crassa	NCU01109
C.globosum	CHGG_07524		N.crassa	NCU01111
C.globosum	CHGG_07523		N.crassa	NCU01112	Phosphatidylethanolamine binding protein	General function prediction only	POORLY CHARACTERIZED
C.globosum	CHGG_07683		N.crassa	NCU01113
C.globosum	CHGG_07689		N.crassa	NCU01114	Hydroxyindole-O-methyltransferase and related SAM-dependent methyltransferases	General function prediction only	POORLY CHARACTERIZED
C.globosum	CHGG_07561		N.crassa	NCU01115	tRNA splicing endonuclease SEN2	Translation, ribosomal structure and biogenesis	INFORMATION STORAGE AND PROCESSING
C.globosum	CHGG_07562		N.crassa	NCU01116	Ceramide glucosyltransferase	Lipid transport and metabolism	METABOLISM
C.globosum	CHGG_07564		N.crassa	NCU01118	Suppressor of G2 allele of skp1	Signal transduction mechanisms	CELLULAR PROCESSES AND SIGNALING
C.globosum	CHGG_07692		N.crassa	NCU01119	Oxidosqualene-lanosterol cyclase and related proteins	Lipid transport and metabolism	METABOLISM
C.globosum	CHGG_07690		N.crassa	NCU01121	FOG: Ankyrin repeat	General function prediction only	POORLY CHARACTERIZED
C.globosum	CHGG_07548		N.crassa	NCU01122	FOG: Zn-finger	General function prediction only	POORLY CHARACTERIZED
C.globosum	CHGG_07547		N.crassa	NCU01123	Proteins containing the FAD binding domain	Energy production and conversion	METABOLISM
C.globosum	CHGG_10369		N.crassa	NCU01124
C.globosum	CHGG_07543		N.crassa	NCU01127
C.globosum	CHGG_06919		N.crassa	NCU01132	Predicted transporter (major facilitator superfamily)	General function prediction only	POORLY CHARACTERIZED
C.globosum	CHGG_07680		N.crassa	NCU01136	Nuclear pore complex, Nup214/CAN component	Nuclear structure	CELLULAR PROCESSES AND SIGNALING
C.globosum	CHGG_03274		N.crassa	NCU01138
C.globosum	CHGG_07677		N.crassa	NCU01140
C.globosum	CHGG_07678		N.crassa	NCU01141	Phosphatidylglycerolphosphate synthase	Lipid transport and metabolism	METABOLISM
C.globosum	CHGG_02684		N.crassa	NCU01143	ATP-dependent RNA helicase A	RNA processing and modification	INFORMATION STORAGE AND PROCESSING
C.globosum	CHGG_02685		N.crassa	NCU01145	Halotolerance protein HAL3 (contains flavoprotein domain)	Inorganic ion transport and metabolism	METABOLISM
C.globosum	CHGG_02564		N.crassa	NCU01146
C.globosum	CHGG_00679		N.crassa	NCU01147	Aromatic-L-amino-acid/L-histidine decarboxylase	Amino acid transport and metabolism	METABOLISM
C.globosum	CHGG_00678		N.crassa	NCU01148
C.globosum	CHGG_00677		N.crassa	NCU01150	Predicted GTPase-activating protein	Signal transduction mechanisms	CELLULAR PROCESSES AND SIGNALING
C.globosum	CHGG_00695		N.crassa	NCU01157	Gamma-glutamylcysteine synthetase	Coenzyme transport and metabolism	METABOLISM
C.globosum	CHGG_00696		N.crassa	NCU01158	Nuclear receptor coregulator SMRT/SMRTER, contains Myb-like domains	Transcription	INFORMATION STORAGE AND PROCESSING
C.globosum	CHGG_00697		N.crassa	NCU01160	ATP-dependent RNA helicase	RNA processing and modification	INFORMATION STORAGE AND PROCESSING
C.globosum	CHGG_00698		N.crassa	NCU01161	Cdc42-interacting protein CIP4	Cytoskeleton	CELLULAR PROCESSES AND SIGNALING
C.globosum	CHGG_00699		N.crassa	NCU01162
C.globosum	CHGG_00690		N.crassa	NCU01164	Global transcriptional regulator, cell division control protein	Amino acid transport and metabolism	METABOLISM
C.globosum	CHGG_00689		N.crassa	NCU01165	Cell cycle control protein	Cell cycle control, cell division, chromosome partitioning	METABOLISM
C.globosum	CHGG_00688		N.crassa	NCU01166	cAMP-dependent protein kinase types I and II, regulatory subunit	Signal transduction mechanisms	CELLULAR PROCESSES AND SIGNALING
C.globosum	CHGG_00687		N.crassa	NCU01167	Spliceosome-associated coiled-coil protein	Function unknown	POORLY CHARACTERIZED
C.globosum	CHGG_00684		N.crassa	NCU01169	NADH:ubiquinone oxidoreductase, NDUFV2/24 kD subunit	Energy production and conversion	METABOLISM
C.globosum	CHGG_07737		N.crassa	NCU01170
C.globosum	CHGG_07736		N.crassa	NCU01171	DNA replication licensing factor, MCM5 component	Replication, recombination and repair	INFORMATION STORAGE AND PROCESSING
C.globosum	CHGG_07735		N.crassa	NCU01172	Vacuolar sorting protein VPS45	Intracellular trafficking, secretion, and vesicular transport	CELLULAR PROCESSES AND SIGNALING
C.globosum	CHGG_07734		N.crassa	NCU01174	Anaphase-promoting complex (APC), Cdc23 subunit	Cell cycle control, cell division, chromosome partitioning	METABOLISM
C.globosum	CHGG_07733		N.crassa	NCU01175	Polyprenyl synthetase	Coenzyme transport and metabolism	METABOLISM
C.globosum	CHGG_07732		N.crassa	NCU01176	Calcium-responsive transcription coactivator	Transcription	INFORMATION STORAGE AND PROCESSING
C.globosum	CHGG_07731		N.crassa	NCU01178	Fructose-6-phosphate 2-kinase/fructose-2,6-biphosphatase	Carbohydrate transport and metabolism	METABOLISM
C.globosum	CHGG_07730		N.crassa	NCU01179	Translocase of outer mitochondrial membrane complex, subunit TOM40	Intracellular trafficking, secretion, and vesicular transport	CELLULAR PROCESSES AND SIGNALING
C.globosum	CHGG_07729		N.crassa	NCU01180	RNA helicase	RNA processing and modification	INFORMATION STORAGE AND PROCESSING
C.globosum	CHGG_07727		N.crassa	NCU01181	Predicted acyl-CoA dehydrogenase	General function prediction only	POORLY CHARACTERIZED
C.globosum	CHGG_07726		N.crassa	NCU01182
C.globosum	CHGG_07725		N.crassa	NCU01183	GTP-binding protein DRG2 (ODN superfamily)	Signal transduction mechanisms	CELLULAR PROCESSES AND SIGNALING
C.globosum	CHGG_07724		N.crassa	NCU01184	FOG: RRM domain	General function prediction only	POORLY CHARACTERIZED
C.globosum	CHGG_07723		N.crassa	NCU01185
C.globosum	CHGG_07722		N.crassa	NCU01186	Uncharacterized conserved protein	Function unknown	POORLY CHARACTERIZED
C.globosum	CHGG_07721		N.crassa	NCU01187	eIF-2alpha kinase GCN2	Translation, ribosomal structure and biogenesis	INFORMATION STORAGE AND PROCESSING
C.globosum	CHGG_07720		N.crassa	NCU01188	Ubiquitin-protein ligase	Posttranslational modification, protein turnover, chaperones	CELLULAR PROCESSES AND SIGNALING
C.globosum	CHGG_07719		N.crassa	NCU01189	Serine/threonine protein kinase	Signal transduction mechanisms	CELLULAR PROCESSES AND SIGNALING
C.globosum	CHGG_07717		N.crassa	NCU01190	Uncharacterized conserved protein	Function unknown	POORLY CHARACTERIZED
C.globosum	CHGG_07715		N.crassa	NCU01192	DNA polymerase delta, catalytic subunit	Replication, recombination and repair	INFORMATION STORAGE AND PROCESSING
C.globosum	CHGG_07714		N.crassa	NCU01193
C.globosum	CHGG_07713		N.crassa	NCU01195	Glutamate/leucine/phenylalanine/valine dehydrogenases	Amino acid transport and metabolism	METABOLISM
C.globosum	CHGG_07712		N.crassa	NCU01196
C.globosum	CHGG_07710		N.crassa	NCU01197	Exosomal 3'-5' exoribonuclease complex, subunit Rrp44/Dis3	Translation, ribosomal structure and biogenesis	INFORMATION STORAGE AND PROCESSING
C.globosum	CHGG_07708		N.crassa	NCU01198	Nuclear-export-signal (NES)-containing protein/polyadenylated-RNA export factor	RNA processing and modification	INFORMATION STORAGE AND PROCESSING
C.globosum	CHGG_07707		N.crassa	NCU01199	SNARE protein TLG1/Syntaxin 6	Intracellular trafficking, secretion, and vesicular transport	CELLULAR PROCESSES AND SIGNALING
C.globosum	CHGG_07706		N.crassa	NCU01200	Peptidyl-prolyl cis-trans isomerase	Posttranslational modification, protein turnover, chaperones	CELLULAR PROCESSES AND SIGNALING
C.globosum	CHGG_07705		N.crassa	NCU01202
C.globosum	CHGG_07704		N.crassa	NCU01203	Uncharacterized conserved protein	Function unknown	POORLY CHARACTERIZED
C.globosum	CHGG_07703		N.crassa	NCU01204	Actin filament-coating protein tropomyosin	Cytoskeleton	CELLULAR PROCESSES AND SIGNALING
C.globosum	CHGG_07702		N.crassa	NCU01205
C.globosum	CHGG_07701		N.crassa	NCU01206	Histone H3 (Lys4) methyltransferase complex, subunit SET1 and related methyltransferases	Chromatin structure and dynamics	INFORMATION STORAGE AND PROCESSING
C.globosum	CHGG_06799		N.crassa	NCU01209	Nucleolar GTPase/ATPase p130	Nuclear structure	CELLULAR PROCESSES AND SIGNALING
C.globosum	CHGG_07422		N.crassa	NCU01211
C.globosum	CHGG_07421		N.crassa	NCU01213	Manganese superoxide dismutase	Inorganic ion transport and metabolism	METABOLISM
C.globosum	CHGG_07437		N.crassa	NCU01216	Leucine rich repeat proteins, some proteins contain F-box	General function prediction only	POORLY CHARACTERIZED
C.globosum	CHGG_07436		N.crassa	NCU01218
C.globosum	CHGG_07435		N.crassa	NCU01219	Glutaredoxin and related proteins	Posttranslational modification, protein turnover, chaperones	CELLULAR PROCESSES AND SIGNALING
C.globosum	CHGG_07434		N.crassa	NCU01220	BCL2-associated athanogene-like proteins and related BAG family chaperone regulators	Signal transduction mechanisms	CELLULAR PROCESSES AND SIGNALING
C.globosum	CHGG_07433		N.crassa	NCU01221	60S ribosomal protein L13a	Translation, ribosomal structure and biogenesis	INFORMATION STORAGE AND PROCESSING
C.globosum	CHGG_07430		N.crassa	NCU01225	Ubiquitin-protein ligase	Posttranslational modification, protein turnover, chaperones	CELLULAR PROCESSES AND SIGNALING
C.globosum	CHGG_07429		N.crassa	NCU01227	Succinyl-CoA synthetase, alpha subunit	Energy production and conversion	METABOLISM
C.globosum	CHGG_07428		N.crassa	NCU01229	RNA polymerase II elongator complex, subunit ELP3/histone acetyltransferase	Chromatin structure and dynamics	INFORMATION STORAGE AND PROCESSING
C.globosum	CHGG_07411		N.crassa	NCU01230
C.globosum	CHGG_07662		N.crassa	NCU01231	Synaptic vesicle transporter SVOP and related transporters (major facilitator superfamily)	General function prediction only	POORLY CHARACTERIZED
C.globosum	CHGG_07659		N.crassa	NCU01234	Predicted ATP-dependent RNA helicase FAL1, involved in rRNA maturation, DEAD-box superfamily	Translation, ribosomal structure and biogenesis	INFORMATION STORAGE AND PROCESSING
C.globosum	CHGG_07658		N.crassa	NCU01235	Splicing factor 3a, subunit 3	RNA processing and modification	INFORMATION STORAGE AND PROCESSING
C.globosum	CHGG_07657		N.crassa	NCU01236	GIY-YIG type nuclease	General function prediction only	POORLY CHARACTERIZED
C.globosum	CHGG_07655		N.crassa	NCU01238	DNA-binding protein jumonji/RBP2/SMCY, contains JmjC domain	General function prediction only	POORLY CHARACTERIZED
C.globosum	CHGG_07653		N.crassa	NCU01240	RNA polymerase II, large subunit	Transcription	INFORMATION STORAGE AND PROCESSING
C.globosum	CHGG_02674		N.crassa	NCU01241	Mitochondrial aspartate/glutamate carrier protein Aralar/Citrin (contains EF-hand Ca2+-binding domains)	Energy production and conversion	METABOLISM
C.globosum	CHGG_02675		N.crassa	NCU01242	Cyclin B and related kinase-activating proteins	Cell cycle control, cell division, chromosome partitioning	METABOLISM
C.globosum	CHGG_02677		N.crassa	NCU01243	Nucleolar GTPase/ATPase p130	Nuclear structure	CELLULAR PROCESSES AND SIGNALING
C.globosum	CHGG_02680		N.crassa	NCU01245	DNA-directed RNA polymerase III subunit	Transcription	INFORMATION STORAGE AND PROCESSING
C.globosum	CHGG_02681		N.crassa	NCU01247	Sister chromatid cohesion complex Cohesin, subunit STAG/IRR1/SCC3	Cell cycle control, cell division, chromosome partitioning	METABOLISM
C.globosum	CHGG_02682		N.crassa	NCU01248	Predicted telomere binding protein	General function prediction only	POORLY CHARACTERIZED
C.globosum	CHGG_02683		N.crassa	NCU01249	Karyopherin (importin) alpha	Intracellular trafficking, secretion, and vesicular transport	CELLULAR PROCESSES AND SIGNALING
C.globosum	CHGG_02672		N.crassa	NCU01250	Cystine transporter Cystinosin	Amino acid transport and metabolism	METABOLISM
C.globosum	CHGG_02570		N.crassa	NCU01252	Uncharacterized conserved protein, contains chromo domain	Chromatin structure and dynamics	INFORMATION STORAGE AND PROCESSING
C.globosum	CHGG_02568		N.crassa	NCU01253	Chitinase	Cell wall/membrane/envelope biogenesis	CELLULAR PROCESSES AND SIGNALING
C.globosum	CHGG_02567		N.crassa	NCU01254	Putative Zn2+ transporter MSC2 (cation diffusion facilitator superfamily)	Inorganic ion transport and metabolism	METABOLISM
C.globosum	CHGG_02565		N.crassa	NCU01255	Vacuolar sorting protein VPS1, dynamin, and related proteins	General function prediction only	POORLY CHARACTERIZED
C.globosum	CHGG_02566		N.crassa	NCU01256	Glucosamine 6-phosphate synthetases, contain amidotransferase and phosphosugar isomerase domains	Cell wall/membrane/envelope biogenesis	CELLULAR PROCESSES AND SIGNALING
C.globosum	CHGG_02571		N.crassa	NCU01257	Nucleolar protein-like/EBNA1-binding protein	RNA processing and modification	INFORMATION STORAGE AND PROCESSING
C.globosum	CHGG_02572		N.crassa	NCU01258
C.globosum	CHGG_02576		N.crassa	NCU01259	Uncharacterized conserved protein	Function unknown	POORLY CHARACTERIZED
C.globosum	CHGG_02577		N.crassa	NCU01260
C.globosum	CHGG_02581		N.crassa	NCU01266	Phosphoinositide-specific phospholipase C	Signal transduction mechanisms	CELLULAR PROCESSES AND SIGNALING
C.globosum	CHGG_02580		N.crassa	NCU01267	Predicted DHHC-type Zn-finger protein	General function prediction only	POORLY CHARACTERIZED
C.globosum	CHGG_02578		N.crassa	NCU01268	Non-canonical ubiquitin conjugating enzyme 1	Posttranslational modification, protein turnover, chaperones	CELLULAR PROCESSES AND SIGNALING
C.globosum	CHGG_02597		N.crassa	NCU01269	Anaphase promoting complex, Cdc20, Cdh1, and Ama1 subunits	Posttranslational modification, protein turnover, chaperones	CELLULAR PROCESSES AND SIGNALING
C.globosum	CHGG_02594		N.crassa	NCU01271	Ornithine decarboxylase	Amino acid transport and metabolism	METABOLISM
C.globosum	CHGG_02593		N.crassa	NCU01272	Metalloendoprotease HMP1 (insulinase superfamily)	General function prediction only	POORLY CHARACTERIZED
C.globosum	CHGG_02592		N.crassa	NCU01273	Myosin-like coiled-coil protein	Cytoskeleton	CELLULAR PROCESSES AND SIGNALING
C.globosum	CHGG_02591		N.crassa	NCU01274
C.globosum	CHGG_02590		N.crassa	NCU01275
C.globosum	CHGG_02589		N.crassa	NCU01276	Acetyltransferase, (GNAT) family	General function prediction only	POORLY CHARACTERIZED
C.globosum	CHGG_02588		N.crassa	NCU01277
C.globosum	CHGG_02585		N.crassa	NCU01278	Centromere/kinetochore protein zw10 involved in mitotic chromosome segregation	Cell cycle control, cell division, chromosome partitioning	METABOLISM
C.globosum	CHGG_02686		N.crassa	NCU01279
C.globosum	CHGG_02688		N.crassa	NCU01281
C.globosum	CHGG_02690		N.crassa	NCU01283	FOG: Low-complexity	Function unknown	POORLY CHARACTERIZED
C.globosum	CHGG_00712		N.crassa	NCU01284	Molecular chaperone (DnaJ superfamily)	Posttranslational modification, protein turnover, chaperones	CELLULAR PROCESSES AND SIGNALING
C.globosum	CHGG_00711		N.crassa	NCU01285	Synaptic vesicle transporter SV2 (major facilitator superfamily)	General function prediction only	POORLY CHARACTERIZED
C.globosum	CHGG_02639		N.crassa	NCU01288	Nuclear protein export factor	Intracellular trafficking, secretion, and vesicular transport	CELLULAR PROCESSES AND SIGNALING
C.globosum	CHGG_02637		N.crassa	NCU01290	Pseudouridine synthase	Translation, ribosomal structure and biogenesis	INFORMATION STORAGE AND PROCESSING
C.globosum	CHGG_02636		N.crassa	NCU01291	FOG: Zn-finger	General function prediction only	POORLY CHARACTERIZED
C.globosum	CHGG_02635		N.crassa	NCU01294	Carbon-nitrogen hydrolase	Amino acid transport and metabolism	METABOLISM
C.globosum	CHGG_02629		N.crassa	NCU01297	Nuclear receptor coregulator SMRT/SMRTER, contains Myb-like domains	Transcription	INFORMATION STORAGE AND PROCESSING
C.globosum	CHGG_02622		N.crassa	NCU01302	Alpha/beta hydrolase	General function prediction only	POORLY CHARACTERIZED
C.globosum	CHGG_02621		N.crassa	NCU01303	Nuclear receptor coregulator SMRT/SMRTER, contains Myb-like domains	Transcription	INFORMATION STORAGE AND PROCESSING
C.globosum	CHGG_02616		N.crassa	NCU01304	Uncharacterized conserved protein	Function unknown	POORLY CHARACTERIZED
C.globosum	CHGG_02617		N.crassa	NCU01305	Rhomboid family proteins	Signal transduction mechanisms	CELLULAR PROCESSES AND SIGNALING
C.globosum	CHGG_02613		N.crassa	NCU01309
C.globosum	CHGG_02612		N.crassa	NCU01310	KEKE-like motif-containing transcription regulator (Rlr1)/suppressor of sin4	Transcription	INFORMATION STORAGE AND PROCESSING
C.globosum	CHGG_02611		N.crassa	NCU01311	PHD finger protein AF10	General function prediction only	POORLY CHARACTERIZED
C.globosum	CHGG_02607		N.crassa	NCU01315	O-linked N-acetylglucosamine transferase OGT	Carbohydrate transport and metabolism	METABOLISM
C.globosum	CHGG_02605		N.crassa	NCU01317	40S ribosomal protein S2	Translation, ribosomal structure and biogenesis	INFORMATION STORAGE AND PROCESSING
C.globosum	CHGG_02604		N.crassa	NCU01318	Vesicle coat complex COPII, subunit SEC23	Intracellular trafficking, secretion, and vesicular transport	CELLULAR PROCESSES AND SIGNALING
C.globosum	CHGG_02602		N.crassa	NCU01320
C.globosum	CHGG_02601		N.crassa	NCU01321	DNA polymerase IV (family X)	Replication, recombination and repair	INFORMATION STORAGE AND PROCESSING
C.globosum	CHGG_02600		N.crassa	NCU01322	Transcription initiation factor IIE, alpha subunit	Transcription	INFORMATION STORAGE AND PROCESSING
C.globosum	CHGG_02599		N.crassa	NCU01323	Structural maintenance of chromosome protein 1 (sister chromatid cohesion complex Cohesin, subunit SMC1)	Cell cycle control, cell division, chromosome partitioning	METABOLISM
C.globosum	CHGG_02598		N.crassa	NCU01324	Uncharacterized conserved protein	Function unknown	POORLY CHARACTERIZED
C.globosum	CHGG_02650		N.crassa	NCU01327	Myosin class II heavy chain	Cytoskeleton	CELLULAR PROCESSES AND SIGNALING
C.globosum	CHGG_02651		N.crassa	NCU01328	Transketolase	Carbohydrate transport and metabolism	METABOLISM
C.globosum	CHGG_02652		N.crassa	NCU01329	DNA-binding centromere protein B (CENP-B)	Chromatin structure and dynamics	INFORMATION STORAGE AND PROCESSING
C.globosum	CHGG_02653		N.crassa	NCU01330	Phosphoinositide phosphatase SAC1	Lipid transport and metabolism	METABOLISM
C.globosum	CHGG_02654		N.crassa	NCU01332	Vacuolar H+-ATPase V0 sector, subunits c/c'	Energy production and conversion	METABOLISM
C.globosum	CHGG_02658		N.crassa	NCU01335	MEKK and related serine/threonine protein kinases	Signal transduction mechanisms	CELLULAR PROCESSES AND SIGNALING
C.globosum	CHGG_02659		N.crassa	NCU01336	Amine oxidase	Secondary metabolites biosynthesis, transport and catabolism	METABOLISM
C.globosum	CHGG_02660		N.crassa	NCU01337	Folylpolyglutamate synthase	Coenzyme transport and metabolism	METABOLISM
C.globosum	CHGG_02662		N.crassa	NCU01339
C.globosum	CHGG_00629		N.crassa	NCU01342	emp24/gp25L/p24 family of membrane trafficking proteins	Intracellular trafficking, secretion, and vesicular transport	CELLULAR PROCESSES AND SIGNALING
C.globosum	CHGG_00630		N.crassa	NCU01343	Uncharacterized conserved protein	Function unknown	POORLY CHARACTERIZED
C.globosum	CHGG_00631		N.crassa	NCU01344	WASP-interacting protein VRP1/WIP, contains WH2 domain	Cytoskeleton	CELLULAR PROCESSES AND SIGNALING
C.globosum	CHGG_00627		N.crassa	NCU01349	Splicing coactivator SRm160/300, subunit SRm300	RNA processing and modification	INFORMATION STORAGE AND PROCESSING
C.globosum	CHGG_00648		N.crassa	NCU01353	Ca2+-modulated nonselective cation channel polycystin	Inorganic ion transport and metabolism	METABOLISM
C.globosum	CHGG_00637		N.crassa	NCU01357
C.globosum	CHGG_02460		N.crassa	NCU01358
C.globosum	CHGG_02461		N.crassa	NCU01360
C.globosum	CHGG_02464		N.crassa	NCU01361	Transcription initiation factor TFIID, subunit BDF1 and related bromodomain proteins	Transcription	INFORMATION STORAGE AND PROCESSING
C.globosum	CHGG_02465		N.crassa	NCU01362	Predicted E3 ubiquitin ligase	Posttranslational modification, protein turnover, chaperones	CELLULAR PROCESSES AND SIGNALING
C.globosum	CHGG_02466		N.crassa	NCU01364	Iron/ascorbate family oxidoreductases	General function prediction only	POORLY CHARACTERIZED
C.globosum	CHGG_02472		N.crassa	NCU01365	ATP-dependent DNA ligase IV	Replication, recombination and repair	INFORMATION STORAGE AND PROCESSING
C.globosum	CHGG_02459		N.crassa	NCU01366	Protease, Ulp1 family	Posttranslational modification, protein turnover, chaperones	CELLULAR PROCESSES AND SIGNALING
C.globosum	CHGG_02458		N.crassa	NCU01367	U3 snoRNP-associated protein (contains WD40 repeats)	RNA processing and modification	INFORMATION STORAGE AND PROCESSING
C.globosum	CHGG_02457		N.crassa	NCU01369	ATP-dependent RNA helicase	RNA processing and modification	INFORMATION STORAGE AND PROCESSING
C.globosum	CHGG_02456		N.crassa	NCU01370	Origin recognition complex, subunit 2	Replication, recombination and repair	INFORMATION STORAGE AND PROCESSING
C.globosum	CHGG_02453		N.crassa	NCU01374
C.globosum	CHGG_02451		N.crassa	NCU01376	Alkaline phosphatase	Inorganic ion transport and metabolism	METABOLISM
C.globosum	CHGG_02450		N.crassa	NCU01377	Anaphase-promoting complex (APC), Cdc16 subunit	Cell cycle control, cell division, chromosome partitioning	METABOLISM
C.globosum	CHGG_02449		N.crassa	NCU01378	Acyl-CoA synthetase	Lipid transport and metabolism	METABOLISM
C.globosum	CHGG_02448		N.crassa	NCU01379	Histone acetyltransferase SAGA, TRRAP/TRA1 component, PI-3 kinase superfamily	Signal transduction mechanisms	CELLULAR PROCESSES AND SIGNALING
C.globosum	CHGG_02447		N.crassa	NCU01380
C.globosum	CHGG_02445		N.crassa	NCU01381
C.globosum	CHGG_02490		N.crassa	NCU01387	Uncharacterized conserved protein	Function unknown	POORLY CHARACTERIZED
C.globosum	CHGG_02491		N.crassa	NCU01388	Glycolipid 2-alpha-mannosyltransferase (alpha-1,2-mannosyltransferase)	Carbohydrate transport and metabolism	METABOLISM
C.globosum	CHGG_02492		N.crassa	NCU01389	Conserved WD40 repeat-containing protein	Function unknown	POORLY CHARACTERIZED
C.globosum	CHGG_02489		N.crassa	NCU01390	Uncharacterized conserved protein	Function unknown	POORLY CHARACTERIZED
C.globosum	CHGG_02488		N.crassa	NCU01391
C.globosum	CHGG_02487		N.crassa	NCU01394	Scaffold protein Shank and related SAM domain proteins	Signal transduction mechanisms	CELLULAR PROCESSES AND SIGNALING
C.globosum	CHGG_02486		N.crassa	NCU01395
C.globosum	CHGG_00594		N.crassa	NCU01400
C.globosum	CHGG_00608		N.crassa	NCU01403	Meprin A metalloprotease	Posttranslational modification, protein turnover, chaperones	CELLULAR PROCESSES AND SIGNALING
C.globosum	CHGG_00609		N.crassa	NCU01404	RNA Methylase, SpoU family	RNA processing and modification	INFORMATION STORAGE AND PROCESSING
C.globosum	CHGG_00615		N.crassa	NCU01408	COP9 signalosome, subunit CSN3	Posttranslational modification, protein turnover, chaperones	CELLULAR PROCESSES AND SIGNALING
C.globosum	CHGG_00592		N.crassa	NCU01409	SPRY domain-containing proteins	General function prediction only	POORLY CHARACTERIZED
C.globosum	CHGG_00590		N.crassa	NCU01410
C.globosum	CHGG_00574		N.crassa	NCU01412	Gamma-glutamyl phosphate reductase	Amino acid transport and metabolism	METABOLISM
C.globosum	CHGG_00575		N.crassa	NCU01413	Myosin class II heavy chain	Cytoskeleton	CELLULAR PROCESSES AND SIGNALING
C.globosum	CHGG_00576		N.crassa	NCU01414	Chitinase	Carbohydrate transport and metabolism	METABOLISM
C.globosum	CHGG_00580		N.crassa	NCU01417	Acyl-CoA synthetase	Lipid transport and metabolism	METABOLISM
C.globosum	CHGG_00581		N.crassa	NCU01418	Ca2+-modulated nonselective cation channel polycystin	Inorganic ion transport and metabolism	METABOLISM
C.globosum	CHGG_00582		N.crassa	NCU01419	Zinc-binding oxidoreductase	Energy production and conversion	METABOLISM
C.globosum	CHGG_00583		N.crassa	NCU01420	Predicted hydrolase related to dienelactone hydrolase	General function prediction only	POORLY CHARACTERIZED
C.globosum	CHGG_00584		N.crassa	NCU01421
C.globosum	CHGG_00585		N.crassa	NCU01422	Transcription factor MBF1	Transcription	INFORMATION STORAGE AND PROCESSING
C.globosum	CHGG_00586		N.crassa	NCU01423
C.globosum	CHGG_00587		N.crassa	NCU01424
C.globosum	CHGG_00572		N.crassa	NCU01426
C.globosum	CHGG_00570		N.crassa	NCU01427	Geranylgeranyl pyrophosphate synthase/Polyprenyl synthetase	Coenzyme transport and metabolism	METABOLISM
C.globosum	CHGG_08491		N.crassa	NCU01429	Phosphoserine aminotransferase	Coenzyme transport and metabolism	METABOLISM
C.globosum	CHGG_07781		N.crassa	NCU01430
C.globosum	CHGG_07782		N.crassa	NCU01431	Rho GTPase effector BNI1 and related formins	Signal transduction mechanisms	CELLULAR PROCESSES AND SIGNALING
C.globosum	CHGG_07784		N.crassa	NCU01433	Serine-threonine phosphatase 2A, catalytic subunit	General function prediction only	POORLY CHARACTERIZED
C.globosum	CHGG_07785		N.crassa	NCU01434	beta-1,6-N-acetylglucosaminyltransferase, contains WSC domain	Carbohydrate transport and metabolism	METABOLISM
C.globosum	CHGG_07787		N.crassa	NCU01435	Cdc2-related protein kinase	Cell cycle control, cell division, chromosome partitioning	METABOLISM
C.globosum	CHGG_07789		N.crassa	NCU01438	Nucleosome assembly protein NAP-1	Chromatin structure and dynamics	INFORMATION STORAGE AND PROCESSING
C.globosum	CHGG_07790		N.crassa	NCU01439	D-3-phosphoglycerate dehydrogenase, D-isomer-specific 2-hydroxy acid dehydrogenase superfamily	Amino acid transport and metabolism	METABOLISM
C.globosum	CHGG_07793		N.crassa	NCU01441	Inosine triphosphate pyrophosphatase	Nucleotide transport and metabolism	METABOLISM
C.globosum	CHGG_07794		N.crassa	NCU01442	Uncharacterized conserved protein	Function unknown	POORLY CHARACTERIZED
C.globosum	CHGG_07795		N.crassa	NCU01443	Seryl-tRNA synthetase	Translation, ribosomal structure and biogenesis	INFORMATION STORAGE AND PROCESSING
C.globosum	CHGG_07796		N.crassa	NCU01444	Ras-related GTPase	General function prediction only	POORLY CHARACTERIZED
C.globosum	CHGG_07797		N.crassa	NCU01445	Sister chromatid cohesion protein	Cell cycle control, cell division, chromosome partitioning	METABOLISM
C.globosum	CHGG_07798		N.crassa	NCu01446	Armadillo/beta-Catenin/plakoglobin	Signal transduction mechanisms	CELLULAR PROCESSES AND SIGNALING
C.globosum	CHGG_07799		N.crassa	NCU01447	Uncharacterized Zn ribbon-containing protein	Function unknown	POORLY CHARACTERIZED
C.globosum	CHGG_07800		N.crassa	NCU01449	Bifunctional GTP cyclohydrolase II/3,4-dihydroxy-2butanone-4-phosphate synthase	Coenzyme transport and metabolism	METABOLISM
C.globosum	CHGG_07802		N.crassa	NCU01451
C.globosum	CHGG_07803		N.crassa	NCU01452	40S ribosomal protein S3A	Translation, ribosomal structure and biogenesis	INFORMATION STORAGE AND PROCESSING
C.globosum	CHGG_07804		N.crassa	NCU01454	Predicted alpha/beta hydrolase	General function prediction only	POORLY CHARACTERIZED
C.globosum	CHGG_07805		N.crassa	NCU01455	Signal recognition particle, subunit Srp72	Intracellular trafficking, secretion, and vesicular transport	CELLULAR PROCESSES AND SIGNALING
C.globosum	CHGG_07821		N.crassa	NCU01456	Glucose-6-phosphate/phosphate and phosphoenolpyruvate/phosphate antiporter	Carbohydrate transport and metabolism	METABOLISM
C.globosum	CHGG_07820		N.crassa	NCU01457	Ubiquitin-specific protease	Posttranslational modification, protein turnover, chaperones	CELLULAR PROCESSES AND SIGNALING
C.globosum	CHGG_07819		N.crassa	NCU01458
C.globosum	CHGG_07817		N.crassa	NCU01460
C.globosum	CHGG_07808		N.crassa	NCU01463	Growth factor receptor-bound proteins (GRB7, GRB10, GRB14)	Signal transduction mechanisms	CELLULAR PROCESSES AND SIGNALING
C.globosum	CHGG_07807		N.crassa	NCU01464	Zinc carboxypeptidase	Function unknown	POORLY CHARACTERIZED
C.globosum	CHGG_07806		N.crassa	NCU01465	Guanine nucleotide exchange factor	Intracellular trafficking, secretion, and vesicular transport	CELLULAR PROCESSES AND SIGNALING
C.globosum	CHGG_07822		N.crassa	NCU01466	KEKE-like motif-containing transcription regulator (Rlr1)/suppressor of sin4	Transcription	INFORMATION STORAGE AND PROCESSING
C.globosum	CHGG_07823		N.crassa	NCU01467
C.globosum	CHGG_07824		N.crassa	NCU01468	Translation initiation factor 2B, delta subunit (eIF-2Bdelta/GCD2)	Translation, ribosomal structure and biogenesis	INFORMATION STORAGE AND PROCESSING
C.globosum	CHGG_07827		N.crassa	NCU01470	Armadillo repeat protein VAC8 required for vacuole fusion, inheritance and cytosol-to-vacuole protein targeting	Intracellular trafficking, secretion, and vesicular transport	CELLULAR PROCESSES AND SIGNALING
C.globosum	CHGG_07828		N.crassa	NCU01471	5'-AMP-activated protein kinase, gamma subunit	Energy production and conversion	METABOLISM
C.globosum	CHGG_07829		N.crassa	NCU01472	Splicing coactivator SRm160/300, subunit SRm300	RNA processing and modification	INFORMATION STORAGE AND PROCESSING
C.globosum	CHGG_07830		N.crassa	NCU01473	Phosphatidylethanolamine binding protein	General function prediction only	POORLY CHARACTERIZED
C.globosum	CHGG_07831		N.crassa	NCU01474	Mitochondrial/chloroplast ribosomal protein L4	Translation, ribosomal structure and biogenesis	INFORMATION STORAGE AND PROCESSING
C.globosum	CHGG_07832		N.crassa	NCU01475
C.globosum	CHGG_07833		N.crassa	NCU01476
C.globosum	CHGG_02417		N.crassa	NCU01478
C.globosum	CHGG_02418		N.crassa	NCU01479	AAA+-type ATPase containing the peptidase M41 domain	Posttranslational modification, protein turnover, chaperones	CELLULAR PROCESSES AND SIGNALING
C.globosum	CHGG_02419		N.crassa	NCU01480	Na+-independent Cl/HCO3 exchanger AE1 and related transporters (SLC4 family)	Inorganic ion transport and metabolism	METABOLISM
C.globosum	CHGG_10388		N.crassa	NCU01484	Ras-related small GTPase, Rho type	General function prediction only	POORLY CHARACTERIZED
C.globosum	CHGG_10389		N.crassa	NCU01485
C.globosum	CHGG_10394		N.crassa	NCU01487	Nonsense-mediated mRNA decay 2 protein	RNA processing and modification	INFORMATION STORAGE AND PROCESSING
C.globosum	CHGG_10392		N.crassa	NCU01489	Two-component phosphorelay intermediate involved in MAP kinase cascade regulation	Signal transduction mechanisms	CELLULAR PROCESSES AND SIGNALING
C.globosum	CHGG_10391		N.crassa	NCU01491	von Willebrand factor and related coagulation proteins	Extracellular structures	CELLULAR PROCESSES AND SIGNALING
C.globosum	CHGG_10390		N.crassa	NCU01493
C.globosum	CHGG_10401		N.crassa	NCU01494	Predicted transporter (major facilitator superfamily)	General function prediction only	POORLY CHARACTERIZED
C.globosum	CHGG_10400		N.crassa	NCU01495	Splicing coactivator SRm160/300, subunit SRm160 (contains PWI domain)	RNA processing and modification	INFORMATION STORAGE AND PROCESSING
C.globosum	CHGG_10397		N.crassa	NCU01498	MAPK related serine/threonine protein kinase	Signal transduction mechanisms	CELLULAR PROCESSES AND SIGNALING
C.globosum	CHGG_10396		N.crassa	NCU01499	Molecular chaperones HSP70/HSC70, HSP70 superfamily	Posttranslational modification, protein turnover, chaperones	CELLULAR PROCESSES AND SIGNALING
C.globosum	CHGG_07966		N.crassa	NCU01500	Uncharacterized protein of the uridine kinase family	Nucleotide transport and metabolism	METABOLISM
C.globosum	CHGG_07969		N.crassa	NCU01501	Uncharacterized conserved protein	Function unknown	POORLY CHARACTERIZED
C.globosum	CHGG_07970		N.crassa	NCU01502	WD40-repeat-containing subunit of the 18S rRNA processing complex	RNA processing and modification	INFORMATION STORAGE AND PROCESSING
C.globosum	CHGG_07971		N.crassa	NCU01503	Uncharacterized conserved protein	Function unknown	POORLY CHARACTERIZED
C.globosum	CHGG_10420		N.crassa	NCU01504	Calcineurin-mediated signaling pathway inhibitor DSCR1	Signal transduction mechanisms	CELLULAR PROCESSES AND SIGNALING
C.globosum	CHGG_10421		N.crassa	NCU01506	C-type lectin	Signal transduction mechanisms	CELLULAR PROCESSES AND SIGNALING
C.globosum	CHGG_07963		N.crassa	NCU01509	Transcriptional regulator	Transcription	INFORMATION STORAGE AND PROCESSING
C.globosum	CHGG_07964		N.crassa	NCU01510	Ca2+-dependent lipid-binding protein CLB1/vesicle protein vp115/Granuphilin A, contains C2 domain	General function prediction only	POORLY CHARACTERIZED
C.globosum	CHGG_07972		N.crassa	NCU01511	Putative zinc transporter	Inorganic ion transport and metabolism	METABOLISM
C.globosum	CHGG_10419		N.crassa	NCU01512	Phenylalanyl-tRNA synthetase	Translation, ribosomal structure and biogenesis	INFORMATION STORAGE AND PROCESSING
C.globosum	CHGG_10418		N.crassa	NCU01514	Mitochondrial oxoglutarate/malate carrier proteins	Energy production and conversion	METABOLISM
C.globosum	CHGG_10417		N.crassa	NCU01515	RNA polymerase II, subunit POLR2C/RPB3	Transcription	INFORMATION STORAGE AND PROCESSING
C.globosum	CHGG_10416		N.crassa	NCU01516	Molecular chaperone of the GrpE family	Posttranslational modification, protein turnover, chaperones	CELLULAR PROCESSES AND SIGNALING
C.globosum	CHGG_07967		N.crassa	NCU01517	Defense-related protein containing SCP domain	Function unknown	POORLY CHARACTERIZED
C.globosum	CHGG_07973		N.crassa	NCU01521
C.globosum	CHGG_07974		N.crassa	NCU01522	Heterochromatin-associated protein HP1 and related CHROMO domain proteins	Chromatin structure and dynamics	INFORMATION STORAGE AND PROCESSING
C.globosum	CHGG_07975		N.crassa	NCU01523	GTPase Rab11/YPT3, small G protein superfamily	Intracellular trafficking, secretion, and vesicular transport	CELLULAR PROCESSES AND SIGNALING
C.globosum	CHGG_07976		N.crassa	NCU01524	RNA-binding protein required for biogenesis of the ribosomal 60S subunit	Translation, ribosomal structure and biogenesis	INFORMATION STORAGE AND PROCESSING
C.globosum	CHGG_07978		N.crassa	NCU01525	Histone deacetylase complex, catalytic component HDA1	Chromatin structure and dynamics	INFORMATION STORAGE AND PROCESSING
C.globosum	CHGG_07979		N.crassa	NCU01527	Splicing coactivator SRm160/300, subunit SRm300	RNA processing and modification	INFORMATION STORAGE AND PROCESSING
C.globosum	CHGG_07980		N.crassa	NCU01528	Glyceraldehyde 3-phosphate dehydrogenase	Carbohydrate transport and metabolism	METABOLISM
C.globosum	CHGG_07984		N.crassa	NCU01534	Polyadenylate-binding protein (RRM superfamily)	Translation, ribosomal structure and biogenesis	INFORMATION STORAGE AND PROCESSING
C.globosum	CHGG_07985		N.crassa	NCU01535
C.globosum	CHGG_07986		N.crassa	NCU01538
C.globosum	CHGG_07989		N.crassa	NCU01539	Vacuolar assembly/sorting proteins VPS39/VAM6/VPS3	Intracellular trafficking, secretion, and vesicular transport	CELLULAR PROCESSES AND SIGNALING
C.globosum	CHGG_07987		N.crassa	NCU01540	Na+/dicarboxylate, Na+/tricarboxylate and phosphate transporters	Inorganic ion transport and metabolism	METABOLISM
C.globosum	CHGG_07990		N.crassa	NCU01541
C.globosum	CHGG_07991		N.crassa	NCU01542	CREB binding protein/P300 and related TAZ Zn-finger proteins	Transcription	INFORMATION STORAGE AND PROCESSING
C.globosum	CHGG_07992		N.crassa	NCU01543	Signaling protein SWIFT and related BRCT domain proteins	Transcription	INFORMATION STORAGE AND PROCESSING
C.globosum	CHGG_07993		N.crassa	NCU01545	Microtubule-associated anchor protein involved in autophagy and membrane trafficking	Cytoskeleton	CELLULAR PROCESSES AND SIGNALING
C.globosum	CHGG_07994		N.crassa	NCU01546	Coproporphyrinogen III oxidase CPO/HEM13	Coenzyme transport and metabolism	METABOLISM
C.globosum	CHGG_07995		N.crassa	NCU01547	26S proteasome regulatory complex, subunit RPN8/PSMD7	Posttranslational modification, protein turnover, chaperones	CELLULAR PROCESSES AND SIGNALING
C.globosum	CHGG_07996		N.crassa	NCU01548
C.globosum	CHGG_07997		N.crassa	NCU01549	Rab6 GTPase-interacting protein involved in endosome-to-TGN transport	Intracellular trafficking, secretion, and vesicular transport	CELLULAR PROCESSES AND SIGNALING
C.globosum	CHGG_07998		N.crassa	NCU01550	Adenylate kinase	Nucleotide transport and metabolism	METABOLISM
C.globosum	CHGG_07999		N.crassa	NCU01551	Predicted E3 ubiquitin ligase	Posttranslational modification, protein turnover, chaperones	CELLULAR PROCESSES AND SIGNALING
C.globosum	CHGG_08000		N.crassa	NCU01552	40S ribosomal protein S23	Translation, ribosomal structure and biogenesis	INFORMATION STORAGE AND PROCESSING
C.globosum	CHGG_08010		N.crassa	NCU01553	Para-hydroxybenzoate-polyprenyl transferase	Coenzyme transport and metabolism	METABOLISM
C.globosum	CHGG_08009		N.crassa	NCU01554	Heterochromatin-associated protein HP1 and related CHROMO domain proteins	Chromatin structure and dynamics	INFORMATION STORAGE AND PROCESSING
C.globosum	CHGG_08008		N.crassa	NCU01555
C.globosum	CHGG_08003		N.crassa	NCU01563	CDK8 kinase-activating protein cyclin C	Transcription	INFORMATION STORAGE AND PROCESSING
C.globosum	CHGG_08002		N.crassa	NCU01564	Predicted mitochondrial carrier protein	Nucleotide transport and metabolism	METABOLISM
C.globosum	CHGG_08001		N.crassa	NCU01565	RNA polymerase II, large subunit	Transcription	INFORMATION STORAGE AND PROCESSING
C.globosum	CHGG_08018		N.crassa	NCU01568	Mitochondrial carrier protein PET8	Energy production and conversion	METABOLISM
C.globosum	CHGG_08017		N.crassa	NCU01569	Conserved WD40 repeat-containing protein	Function unknown	POORLY CHARACTERIZED
C.globosum	CHGG_08020		N.crassa	NCU01575	SNARE protein TLG1/Syntaxin 6	Intracellular trafficking, secretion, and vesicular transport	CELLULAR PROCESSES AND SIGNALING
C.globosum	CHGG_08021		N.crassa	NCU01577
C.globosum	CHGG_10188		N.crassa	NCU01580	RNA polymerase II transcription initiation/nucleotide excision repair factor TFIIH, subunit TFB4	Transcription	INFORMATION STORAGE AND PROCESSING
C.globosum	CHGG_10230		N.crassa	NCU01581	Polyadenylate-binding protein (RRM superfamily)	Translation, ribosomal structure and biogenesis	INFORMATION STORAGE AND PROCESSING
C.globosum	CHGG_10233		N.crassa	NCU01587	Actin depolymerizing factor	Cytoskeleton	CELLULAR PROCESSES AND SIGNALING
C.globosum	CHGG_10234		N.crassa	NCU01589	Mitochondrial chaperonin, Cpn60/Hsp60p	Posttranslational modification, protein turnover, chaperones	CELLULAR PROCESSES AND SIGNALING
C.globosum	CHGG_10207		N.crassa	NCU01595	Sof1-like rRNA processing protein (contains WD40 repeats)	RNA processing and modification	INFORMATION STORAGE AND PROCESSING
C.globosum	CHGG_10208		N.crassa	NCU01596	26S proteasome regulatory complex, subunit RPN6/PSMD11	Posttranslational modification, protein turnover, chaperones	CELLULAR PROCESSES AND SIGNALING
C.globosum	CHGG_10209		N.crassa	NCU01597	Splicing coactivator SRm160/300, subunit SRm300	RNA processing and modification	INFORMATION STORAGE AND PROCESSING
C.globosum	CHGG_10211		N.crassa	NCU01599	Component of histone deacetylase complex (breast carcinoma metastasis suppressor 1 protein in human)	Cell cycle control, cell division, chromosome partitioning	METABOLISM
C.globosum	CHGG_10212		N.crassa	NCU01601	Small Nuclear ribonucleoprotein splicing factor	RNA processing and modification	INFORMATION STORAGE AND PROCESSING
C.globosum	CHGG_10214		N.crassa	NCU01605	Cell cycle-associated protein Mob1-1	Cell cycle control, cell division, chromosome partitioning	METABOLISM
C.globosum	CHGG_10215		N.crassa	NCU01606	Mitochondrial F1F0-ATP synthase, subunit OSCP/ATP5	Energy production and conversion	METABOLISM
C.globosum	CHGG_10278		N.crassa	NCU01607
C.globosum	CHGG_10277		N.crassa	NCU01608
C.globosum	CHGG_10281		N.crassa	NCU01612	mRNA splicing factor ATP-dependent RNA helicase	RNA processing and modification	INFORMATION STORAGE AND PROCESSING
C.globosum	CHGG_10280		N.crassa	NCU01613	Protein kinase inhibitor	Cell cycle control, cell division, chromosome partitioning	METABOLISM
C.globosum	CHGG_10279		N.crassa	NCU01614	Small nuclear ribonucleoprotein (snRNP) SMF	RNA processing and modification	INFORMATION STORAGE AND PROCESSING
C.globosum	CHGG_10284		N.crassa	NCU01615	Uncharacterized conserved protein	Function unknown	POORLY CHARACTERIZED
C.globosum	CHGG_10285		N.crassa	NCU01623	Low-density lipoprotein receptors containing Ca2+-binding EGF-like domains	Signal transduction mechanisms	CELLULAR PROCESSES AND SIGNALING
C.globosum	CHGG_10288		N.crassa	NCU01625	RNA polymerase II transcription initiation/nucleotide excision repair factor TFIIH, 5'-3' helicase subunit RAD3	Transcription	INFORMATION STORAGE AND PROCESSING
C.globosum	CHGG_10292		N.crassa	NCU01629	FOG: Zn-finger	General function prediction only	POORLY CHARACTERIZED
C.globosum	CHGG_10304		N.crassa	NCU01632	Pentafunctional AROM protein	Amino acid transport and metabolism	METABOLISM
C.globosum	CHGG_10301		N.crassa	NCU01633	Predicted transporter (major facilitator superfamily)	General function prediction only	POORLY CHARACTERIZED
C.globosum	CHGG_10298		N.crassa	NCU01634	Histone H4	Chromatin structure and dynamics	INFORMATION STORAGE AND PROCESSING
C.globosum	CHGG_10296		N.crassa	NCU01635	Histones H3 and H4	Chromatin structure and dynamics	INFORMATION STORAGE AND PROCESSING
C.globosum	CHGG_10295		N.crassa	NCU01636
C.globosum	CHGG_10293		N.crassa	NCU01637	Putative u4/u6 small nuclear ribonucleoprotein	RNA processing and modification	INFORMATION STORAGE AND PROCESSING
C.globosum	CHGG_10294		N.crassa	NCU01638	RNA polymerase I, large subunit	Transcription	INFORMATION STORAGE AND PROCESSING
C.globosum	CHGG_10305		N.crassa	NCU01640	FOG: Zn-finger	General function prediction only	POORLY CHARACTERIZED
C.globosum	CHGG_10307		N.crassa	NCU01642	Ras GTPase activating protein RasGAP/neurofibromin	Defense mechanisms	CELLULAR PROCESSES AND SIGNALING
C.globosum	CHGG_10308		N.crassa	NCU01643	5'-3' exonuclease HKE1/RAT1	Replication, recombination and repair	INFORMATION STORAGE AND PROCESSING
C.globosum	CHGG_10309		N.crassa	NCU01644	ER-Golgi vesicle-tethering protein p115	Intracellular trafficking, secretion, and vesicular transport	CELLULAR PROCESSES AND SIGNALING
C.globosum	CHGG_10333		N.crassa	NCU01645	Conserved Zn-finger protein	General function prediction only	POORLY CHARACTERIZED
C.globosum	CHGG_10332		N.crassa	NCU01646	Choline transporter-like protein	Lipid transport and metabolism	METABOLISM
C.globosum	CHGG_10331		N.crassa	NCU01647	GTPase Rab2, small G protein superfamily	Intracellular trafficking, secretion, and vesicular transport	CELLULAR PROCESSES AND SIGNALING
C.globosum	CHGG_10330		N.crassa	NCU01648	Dolichyl-phosphate-mannose:protein O-mannosyl transferase	Posttranslational modification, protein turnover, chaperones	CELLULAR PROCESSES AND SIGNALING
C.globosum	CHGG_10329		N.crassa	NCU01650
C.globosum	CHGG_10328		N.crassa	NCU01651	Predicted membrane protein, contains DoH and Cytochrome b-561/ferric reductase transmembrane domains	Signal transduction mechanisms	CELLULAR PROCESSES AND SIGNALING
C.globosum	CHGG_10335		N.crassa	NCU01652	Cystathionine beta-lyases/cystathionine gamma-synthases	Amino acid transport and metabolism	METABOLISM
C.globosum	CHGG_10336		N.crassa	NCU01653
C.globosum	CHGG_10337		N.crassa	NCU01654	Long-chain acyl-CoA synthetases (AMP-forming)	Lipid transport and metabolism	METABOLISM
C.globosum	CHGG_10334		N.crassa	NCU01655	Predicted membrane protein	Function unknown	POORLY CHARACTERIZED
C.globosum	CHGG_10338		N.crassa	NCU01656	Wiskott Aldrich syndrome proteins	Cytoskeleton	CELLULAR PROCESSES AND SIGNALING
C.globosum	CHGG_10327		N.crassa	NCU01657	Cytochrome oxidase assembly factor COX11	Posttranslational modification, protein turnover, chaperones	CELLULAR PROCESSES AND SIGNALING
C.globosum	CHGG_10316		N.crassa	NCU01659	Calmodulin-binding protein CRAG, contains DENN domain	Signal transduction mechanisms	CELLULAR PROCESSES AND SIGNALING
C.globosum	CHGG_10314		N.crassa	NCU01666	Acetolactate synthase, small subunit	Amino acid transport and metabolism	METABOLISM
C.globosum	CHGG_10313		N.crassa	NCU01667	Ornithine carbamoyltransferase OTC/ARG3	Amino acid transport and metabolism	METABOLISM
C.globosum	CHGG_10310		N.crassa	NCU01669	Protein arginine N-methyltransferase PRMT1 and related enzymes	Posttranslational modification, protein turnover, chaperones	CELLULAR PROCESSES AND SIGNALING
C.globosum	CHGG_10317		N.crassa	NCU01670	Uncharacterized conserved protein	Function unknown	POORLY CHARACTERIZED
C.globosum	CHGG_10319		N.crassa	NCU01672	Uncharacterized conserved protein	Function unknown	POORLY CHARACTERIZED
C.globosum	CHGG_10321		N.crassa	NCU01674	Protein required for fusion of vesicles in vesicular transport, alpha-SNAP	Intracellular trafficking, secretion, and vesicular transport	CELLULAR PROCESSES AND SIGNALING
C.globosum	CHGG_10322		N.crassa	NCU01675	Uncharacterized conserved protein	Function unknown	POORLY CHARACTERIZED
C.globosum	CHGG_10326		N.crassa	NCU01678	Glutamate synthase	Amino acid transport and metabolism	METABOLISM
C.globosum	CHGG_10344		N.crassa	NCU01679
C.globosum	CHGG_10343		N.crassa	NCU01680	Plasma membrane H+-transporting ATPase	Inorganic ion transport and metabolism	METABOLISM
C.globosum	CHGG_10341		N.crassa	NCU01689	Mitochondrial tricarboxylate/dicarboxylate carrier proteins	Energy production and conversion	METABOLISM
C.globosum	CHGG_10340		N.crassa	NCU01692	Citrate synthase	Energy production and conversion	METABOLISM
C.globosum	CHGG_10339		N.crassa	NCU01695	RNA polymerase II C-terminal domain-binding protein RA4, contains RPR and RRM domains	Transcription	INFORMATION STORAGE AND PROCESSING
C.globosum	CHGG_10352		N.crassa	NCU01696	mRNA cleavage and polyadenylation factor I/II complex, subunit Pcf11	RNA processing and modification	INFORMATION STORAGE AND PROCESSING
C.globosum	CHGG_10351		N.crassa	NCU01697
C.globosum	CHGG_10349		N.crassa	NCU01698	Small EDRK-rich protein H4F5	General function prediction only	POORLY CHARACTERIZED
C.globosum	CHGG_10348		N.crassa	NCU01699	C-type lectin	Signal transduction mechanisms	CELLULAR PROCESSES AND SIGNALING
C.globosum	CHGG_10346		N.crassa	NCU01701	Ribulose kinase and related carbohydrate kinases	Carbohydrate transport and metabolism	METABOLISM
C.globosum	CHGG_10345		N.crassa	NCU01702	Cullins	Cell cycle control, cell division, chromosome partitioning	METABOLISM
C.globosum	CHGG_10353		N.crassa	NCU01704	Dimeric dihydrodiol dehydrogenase	Carbohydrate transport and metabolism	METABOLISM
C.globosum	CHGG_10354		N.crassa	NCU01705	Predicted methyltransferase	General function prediction only	POORLY CHARACTERIZED
C.globosum	CHGG_10355		N.crassa	NCU01706	Transcription factor, Myb superfamily	Transcription	INFORMATION STORAGE AND PROCESSING
C.globosum	CHGG_10357		N.crassa	NCU01713	Alpha-tubulin folding cofactor B	Posttranslational modification, protein turnover, chaperones	CELLULAR PROCESSES AND SIGNALING
C.globosum	CHGG_10358		N.crassa	NCU01715	Predicted E3 ubiquitin ligase	Posttranslational modification, protein turnover, chaperones	CELLULAR PROCESSES AND SIGNALING
C.globosum	CHGG_10359		N.crassa	NCU01720	Nucleotide excision repair factor NEF2, RAD23 component	Replication, recombination and repair	INFORMATION STORAGE AND PROCESSING
C.globosum	CHGG_10367		N.crassa	NCU01722	HLH transcription factor EBF/Olf-1 and related DNA binding proteins	Transcription	INFORMATION STORAGE AND PROCESSING
C.globosum	CHGG_10366		N.crassa	NCU01724	Na+/H+ antiporter	Inorganic ion transport and metabolism	METABOLISM
C.globosum	CHGG_10365		N.crassa	NCU01725	Subunit of tRNA-specific adenosine-34 deaminase	RNA processing and modification	INFORMATION STORAGE AND PROCESSING
C.globosum	CHGG_10364		N.crassa	NCU01728	Fructose-6-phosphate 2-kinase/fructose-2,6-biphosphatase	Carbohydrate transport and metabolism	METABOLISM
C.globosum	CHGG_10371		N.crassa	NCU01729
C.globosum	CHGG_10370		N.crassa	NCU01731	RNA polymerase II, large subunit	Transcription	INFORMATION STORAGE AND PROCESSING
C.globosum	CHGG_10008		N.crassa	NCU01735
C.globosum	CHGG_10379		N.crassa	NCU01737	Proteins containing armadillo/beta-catenin-like repeat	General function prediction only	POORLY CHARACTERIZED
C.globosum	CHGG_10378		N.crassa	NCU01738	Cyclin	General function prediction only	POORLY CHARACTERIZED
C.globosum	CHGG_10377		N.crassa	NCU01740	Polyadenylate-binding protein (RRM superfamily)	Translation, ribosomal structure and biogenesis	INFORMATION STORAGE AND PROCESSING
C.globosum	CHGG_10376		N.crassa	NCU01741	V-SNARE	Intracellular trafficking, secretion, and vesicular transport	CELLULAR PROCESSES AND SIGNALING
C.globosum	CHGG_10374		N.crassa	NCU01744	Glutamate synthase	Amino acid transport and metabolism	METABOLISM
C.globosum	CHGG_10372		N.crassa	NCU01745	Protein involved in vacuolar polyphosphate accumulation, contains SPX domain	Inorganic ion transport and metabolism	METABOLISM
C.globosum	CHGG_10167		N.crassa	NCU01746
C.globosum	CHGG_10179		N.crassa	NCU01747	Predicted starch-binding protein	General function prediction only	POORLY CHARACTERIZED
C.globosum	CHGG_10180		N.crassa	NCU01748	Calcium-responsive transcription coactivator	Transcription	INFORMATION STORAGE AND PROCESSING
C.globosum	CHGG_10181		N.crassa	NCU01750
C.globosum	CHGG_10182		N.crassa	NCU01751	Peroxisomal long-chain acyl-CoA transporter, ABC superfamily	Lipid transport and metabolism	METABOLISM
C.globosum	CHGG_10183		N.crassa	NCU01752	Ca2+-modulated nonselective cation channel polycystin	Inorganic ion transport and metabolism	METABOLISM
C.globosum	CHGG_10184		N.crassa	NCU01753	Gamma-glutamyltransferase	Amino acid transport and metabolism	METABOLISM
C.globosum	CHGG_10185		N.crassa	NCU01754	Alcohol dehydrogenase, class V	Secondary metabolites biosynthesis, transport and catabolism	METABOLISM
C.globosum	CHGG_10186		N.crassa	NCU01756	Actin-related protein Arp2/3 complex, subunit Arp3	Cytoskeleton	CELLULAR PROCESSES AND SIGNALING
C.globosum	CHGG_10187		N.crassa	NCU01757	Asparaginase	Amino acid transport and metabolism	METABOLISM
C.globosum	CHGG_10228		N.crassa	NCU01758	Uncharacterized conserved protein (YdiU family)	Function unknown	POORLY CHARACTERIZED
C.globosum	CHGG_10229		N.crassa	NCU01759	Aldo/keto reductase family proteins	General function prediction only	POORLY CHARACTERIZED
C.globosum	CHGG_10227		N.crassa	NCU01760	Translational repressor Pumilio/PUF3 and related RNA-binding proteins (Puf superfamily)	Translation, ribosomal structure and biogenesis	INFORMATION STORAGE AND PROCESSING
C.globosum	CHGG_10226		N.crassa	NCU01761	Mitochondrial ribosomal protein S27	Translation, ribosomal structure and biogenesis	INFORMATION STORAGE AND PROCESSING
C.globosum	CHGG_10223		N.crassa	NCU01762	Ribonuclease	RNA processing and modification	INFORMATION STORAGE AND PROCESSING
C.globosum	CHGG_10222		N.crassa	NCU01763	Acyl-CoA-binding protein	Lipid transport and metabolism	METABOLISM
C.globosum	CHGG_10221		N.crassa	NCU01764
C.globosum	CHGG_10220		N.crassa	NCU01765	NADH-ubiquinone oxidoreductase, NDUFS1/75 kDa subunit	Energy production and conversion	METABOLISM
C.globosum	CHGG_10219		N.crassa	NCU01766
C.globosum	CHGG_10217		N.crassa	NCU01767	Protein phosphatase 2C/pyruvate dehydrogenase (lipoamide) phosphatase	Signal transduction mechanisms	CELLULAR PROCESSES AND SIGNALING
C.globosum	CHGG_10216		N.crassa	NCU01768	Glucosidase I	Carbohydrate transport and metabolism	METABOLISM
C.globosum	CHGG_07848		N.crassa	NCU01769	FOG: Zn-finger	General function prediction only	POORLY CHARACTERIZED
C.globosum	CHGG_07849		N.crassa	NCU01771	DNA repair protein RHP57	Replication, recombination and repair	INFORMATION STORAGE AND PROCESSING
C.globosum	CHGG_07850		N.crassa	NCU01772	RNA polymerase III, second largest subunit	Transcription	INFORMATION STORAGE AND PROCESSING
C.globosum	CHGG_07854		N.crassa	NCU01776	60s ribosomal protein L15	Translation, ribosomal structure and biogenesis	INFORMATION STORAGE AND PROCESSING
C.globosum	CHGG_07856		N.crassa	NCU01777	Uncharacterized protein PSP1 (suppressor of DNA polymerase alpha mutations in yeast)	General function prediction only	POORLY CHARACTERIZED
C.globosum	CHGG_07858		N.crassa	NCU01779	NifU-like domain-containing proteins	Posttranslational modification, protein turnover, chaperones	CELLULAR PROCESSES AND SIGNALING
C.globosum	CHGG_07860		N.crassa	NCU01782	Ras1 guanine nucleotide exchange factor	Signal transduction mechanisms	CELLULAR PROCESSES AND SIGNALING
C.globosum	CHGG_07865		N.crassa	NCU01783	GPI-GlcNAc transferase complex, PIG-H component, involved in glycosylphosphatidylinositol anchor biosynthesis	Cell wall/membrane/envelope biogenesis	CELLULAR PROCESSES AND SIGNALING
C.globosum	CHGG_07864		N.crassa	NCU01784	Pseudouridylate synthase	Translation, ribosomal structure and biogenesis	INFORMATION STORAGE AND PROCESSING
C.globosum	CHGG_07863		N.crassa	NCU01785	Predicted RNA polymerase III subunit C17	Transcription	INFORMATION STORAGE AND PROCESSING
C.globosum	CHGG_07862		N.crassa	NCU01786	Ribose-phosphate pyrophosphokinase	Nucleotide transport and metabolism	METABOLISM
C.globosum	CHGG_07868		N.crassa	NCU01790
C.globosum	CHGG_07869		N.crassa	NCU01791	Vacuolar sorting protein VPS24	Intracellular trafficking, secretion, and vesicular transport	CELLULAR PROCESSES AND SIGNALING
C.globosum	CHGG_07870		N.crassa	NCU01792	HSP90 co-chaperone p23	Posttranslational modification, protein turnover, chaperones	CELLULAR PROCESSES AND SIGNALING
C.globosum	CHGG_07888		N.crassa	NCU01793	RRM motif-containing protein	RNA processing and modification	INFORMATION STORAGE AND PROCESSING
C.globosum	CHGG_07887		N.crassa	NCU01795	Uncharacterized conserved protein, contains CCCH-type Zn-finger	General function prediction only	POORLY CHARACTERIZED
C.globosum	CHGG_07885		N.crassa	NCU01796	Projectin/twitchin and related proteins	Cytoskeleton	CELLULAR PROCESSES AND SIGNALING
C.globosum	CHGG_07884		N.crassa	NCU01797	Putative serine/threonine protein kinase	General function prediction only	POORLY CHARACTERIZED
C.globosum	CHGG_07878		N.crassa	NCU01802
C.globosum	CHGG_07877		N.crassa	NCU01803	Arginyl-tRNA-protein transferase	Posttranslational modification, protein turnover, chaperones	CELLULAR PROCESSES AND SIGNALING
C.globosum	CHGG_07876		N.crassa	NCU01804	Diadenosine and diphosphoinositol polyphosphate phosphohydrolase	Signal transduction mechanisms	CELLULAR PROCESSES AND SIGNALING
C.globosum	CHGG_07875		N.crassa	NCU01805	Chitinase	Cell wall/membrane/envelope biogenesis	CELLULAR PROCESSES AND SIGNALING
C.globosum	CHGG_07890		N.crassa	NCU01807
C.globosum	CHGG_07891		N.crassa	NCU01808	Cytochrome c	Energy production and conversion	METABOLISM
C.globosum	CHGG_07892		N.crassa	NCU01809	Nuclear AAA ATPase (VCP subfamily)	Posttranslational modification, protein turnover, chaperones	CELLULAR PROCESSES AND SIGNALING
C.globosum	CHGG_07894		N.crassa	NCU01810	Mitochondrial carnitine-acylcarnitine carrier protein	Energy production and conversion	METABOLISM
C.globosum	CHGG_07896		N.crassa	NCU01813	Predicted transporter (major facilitator superfamily)	General function prediction only	POORLY CHARACTERIZED
C.globosum	CHGG_07897		N.crassa	NCU01814
C.globosum	CHGG_07898		N.crassa	NCU01815	Cytochrome b	Energy production and conversion	METABOLISM
C.globosum	CHGG_07899		N.crassa	NCU01816	Allantoicase	Nucleotide transport and metabolism	METABOLISM
C.globosum	CHGG_07900		N.crassa	NCU01817	Myosin class V heavy chain	Cytoskeleton	CELLULAR PROCESSES AND SIGNALING
C.globosum	CHGG_07903		N.crassa	NCU01818	SWI-SNF chromatin-remodeling complex protein	Chromatin structure and dynamics	INFORMATION STORAGE AND PROCESSING
C.globosum	CHGG_07953		N.crassa	NCU01820	Nuclear transport receptor CRM1/MSN5 (importin beta superfamily)	Nuclear structure	CELLULAR PROCESSES AND SIGNALING
C.globosum	CHGG_07954		N.crassa	NCU01821	Alanine-glyoxylate aminotransferase AGT1	General function prediction only	POORLY CHARACTERIZED
C.globosum	CHGG_07955		N.crassa	NCU01822	Membrane coat complex Retromer, subunit VPS29/PEP11	Intracellular trafficking, secretion, and vesicular transport	CELLULAR PROCESSES AND SIGNALING
C.globosum	CHGG_07914		N.crassa	NCU01823	Sensory transduction histidine kinase	Signal transduction mechanisms	CELLULAR PROCESSES AND SIGNALING
C.globosum	CHGG_07913		N.crassa	NCU01824
C.globosum	CHGG_07912		N.crassa	NCU01826	Glucose-6-phosphate/phosphate and phosphoenolpyruvate/phosphate antiporter	Carbohydrate transport and metabolism	METABOLISM
C.globosum	CHGG_07911		N.crassa	NCU01827	60S ribosomal protein L27	Translation, ribosomal structure and biogenesis	INFORMATION STORAGE AND PROCESSING
C.globosum	CHGG_07910		N.crassa	NCU01829	TPR repeat-containing protein	Function unknown	POORLY CHARACTERIZED
C.globosum	CHGG_07909		N.crassa	NCU01830	4-hydroxyphenylpyruvate dioxygenase	Amino acid transport and metabolism	METABOLISM
C.globosum	CHGG_07908		N.crassa	NCU01831	RNA polymerase II transcription initiation/nucleotide excision repair factor TFIIH, subunit SSL1	Transcription	INFORMATION STORAGE AND PROCESSING
C.globosum	CHGG_07905		N.crassa	NCU01833	Sensory transduction histidine kinase	Signal transduction mechanisms	CELLULAR PROCESSES AND SIGNALING
C.globosum	CHGG_07944		N.crassa	NCU01835	beta-1,6-N-acetylglucosaminyltransferase, contains WSC domain	Carbohydrate transport and metabolism	METABOLISM
C.globosum	CHGG_09937		N.crassa	NCU01838	Carbon-nitrogen hydrolase	Amino acid transport and metabolism	METABOLISM
C.globosum	CHGG_07959		N.crassa	NCU01839	Carboxylesterase and related proteins	General function prediction only	POORLY CHARACTERIZED
C.globosum	CHGG_07958		N.crassa	NCU01840	Nuclear receptor coregulator SMRT/SMRTER, contains Myb-like domains	Transcription	INFORMATION STORAGE AND PROCESSING
C.globosum	CHGG_07957		N.crassa	NCU01841
C.globosum	CHGG_07956		N.crassa	NCU01842	Nucleolar GTPase/ATPase p130	Nuclear structure	CELLULAR PROCESSES AND SIGNALING
C.globosum	CHGG_07949		N.crassa	NCU01843	Chaperonin complex component, TCP-1 gamma subunit (CCT3)	Posttranslational modification, protein turnover, chaperones	CELLULAR PROCESSES AND SIGNALING
C.globosum	CHGG_07948		N.crassa	NCU01844	Uncharacterized conserved protein	Function unknown	POORLY CHARACTERIZED
C.globosum	CHGG_07947		N.crassa	NCU01845	Chromatin remodeling factor subunit and related transcription factors	Chromatin structure and dynamics	INFORMATION STORAGE AND PROCESSING
C.globosum	CHGG_03878		N.crassa	NCU01849
C.globosum	CHGG_06689		N.crassa	NCU01850	Peroxisomal biogenesis protein (peroxin 16)	Intracellular trafficking, secretion, and vesicular transport	CELLULAR PROCESSES AND SIGNALING
C.globosum	CHGG_06097		N.crassa	NCU01851
C.globosum	CHGG_06690		N.crassa	NCU01853	Glucose dehydrogenase/choline dehydrogenase/mandelonitrile lyase (GMC oxidoreductase family)	General function prediction only	POORLY CHARACTERIZED
C.globosum	CHGG_06694		N.crassa	NCU01854	Vacuolar assembly/sorting protein DID2	Intracellular trafficking, secretion, and vesicular transport	CELLULAR PROCESSES AND SIGNALING
C.globosum	CHGG_06693		N.crassa	NCU01855
C.globosum	CHGG_06691		N.crassa	NCU01856	Transcriptional activator FOSB/c-Fos and related bZIP transcription factors	Transcription	INFORMATION STORAGE AND PROCESSING
C.globosum	CHGG_06695		N.crassa	NCU01857	Cytoplasmic exosomal RNA helicase SKI2, DEAD-box superfamily	RNA processing and modification	INFORMATION STORAGE AND PROCESSING
C.globosum	CHGG_06699		N.crassa	NCU01858	Meiotic chromosome segregation protein	Cell cycle control, cell division, chromosome partitioning	METABOLISM
C.globosum	CHGG_06707		N.crassa	NCU01861	Reductases with broad range of substrate specificities	General function prediction only	POORLY CHARACTERIZED
C.globosum	CHGG_06706		N.crassa	NCU01862	Actin regulatory protein (Wiskott-Aldrich syndrome protein)	Signal transduction mechanisms	CELLULAR PROCESSES AND SIGNALING
C.globosum	CHGG_06704		N.crassa	NCU01865	Putative Zn-finger protein	General function prediction only	POORLY CHARACTERIZED
C.globosum	CHGG_06703		N.crassa	NCU01866
C.globosum	CHGG_06702		N.crassa	NCU01867
C.globosum	CHGG_06676		N.crassa	NCU01873
C.globosum	CHGG_06664		N.crassa	NCU01878	Myosin class II heavy chain	Cytoskeleton	CELLULAR PROCESSES AND SIGNALING
C.globosum	CHGG_06665		N.crassa	NCU01879	Predicted membrane protein	Function unknown	POORLY CHARACTERIZED
C.globosum	CHGG_06662		N.crassa	NCU01882
C.globosum	CHGG_06655		N.crassa	NCU01883	Amphiphysin	Intracellular trafficking, secretion, and vesicular transport	CELLULAR PROCESSES AND SIGNALING
C.globosum	CHGG_06656		N.crassa	NCU01884	Splicing coactivator SRm160/300, subunit SRm160 (contains PWI domain)	RNA processing and modification	INFORMATION STORAGE AND PROCESSING
C.globosum	CHGG_06659		N.crassa	NCU01886	Chitinase	Cell wall/membrane/envelope biogenesis	CELLULAR PROCESSES AND SIGNALING
C.globosum	CHGG_06650		N.crassa	NCU01889
C.globosum	CHGG_06652		N.crassa	NCU01891
C.globosum	CHGG_06654		N.crassa	NCU01893
C.globosum	CHGG_06649		N.crassa	NCU01894
C.globosum	CHGG_06648		N.crassa	NCU01895	Sensory transduction histidine kinase	Signal transduction mechanisms	CELLULAR PROCESSES AND SIGNALING
C.globosum	CHGG_06647		N.crassa	NCU01896	Nuclear pore complex, Nup98 component (sc Nup145/Nup100/Nup116)	Nuclear structure	CELLULAR PROCESSES AND SIGNALING
C.globosum	CHGG_06646		N.crassa	NCU01897	Uncharacterized conserved protein	Function unknown	POORLY CHARACTERIZED
C.globosum	CHGG_06645		N.crassa	NCU01898
C.globosum	CHGG_06643		N.crassa	NCU01900
C.globosum	CHGG_06642		N.crassa	NCU01902	Glucosamine-phosphate N-acetyltransferase	Cell wall/membrane/envelope biogenesis	CELLULAR PROCESSES AND SIGNALING
C.globosum	CHGG_06640		N.crassa	NCU01904	Reductases with broad range of substrate specificities	General function prediction only	POORLY CHARACTERIZED
C.globosum	CHGG_06639		N.crassa	NCU01905	Sorbitol dehydrogenase	Secondary metabolites biosynthesis, transport and catabolism	METABOLISM
C.globosum	CHGG_06638		N.crassa	NCU01906	Aldo/keto reductase family proteins	General function prediction only	POORLY CHARACTERIZED
C.globosum	CHGG_06637		N.crassa	NCU01907	SNARE protein SED5/Syntaxin 5	Intracellular trafficking, secretion, and vesicular transport	CELLULAR PROCESSES AND SIGNALING
C.globosum	CHGG_06636		N.crassa	NCU01908	Serine proteinase inhibitor (KU family) with thrombospondin repeats	Posttranslational modification, protein turnover, chaperones	CELLULAR PROCESSES AND SIGNALING
C.globosum	CHGG_06635		N.crassa	NCU01910	SWI-SNF chromatin-remodeling complex protein	Chromatin structure and dynamics	INFORMATION STORAGE AND PROCESSING
C.globosum	CHGG_06634		N.crassa	NCU01911	Guanine nucleotide exchange factor	Intracellular trafficking, secretion, and vesicular transport	CELLULAR PROCESSES AND SIGNALING
C.globosum	CHGG_06632		N.crassa	NCU01912	Dolichyl-phosphate-mannose:protein O-mannosyl transferase	Posttranslational modification, protein turnover, chaperones	CELLULAR PROCESSES AND SIGNALING
C.globosum	CHGG_06631		N.crassa	NCU01913	Splicing factor 3a, subunit 1	RNA processing and modification	INFORMATION STORAGE AND PROCESSING
C.globosum	CHGG_06630		N.crassa	NCU01914	Sorting nexin SNX11	Intracellular trafficking, secretion, and vesicular transport	CELLULAR PROCESSES AND SIGNALING
C.globosum	CHGG_06629		N.crassa	NCU01916	Mitochondrial carrier protein - Rim2p/Mrs12p	Energy production and conversion	METABOLISM
C.globosum	CHGG_06628		N.crassa	NCU01917	RNA-binding protein Fusilli, contains RRM domain	RNA processing and modification	INFORMATION STORAGE AND PROCESSING
C.globosum	CHGG_06627		N.crassa	NCU01918	Actin-related protein Arp2/3 complex, subunit ARPC4	Cytoskeleton	CELLULAR PROCESSES AND SIGNALING
C.globosum	CHGG_06626		N.crassa	NCU01919	Ubiquitin-specific protease	Posttranslational modification, protein turnover, chaperones	CELLULAR PROCESSES AND SIGNALING
C.globosum	CHGG_06625		N.crassa	NCU01920	Histone acetyltransferase SAGA/ADA, catalytic subunit PCAF/GCN5 and related proteins	Chromatin structure and dynamics	INFORMATION STORAGE AND PROCESSING
C.globosum	CHGG_06623		N.crassa	NCU01922	Methyltransferases	Coenzyme transport and metabolism	METABOLISM
C.globosum	CHGG_06618		N.crassa	NCU01924	SWI-SNF chromatin-remodeling complex protein	Chromatin structure and dynamics	INFORMATION STORAGE AND PROCESSING
C.globosum	CHGG_06616		N.crassa	NCU01927	Nucleolar GTPase/ATPase p130	Nuclear structure	CELLULAR PROCESSES AND SIGNALING
C.globosum	CHGG_06615		N.crassa	NCU01928	Predicted regulator of the ubiquitin pathway (contains UAS and UBX domains)	Signal transduction mechanisms	CELLULAR PROCESSES AND SIGNALING
C.globosum	CHGG_06614		N.crassa	NCU01929	Poly(A) ribonuclease subunit	RNA processing and modification	INFORMATION STORAGE AND PROCESSING
C.globosum	CHGG_06613		N.crassa	NCU01930	Small Nuclear ribonucleoprotein splicing factor	RNA processing and modification	INFORMATION STORAGE AND PROCESSING
C.globosum	CHGG_06612		N.crassa	NCU01932	Putative transcription factor ASH1/LIN-59	Transcription	INFORMATION STORAGE AND PROCESSING
C.globosum	CHGG_06608		N.crassa	NCU01936	DNA polymerase iota/DNA damage inducible protein	Replication, recombination and repair	INFORMATION STORAGE AND PROCESSING
C.globosum	CHGG_06607		N.crassa	NCU01938	Calcium-responsive transcription coactivator	Transcription	INFORMATION STORAGE AND PROCESSING
C.globosum	CHGG_06605		N.crassa	NCU01939	Nuclear transport receptor RANBP7/RANBP8 (importin beta superfamily)	Nuclear structure	CELLULAR PROCESSES AND SIGNALING
C.globosum	CHGG_06604		N.crassa	NCU01940	Checkpoint kinase and related serine/threonine protein kinases	Cell cycle control, cell division, chromosome partitioning	METABOLISM
C.globosum	CHGG_06600		N.crassa	NCU01944
C.globosum	CHGG_06596		N.crassa	NCU01947	Uncharacterized conserved protein TEX2, contains PH domain	General function prediction only	POORLY CHARACTERIZED
C.globosum	CHGG_06595		N.crassa	NCU01948	60S ribosomal protein L21	Translation, ribosomal structure and biogenesis	INFORMATION STORAGE AND PROCESSING
C.globosum	CHGG_06594		N.crassa	NCU01949	Ribosomal protein S4	Translation, ribosomal structure and biogenesis	INFORMATION STORAGE AND PROCESSING
C.globosum	CHGG_06593		N.crassa	NCU01950	RNA splicing factor - Slu7p	RNA processing and modification	INFORMATION STORAGE AND PROCESSING
C.globosum	CHGG_06592		N.crassa	NCU01951	DNA polymerase zeta, catalytic subunit	Replication, recombination and repair	INFORMATION STORAGE AND PROCESSING
C.globosum	CHGG_06590		N.crassa	NCU01953	SNF2 family DNA-dependent ATPase	General function prediction only	POORLY CHARACTERIZED
C.globosum	CHGG_06589		N.crassa	NCU01954	Predicted E3 ubiquitin ligase	Posttranslational modification, protein turnover, chaperones	CELLULAR PROCESSES AND SIGNALING
C.globosum	CHGG_06588		N.crassa	NCU01955	Protein involved in autophagocytosis during starvation	General function prediction only	POORLY CHARACTERIZED
C.globosum	CHGG_06586		N.crassa	NCU01958
C.globosum	CHGG_06585		N.crassa	NCU01959
C.globosum	CHGG_06583		N.crassa	NCU01961	Apurinic/apyrimidinic endonuclease and related enzymes	Replication, recombination and repair	INFORMATION STORAGE AND PROCESSING
C.globosum	CHGG_06582		N.crassa	NCU01962	Cytochrome c oxidase, subunit VIa/COX13	Energy production and conversion	METABOLISM
C.globosum	CHGG_06581		N.crassa	NCU01963	Anaphase-promoting complex (APC), subunit 5	Cell cycle control, cell division, chromosome partitioning	METABOLISM
C.globosum	CHGG_06580		N.crassa	NCU01964	Predicted E3 ubiquitin ligase	Posttranslational modification, protein turnover, chaperones	CELLULAR PROCESSES AND SIGNALING
C.globosum	CHGG_06579		N.crassa	NCU01965	Valyl-tRNA synthetase	Translation, ribosomal structure and biogenesis	INFORMATION STORAGE AND PROCESSING
C.globosum	CHGG_06578		N.crassa	NCU01966	60S ribosomal protein L37	Translation, ribosomal structure and biogenesis	INFORMATION STORAGE AND PROCESSING
C.globosum	CHGG_06576		N.crassa	NCU01968	Synaptic vesicle transporter SVOP and related transporters (major facilitator superfamily)	General function prediction only	POORLY CHARACTERIZED
C.globosum	CHGG_06575		N.crassa	NCU01969
C.globosum	CHGG_06574		N.crassa	NCU01971	Chromatin remodeling complex WSTF-ISWI, large subunit (contains heterochromatin localization, PHD and BROMO domains)	Chromatin structure and dynamics	INFORMATION STORAGE AND PROCESSING
C.globosum	CHGG_06573		N.crassa	NCU01973	Putative transcription factor HALR/MLL3, involved in embryonic development	General function prediction only	POORLY CHARACTERIZED
C.globosum	CHGG_06572		N.crassa	NCU01974	Spliceosome subunit	RNA processing and modification	INFORMATION STORAGE AND PROCESSING
C.globosum	CHGG_06571		N.crassa	NCU01975	Uncharacterized conserved protein	Function unknown	POORLY CHARACTERIZED
C.globosum	CHGG_06569		N.crassa	NCU01976	Alternative splicing factor ASF/SF2 (RRM superfamily)	RNA processing and modification	INFORMATION STORAGE AND PROCESSING
C.globosum	CHGG_06563		N.crassa	NCU01978	beta-1,6-N-acetylglucosaminyltransferase, contains WSC domain	Carbohydrate transport and metabolism	METABOLISM
C.globosum	CHGG_06564		N.crassa	NCU01979
C.globosum	CHGG_06565		N.crassa	NCU01980	Uncharacterized conserved protein	Function unknown	POORLY CHARACTERIZED
C.globosum	CHGG_06566		N.crassa	NCU01981	Translation initiation factor 1 (eIF-1/SUI1)	Translation, ribosomal structure and biogenesis	INFORMATION STORAGE AND PROCESSING
C.globosum	CHGG_06567		N.crassa	NCU01982	FOG: Hormone receptors	Signal transduction mechanisms	CELLULAR PROCESSES AND SIGNALING
C.globosum	CHGG_06561		N.crassa	NCU01985	ATP sulfurylase (sulfate adenylyltransferase)	Inorganic ion transport and metabolism	METABOLISM
C.globosum	CHGG_06559		N.crassa	NCU01989
C.globosum	CHGG_06558		N.crassa	NCU01990	Predicted membrane protein	Function unknown	POORLY CHARACTERIZED
C.globosum	CHGG_06557		N.crassa	NCU01991	FOG: Zn-finger	General function prediction only	POORLY CHARACTERIZED
C.globosum	CHGG_06556		N.crassa	NCU01992	Vesicle coat complex COPI, gamma subunit	Intracellular trafficking, secretion, and vesicular transport	CELLULAR PROCESSES AND SIGNALING
C.globosum	CHGG_06555		N.crassa	NCU01993	sn-1,2-diacylglycerol ethanolamine- and cholinephosphotranferases	Lipid transport and metabolism	METABOLISM
C.globosum	CHGG_06554		N.crassa	NCU01994	Transcription factor XBP-1	Transcription	INFORMATION STORAGE AND PROCESSING
C.globosum	CHGG_06553		N.crassa	NCU01995	von Willebrand factor and related coagulation proteins	Extracellular structures	CELLULAR PROCESSES AND SIGNALING
C.globosum	CHGG_06552		N.crassa	NCU01996	Collagens (type IV and type XIII), and related proteins	Extracellular structures	CELLULAR PROCESSES AND SIGNALING
C.globosum	CHGG_06551		N.crassa	NCU01997	Predicted unusual protein kinase	General function prediction only	POORLY CHARACTERIZED
C.globosum	CHGG_06549		N.crassa	NCU01998	Septin CDC10 and related P-loop GTPases	Cell cycle control, cell division, chromosome partitioning	METABOLISM
C.globosum	CHGG_06548		N.crassa	NCU01999
C.globosum	CHGG_06547		N.crassa	NCU02000	Uncharacterized conserved protein	Function unknown	POORLY CHARACTERIZED
C.globosum	CHGG_06546		N.crassa	NCU02001	Uncharacterized conserved protein (tumor-rejection antigen MAGE in humans)	Function unknown	POORLY CHARACTERIZED
C.globosum	CHGG_06545		N.crassa	NCU02002
C.globosum	CHGG_06544		N.crassa	NCU02003	Translation elongation factor EF-1 alpha/Tu	Translation, ribosomal structure and biogenesis	INFORMATION STORAGE AND PROCESSING
C.globosum	CHGG_06543		N.crassa	NCU02004	Phosphoserine phosphatase	Amino acid transport and metabolism	METABOLISM
C.globosum	CHGG_06542		N.crassa	NCU02005	Phosphoadenosine phosphosulfate reductase	Amino acid transport and metabolism	METABOLISM
C.globosum	CHGG_06533		N.crassa	NCU02006	FOG: Low-complexity	Function unknown	POORLY CHARACTERIZED
C.globosum	CHGG_06538		N.crassa	NCU02009	Ferric reductase, NADH/NADPH oxidase and related proteins	Secondary metabolites biosynthesis, transport and catabolism	METABOLISM
C.globosum	CHGG_06537		N.crassa	NCU02010	Alpha-isopropylmalate synthase/homocitrate synthase	Amino acid transport and metabolism	METABOLISM
C.globosum	CHGG_06536		N.crassa	NCU02011	Karyopherin (importin) beta 1	Nuclear structure	CELLULAR PROCESSES AND SIGNALING
C.globosum	CHGG_06534		N.crassa	NCU02012	FOG: TPR repeat	General function prediction only	POORLY CHARACTERIZED
C.globosum	CHGG_06540		N.crassa	NCU02013
C.globosum	CHGG_06532		N.crassa	NCU02015	DHHC-type Zn-finger proteins	General function prediction only	POORLY CHARACTERIZED
C.globosum	CHGG_06531		N.crassa	NCU02016
C.globosum	CHGG_06529		N.crassa	NCU02018	Predicted dehydrogenase	Secondary metabolites biosynthesis, transport and catabolism	METABOLISM
C.globosum	CHGG_06528		N.crassa	NCU02019	Possible oxidoreductase	General function prediction only	POORLY CHARACTERIZED
C.globosum	CHGG_06527		N.crassa	NCU02020	Ferric reductase, NADH/NADPH oxidase and related proteins	Secondary metabolites biosynthesis, transport and catabolism	METABOLISM
C.globosum	CHGG_06526		N.crassa	NCU02023	Predicted transporter (major facilitator superfamily)	General function prediction only	POORLY CHARACTERIZED
C.globosum	CHGG_06521		N.crassa	NCU02024
C.globosum	CHGG_06522		N.crassa	NCU02025
C.globosum	CHGG_06523		N.crassa	NCU02026	MAPK-activating protein DENN	Signal transduction mechanisms	CELLULAR PROCESSES AND SIGNALING
C.globosum	CHGG_06524		N.crassa	NCU02027	Lysophospholipase	Lipid transport and metabolism	METABOLISM
C.globosum	CHGG_06525		N.crassa	NCU02028
C.globosum	CHGG_06520		N.crassa	NCU02031	Cytochrome P450 CYP4/CYP19/CYP26 subfamilies	Lipid transport and metabolism	METABOLISM
C.globosum	CHGG_01017		N.crassa	NCU02042	C-3 sterol dehydrogenase/3-beta-hydroxysteroid dehydrogenase and related dehydrogenases	Lipid transport and metabolism	METABOLISM
C.globosum	CHGG_01018		N.crassa	NCU02043	Uncharacterized conserved protein	Function unknown	POORLY CHARACTERIZED
C.globosum	CHGG_01019		N.crassa	NCU02044	Predicted GTP-binding protein (ODN superfamily)	General function prediction only	POORLY CHARACTERIZED
C.globosum	CHGG_01023		N.crassa	NCU02046
C.globosum	CHGG_01020		N.crassa	NCU02048	Vacuolar assembly/sorting protein VPS9	Intracellular trafficking, secretion, and vesicular transport	CELLULAR PROCESSES AND SIGNALING
C.globosum	CHGG_01015		N.crassa	NCU02049	ER-Golgi vesicle-tethering protein p115	Intracellular trafficking, secretion, and vesicular transport	CELLULAR PROCESSES AND SIGNALING
C.globosum	CHGG_01012		N.crassa	NCU02052	TATA binding protein associated factor	Transcription	INFORMATION STORAGE AND PROCESSING
C.globosum	CHGG_00984		N.crassa	NCU02054	Transcription regulator XNP/ATRX, DEAD-box superfamily	Transcription	INFORMATION STORAGE AND PROCESSING
C.globosum	CHGG_01005		N.crassa	NCU02056	Aldehyde dehydrogenase	Energy production and conversion	METABOLISM
C.globosum	CHGG_01006		N.crassa	NCU02059	Aspartyl protease	Posttranslational modification, protein turnover, chaperones	CELLULAR PROCESSES AND SIGNALING
C.globosum	CHGG_00986		N.crassa	NCU02063	Metalloendopeptidase family - mitochondrial intermediate peptidase	Posttranslational modification, protein turnover, chaperones	CELLULAR PROCESSES AND SIGNALING
C.globosum	CHGG_00987		N.crassa	NCU02064
C.globosum	CHGG_01755		N.crassa	NCU02065	Uncharacterized conserved protein	Function unknown	POORLY CHARACTERIZED
C.globosum	CHGG_01756		N.crassa	NCU02066	Predicted protein involved in nuclear export of pre-ribosomes	Translation, ribosomal structure and biogenesis	INFORMATION STORAGE AND PROCESSING
C.globosum	CHGG_01757		N.crassa	NCU02067	Nuclear receptor coregulator SMRT/SMRTER, contains Myb-like domains	Transcription	INFORMATION STORAGE AND PROCESSING
C.globosum	CHGG_01758		N.crassa	NCU02068	Low-density lipoprotein receptors containing Ca2+-binding EGF-like domains	Signal transduction mechanisms	CELLULAR PROCESSES AND SIGNALING
C.globosum	CHGG_01724		N.crassa	NCU02070	Predicted E3 ubiquitin ligase	Posttranslational modification, protein turnover, chaperones	CELLULAR PROCESSES AND SIGNALING
C.globosum	CHGG_01712		N.crassa	NCU02071
C.globosum	CHGG_01710		N.crassa	NCU02074	Endoplasmic reticulum membrane-associated oxidoreductin involved in disulfide bond formation	Posttranslational modification, protein turnover, chaperones	CELLULAR PROCESSES AND SIGNALING
C.globosum	CHGG_01675		N.crassa	NCU02075	Molecular chaperones HSP70/HSC70, HSP70 superfamily	Posttranslational modification, protein turnover, chaperones	CELLULAR PROCESSES AND SIGNALING
C.globosum	CHGG_01676		N.crassa	NCU02076	Translation initiation factor 4F, cap-binding subunit (eIF-4E) and related cap-binding proteins	Translation, ribosomal structure and biogenesis	INFORMATION STORAGE AND PROCESSING
C.globosum	CHGG_01708		N.crassa	NCU02078	Chromatin remodeling complex RSC, subunit RSC1/Polybromo and related proteins	Chromatin structure and dynamics	INFORMATION STORAGE AND PROCESSING
C.globosum	CHGG_01709		N.crassa	NCU02079	Cyclin-dependent protein kinase CDC28, regulatory subunit CKS1, and related proteins	Cell cycle control, cell division, chromosome partitioning	METABOLISM
C.globosum	CHGG_01713		N.crassa	NCU02082	mRNA cleavage and polyadenylation factor II complex, subunit CFT1 (CPSF subunit)	RNA processing and modification	INFORMATION STORAGE AND PROCESSING
C.globosum	CHGG_01680		N.crassa	NCU02083	Phosphatidylinositol-4-phosphate 5-kinase and related FYVE finger-containing proteins	Signal transduction mechanisms	CELLULAR PROCESSES AND SIGNALING
C.globosum	CHGG_01745		N.crassa	NCU02086	Transcriptional corepressor Atrophin-1/DRPLA	General function prediction only	POORLY CHARACTERIZED
C.globosum	CHGG_01728		N.crassa	NCU02089
C.globosum	CHGG_01731		N.crassa	NCU02090	Adenine phosphoribosyl transferases	Nucleotide transport and metabolism	METABOLISM
C.globosum	CHGG_01732		N.crassa	NCU02091	Glycosyl hydrolase, family 47	Carbohydrate transport and metabolism	METABOLISM
C.globosum	CHGG_01733		N.crassa	NCU02092
C.globosum	CHGG_01738		N.crassa	NCU02095	Histone acetyltransferase SAGA/ADA, catalytic subunit PCAF/GCN5 and related proteins	Chromatin structure and dynamics	INFORMATION STORAGE AND PROCESSING
C.globosum	CHGG_01742		N.crassa	NCU02096	Globins and related hemoproteins	Energy production and conversion	METABOLISM
C.globosum	CHGG_01739		N.crassa	NCU02097	Reductases with broad range of substrate specificities	General function prediction only	POORLY CHARACTERIZED
C.globosum	CHGG_01717		N.crassa	NCU02098	G/T mismatch-specific thymine DNA glycosylase	Replication, recombination and repair	INFORMATION STORAGE AND PROCESSING
C.globosum	CHGG_01716		N.crassa	NCU02099	Fibrillarin and related nucleolar RNA-binding proteins	RNA processing and modification	INFORMATION STORAGE AND PROCESSING
C.globosum	CHGG_01714		N.crassa	NCU02100
C.globosum	CHGG_01704		N.crassa	NCU02103	RNA polymerase II, large subunit	Transcription	INFORMATION STORAGE AND PROCESSING
C.globosum	CHGG_01705		N.crassa	NCU02104	WD40 repeat protein	General function prediction only	POORLY CHARACTERIZED
C.globosum	CHGG_01706		N.crassa	NCU02106	VAMP-associated protein involved in inositol metabolism	Intracellular trafficking, secretion, and vesicular transport	CELLULAR PROCESSES AND SIGNALING
C.globosum	CHGG_01677		N.crassa	NCU02107	Acyl-CoA synthetase	Lipid transport and metabolism	METABOLISM
C.globosum	CHGG_01678		N.crassa	NCU02108	Stress-induced protein UVI31+	Signal transduction mechanisms	CELLULAR PROCESSES AND SIGNALING
C.globosum	CHGG_01718		N.crassa	NCU02109	UDP-N-acetylglucosamine pyrophosphorylase	Cell wall/membrane/envelope biogenesis	CELLULAR PROCESSES AND SIGNALING
C.globosum	CHGG_01723		N.crassa	NCU02110	Ferric reductase, NADH/NADPH oxidase and related proteins	Secondary metabolites biosynthesis, transport and catabolism	METABOLISM
C.globosum	CHGG_01722		N.crassa	NCU02111	Myosin class I heavy chain	Cytoskeleton	CELLULAR PROCESSES AND SIGNALING
C.globosum	CHGG_06421		N.crassa	NCU02112	Conserved WD40 repeat-containing protein	Function unknown	POORLY CHARACTERIZED
C.globosum	CHGG_06422		N.crassa	NCU02113	Ubiquitin-protein ligase	Posttranslational modification, protein turnover, chaperones	CELLULAR PROCESSES AND SIGNALING
C.globosum	CHGG_01683		N.crassa	NCU02114	Cyclin B and related kinase-activating proteins	Cell cycle control, cell division, chromosome partitioning	METABOLISM
C.globosum	CHGG_01746		N.crassa	NCU02115	FOG: RCC1 domain	Function unknown	POORLY CHARACTERIZED
C.globosum	CHGG_01719		N.crassa	NCU02117	Peroxisomal membrane protein MPV17 and related proteins	General function prediction only	POORLY CHARACTERIZED
C.globosum	CHGG_06411		N.crassa	NCU02120	Homeobox protein	General function prediction only	POORLY CHARACTERIZED
C.globosum	CHGG_06409		N.crassa	NCU02121	PHD Zn-finger proteins	General function prediction only	POORLY CHARACTERIZED
C.globosum	CHGG_06408		N.crassa	NCU02123	Conserved ATP/GTP binding protein	General function prediction only	POORLY CHARACTERIZED
C.globosum	CHGG_06420		N.crassa	NCU02124	Predicted hydrolase related to dienelactone hydrolase	General function prediction only	POORLY CHARACTERIZED
C.globosum	CHGG_06419		N.crassa	NCU02125
C.globosum	CHGG_06417		N.crassa	NCU02126	Isovaleryl-CoA dehydrogenase	Lipid transport and metabolism	METABOLISM
C.globosum	CHGG_06416		N.crassa	NCU02127	3-Methylcrotonyl-CoA carboxylase, non-biotin containing subunit/Acetyl-CoA carboxylase carboxyl transferase, subunit beta	Amino acid transport and metabolism	METABOLISM
C.globosum	CHGG_06415		N.crassa	NCU02128	Reductases with broad range of substrate specificities	General function prediction only	POORLY CHARACTERIZED
C.globosum	CHGG_06413		N.crassa	NCU02130	von Willebrand factor and related coagulation proteins	Extracellular structures	CELLULAR PROCESSES AND SIGNALING
C.globosum	CHGG_06399		N.crassa	NCU02131	RhoGEF GTPase	Signal transduction mechanisms	CELLULAR PROCESSES AND SIGNALING
C.globosum	CHGG_06400		N.crassa	NCU02133	Cu2+/Zn2+ superoxide dismutase SOD1	Inorganic ion transport and metabolism	METABOLISM
C.globosum	CHGG_06401		N.crassa	NCU02134	Transcriptional coactivator p100	Transcription	INFORMATION STORAGE AND PROCESSING
C.globosum	CHGG_06402		N.crassa	NCU02136	Transaldolase	Carbohydrate transport and metabolism	METABOLISM
C.globosum	CHGG_06398		N.crassa	NCU02137	N-acetylglucosaminyltransferase complex, subunit PIG-C/GPI2, required for phosphatidylinositol biosynthesis	Lipid transport and metabolism	METABOLISM
C.globosum	CHGG_06396		N.crassa	NCU02139	Splicing coactivator SRm160/300, subunit SRm300	RNA processing and modification	INFORMATION STORAGE AND PROCESSING
C.globosum	CHGG_06395		N.crassa	NCU02142
C.globosum	CHGG_06391		N.crassa	NCU02147	Ankyrin repeat protein	General function prediction only	POORLY CHARACTERIZED
C.globosum	CHGG_06407		N.crassa	NCU02148	Triglyceride lipase-cholesterol esterase	Lipid transport and metabolism	METABOLISM
C.globosum	CHGG_06406		N.crassa	NCU02149	Cytochrome c oxidase assembly protein PET191	Posttranslational modification, protein turnover, chaperones	CELLULAR PROCESSES AND SIGNALING
C.globosum	CHGG_06403		N.crassa	NCU02150	Serine/threonine protein phosphatase 2A, catalytic subunit	Signal transduction mechanisms	CELLULAR PROCESSES AND SIGNALING
C.globosum	CHGG_06433		N.crassa	NCU02151	WD40 repeat-containing protein	General function prediction only	POORLY CHARACTERIZED
C.globosum	CHGG_06434		N.crassa	NCU02152	FOG: RRM domain	General function prediction only	POORLY CHARACTERIZED
C.globosum	CHGG_06441		N.crassa	NCU02153	Ubiquitin regulatory protein UBXD2, contains UAS and UBX domains	General function prediction only	POORLY CHARACTERIZED
C.globosum	CHGG_06438		N.crassa	NCU02155
C.globosum	CHGG_06437		N.crassa	NCU02156	Apoptosis-related protein/predicted DNA-binding protein	Cell cycle control, cell division, chromosome partitioning	METABOLISM
C.globosum	CHGG_06436		N.crassa	NCU02157	Protein involved in ubiquinone biosynthesis	Coenzyme transport and metabolism	METABOLISM
C.globosum	CHGG_10986		N.crassa	NCU02158	N-methyltransferase	General function prediction only	POORLY CHARACTERIZED
C.globosum	CHGG_06445		N.crassa	NCU02159	Polyadenylate-binding protein (RRM superfamily)	Translation, ribosomal structure and biogenesis	INFORMATION STORAGE AND PROCESSING
C.globosum	CHGG_06444		N.crassa	NCU02160	Ras-related small GTPase, Rho type	General function prediction only	POORLY CHARACTERIZED
C.globosum	CHGG_06443		N.crassa	NCU02161	Predicted E3 ubiquitin ligase	Posttranslational modification, protein turnover, chaperones	CELLULAR PROCESSES AND SIGNALING
C.globosum	CHGG_06442		N.crassa	NCU02162	Mitochondrial protein Surfeit 1/SURF1/SHY1, required for expression of cytochrome oxidase	Energy production and conversion	METABOLISM
C.globosum	CHGG_06446		N.crassa	NCU02164	Regulator of arginine metabolism and related MADS box-containing transcription factors	Transcription	INFORMATION STORAGE AND PROCESSING
C.globosum	CHGG_06447		N.crassa	NCU02165	Ca2+-modulated nonselective cation channel polycystin	Inorganic ion transport and metabolism	METABOLISM
C.globosum	CHGG_06449		N.crassa	NCU02167	Ras-related GTPase	General function prediction only	POORLY CHARACTERIZED
C.globosum	CHGG_06450		N.crassa	NCU02168	Predicted membrane protein	Function unknown	POORLY CHARACTERIZED
C.globosum	CHGG_06451		N.crassa	NCU02169	Predicted DEAD-box-containing helicase	General function prediction only	POORLY CHARACTERIZED
C.globosum	CHGG_06454		N.crassa	NCU02172	Splicing coactivator SRm160/300, subunit SRm300	RNA processing and modification	INFORMATION STORAGE AND PROCESSING
C.globosum	CHGG_06453		N.crassa	NCU02175	Phosphoinositide-specific phospholipase C	Signal transduction mechanisms	CELLULAR PROCESSES AND SIGNALING
C.globosum	CHGG_06458		N.crassa	NCU02176
C.globosum	CHGG_06457		N.crassa	NCU02177
C.globosum	CHGG_06459		N.crassa	NCU02178	RNA-directed RNA polymerase QDE-1 required for posttranscriptional gene silencing and RNA interference	RNA processing and modification	INFORMATION STORAGE AND PROCESSING
C.globosum	CHGG_06460		N.crassa	NCU02179	Proteins containing the FAD binding domain	Energy production and conversion	METABOLISM
C.globosum	CHGG_06462		N.crassa	NCU02181	40S ribosomal protein S4	Translation, ribosomal structure and biogenesis	INFORMATION STORAGE AND PROCESSING
C.globosum	CHGG_06463		N.crassa	NCU02182	Calcium-responsive transcription coactivator	Transcription	INFORMATION STORAGE AND PROCESSING
C.globosum	CHGG_06464		N.crassa	NCU02184	Collagens (type IV and type XIII), and related proteins	Extracellular structures	CELLULAR PROCESSES AND SIGNALING
C.globosum	CHGG_06465		N.crassa	NCU02187	von Willebrand factor and related coagulation proteins	Extracellular structures	CELLULAR PROCESSES AND SIGNALING
C.globosum	CHGG_02198		N.crassa	NCU02188	Predicted transporter (major facilitator superfamily)	General function prediction only	POORLY CHARACTERIZED
C.globosum	CHGG_02164		N.crassa	NCU02189
C.globosum	CHGG_02188		N.crassa	NCU02190	Oxysterol-binding protein	Signal transduction mechanisms	CELLULAR PROCESSES AND SIGNALING
C.globosum	CHGG_02214		N.crassa	NCU02191	Galactosyltransferases	Carbohydrate transport and metabolism	METABOLISM
C.globosum	CHGG_03613		N.crassa	NCU02194
C.globosum	CHGG_10035		N.crassa	NCU02197
C.globosum	CHGG_11080		N.crassa	NCU02198	Aspartyl protease	Posttranslational modification, protein turnover, chaperones	CELLULAR PROCESSES AND SIGNALING
C.globosum	CHGG_11082		N.crassa	NCU02201	Multicopper oxidases	Secondary metabolites biosynthesis, transport and catabolism	METABOLISM
C.globosum	CHGG_10971		N.crassa	NCU02202	Serine/threonine protein kinase and endoribonuclease ERN1/IRE1, sensor of the unfolded protein response pathway	Signal transduction mechanisms	CELLULAR PROCESSES AND SIGNALING
C.globosum	CHGG_10970		N.crassa	NCU02203	Predicted E3 ubiquitin ligase	Posttranslational modification, protein turnover, chaperones	CELLULAR PROCESSES AND SIGNALING
C.globosum	CHGG_10967		N.crassa	NCU02204	RNA polymerase I transcription factor UAF	Transcription	INFORMATION STORAGE AND PROCESSING
C.globosum	CHGG_10952		N.crassa	NCU02207	Chaperonin complex component, TCP-1 beta subunit (CCT2)	Posttranslational modification, protein turnover, chaperones	CELLULAR PROCESSES AND SIGNALING
C.globosum	CHGG_10951		N.crassa	NCU02208	Translation initiation factor 3, subunit b (eIF-3b)	Translation, ribosomal structure and biogenesis	INFORMATION STORAGE AND PROCESSING
C.globosum	CHGG_10949		N.crassa	NCU02209
C.globosum	CHGG_10946		N.crassa	NCU02211	Uncharacterized conserved protein, contains TBC domain	Signal transduction mechanisms	CELLULAR PROCESSES AND SIGNALING
C.globosum	CHGG_10947		N.crassa	NCU02212
C.globosum	CHGG_10942		N.crassa	NCU02216
C.globosum	CHGG_10940		N.crassa	NCU02218	Mitochondrial inheritance and actin cytoskeleton organization protein	Cytoskeleton	CELLULAR PROCESSES AND SIGNALING
C.globosum	CHGG_09621		N.crassa	NCU02221
C.globosum	CHGG_09622		N.crassa	NCU02222
C.globosum	CHGG_09623		N.crassa	NCU02223	Signaling protein SWIFT and related BRCT domain proteins	Transcription	INFORMATION STORAGE AND PROCESSING
C.globosum	CHGG_09624		N.crassa	NCU02224	26S proteasome regulatory complex, subunit RPN3/PSMD3	Posttranslational modification, protein turnover, chaperones	CELLULAR PROCESSES AND SIGNALING
C.globosum	CHGG_10936		N.crassa	NCU02226	Predicted translation initiation factor related to eIF-2B alpha/beta/delta subunits (CIG2/IDI2)	Translation, ribosomal structure and biogenesis	INFORMATION STORAGE AND PROCESSING
C.globosum	CHGG_10937		N.crassa	NCU02227	Aminoacylase ACY1 and related metalloexopeptidases	Amino acid transport and metabolism	METABOLISM
C.globosum	CHGG_10938		N.crassa	NCU02228	Protein geranylgeranyltransferase Type I, beta subunit	Posttranslational modification, protein turnover, chaperones	CELLULAR PROCESSES AND SIGNALING
C.globosum	CHGG_10939		N.crassa	NCU02229
C.globosum	CHGG_09614		N.crassa	NCU02230	Mismatch repair ATPase MSH2 (MutS family)	Replication, recombination and repair	INFORMATION STORAGE AND PROCESSING
C.globosum	CHGG_09615		N.crassa	NCU02231	Uncharacterized conserved protein	Function unknown	POORLY CHARACTERIZED
C.globosum	CHGG_09616		N.crassa	NCU02232	Eukaryotic-type DNA primase, catalytic (small) subunit	Replication, recombination and repair	INFORMATION STORAGE AND PROCESSING
C.globosum	CHGG_09617		N.crassa	NCU02233
C.globosum	CHGG_09618		N.crassa	NCU02234	MEKK and related serine/threonine protein kinases	Signal transduction mechanisms	CELLULAR PROCESSES AND SIGNALING
C.globosum	CHGG_09619		N.crassa	NCU02235	1, 2-alpha-mannosidase	Carbohydrate transport and metabolism	METABOLISM
C.globosum	CHGG_09673		N.crassa	NCU02236	Nucleolar GTPase/ATPase p130	Nuclear structure	CELLULAR PROCESSES AND SIGNALING
C.globosum	CHGG_09674		N.crassa	NCU02237	Uncharacterized conserved protein similar to ATP/GTP-binding protein	General function prediction only	POORLY CHARACTERIZED
C.globosum	CHGG_09677		N.crassa	NCU02238	Permease of the major facilitator superfamily	Carbohydrate transport and metabolism	METABOLISM
C.globosum	CHGG_09626		N.crassa	NCU02241	Histone acetyltransferase SAGA/ADA, catalytic subunit PCAF/GCN5 and related proteins	Chromatin structure and dynamics	INFORMATION STORAGE AND PROCESSING
C.globosum	CHGG_09625		N.crassa	NCU02242	FOG: Predicted E3 ubiquitin ligase	Posttranslational modification, protein turnover, chaperones	CELLULAR PROCESSES AND SIGNALING
C.globosum	CHGG_10933		N.crassa	NCU02244
C.globosum	CHGG_09630		N.crassa	NCU02250	Mitochondrial F1F0-ATP synthase, subunit c/ATP9/proteolipid	Energy production and conversion	METABOLISM
C.globosum	CHGG_09631		N.crassa	NCU02252	Phosphoglycerate mutase	Carbohydrate transport and metabolism	METABOLISM
C.globosum	CHGG_09633		N.crassa	NCU02254	Beta-tubulin folding cofactor C	Posttranslational modification, protein turnover, chaperones	CELLULAR PROCESSES AND SIGNALING
C.globosum	CHGG_09635		N.crassa	NCU02256	Exosome 3'-5' exoribonuclease complex, subunit PM/SCL-100 (Rrp6)	Translation, ribosomal structure and biogenesis	INFORMATION STORAGE AND PROCESSING
C.globosum	CHGG_09643		N.crassa	NCU02257	Protein tyrosine phosphatase	Signal transduction mechanisms	CELLULAR PROCESSES AND SIGNALING
C.globosum	CHGG_09641		N.crassa	NCU02260	26S proteasome regulatory complex, ATPase RPT3	Posttranslational modification, protein turnover, chaperones	CELLULAR PROCESSES AND SIGNALING
C.globosum	CHGG_09639		N.crassa	NCU02262
C.globosum	CHGG_09638		N.crassa	NCU02263	Phosphatidylinositol transfer protein SEC14 and related proteins	Lipid transport and metabolism	METABOLISM
C.globosum	CHGG_09637		N.crassa	NCU02264	Molecular chaperone Prefoldin, subunit 3	Posttranslational modification, protein turnover, chaperones	CELLULAR PROCESSES AND SIGNALING
C.globosum	CHGG_09644		N.crassa	NCU02267	FOG: RCC1 domain	Function unknown	POORLY CHARACTERIZED
C.globosum	CHGG_09655		N.crassa	NCU02269	Mitochondrial carnitine-acylcarnitine carrier protein	Energy production and conversion	METABOLISM
C.globosum	CHGG_09656		N.crassa	NCU02270	ER to golgi transport protein/RAD50-interacting protein 1	Intracellular trafficking, secretion, and vesicular transport	CELLULAR PROCESSES AND SIGNALING
C.globosum	CHGG_09658		N.crassa	NCU02272	SWI-SNF chromatin-remodeling complex protein	Chromatin structure and dynamics	INFORMATION STORAGE AND PROCESSING
C.globosum	CHGG_09636		N.crassa	NCU02273	Aspartyl protease	Posttranslational modification, protein turnover, chaperones	CELLULAR PROCESSES AND SIGNALING
C.globosum	CHGG_09659		N.crassa	NCU02274	Glycine/serine hydroxymethyltransferase	Amino acid transport and metabolism	METABOLISM
C.globosum	CHGG_09660		N.crassa	NCU02276	Histone acetyltransferase SAGA/ADA, catalytic subunit PCAF/GCN5 and related proteins	Chromatin structure and dynamics	INFORMATION STORAGE AND PROCESSING
C.globosum	CHGG_09661		N.crassa	NCU02277
C.globosum	CHGG_09662		N.crassa	NCU02278	Ferric reductase, NADH/NADPH oxidase and related proteins	Secondary metabolites biosynthesis, transport and catabolism	METABOLISM
C.globosum	CHGG_09612		N.crassa	NCU02280	Mitochondrial import inner membrane translocase, subunit TIM22	Intracellular trafficking, secretion, and vesicular transport	CELLULAR PROCESSES AND SIGNALING
C.globosum	CHGG_09613		N.crassa	NCU02281	Ubiquitin carboxyl-terminal hydrolase	Posttranslational modification, protein turnover, chaperones	CELLULAR PROCESSES AND SIGNALING
C.globosum	CHGG_09672		N.crassa	NCU02282
C.globosum	CHGG_09671		N.crassa	NCU02283	Ca2+/calmodulin-dependent protein kinase, EF-Hand protein superfamily	Signal transduction mechanisms	CELLULAR PROCESSES AND SIGNALING
C.globosum	CHGG_09668		N.crassa	NCU02286	FOG: RRM domain	General function prediction only	POORLY CHARACTERIZED
C.globosum	CHGG_09611		N.crassa	NCU02287	Short-chain acyl-CoA dehydrogenase	Lipid transport and metabolism	METABOLISM
C.globosum	CHGG_09607		N.crassa	NCU02289	Ubiquitin-protein ligase	Posttranslational modification, protein turnover, chaperones	CELLULAR PROCESSES AND SIGNALING
C.globosum	CHGG_09606		N.crassa	NCU02291	Glutaryl-CoA dehydrogenase	Amino acid transport and metabolism	METABOLISM
C.globosum	CHGG_09604		N.crassa	NCU02293	Cytochrome c oxidase, subunit VIb/COX12	Energy production and conversion	METABOLISM
C.globosum	CHGG_09605		N.crassa	NCU02294	Integral membrane protein involved in transport between the late Golgi and endosome	Intracellular trafficking, secretion, and vesicular transport	CELLULAR PROCESSES AND SIGNALING
C.globosum	CHGG_09603		N.crassa	NCU02295	Phosphatidylinositol-4-phosphate 5-kinase	Signal transduction mechanisms	CELLULAR PROCESSES AND SIGNALING
C.globosum	CHGG_09602		N.crassa	NCU02296	Dihydroorotase and related enzymes	Nucleotide transport and metabolism	METABOLISM
C.globosum	CHGG_09601		N.crassa	NCU02299	Predicted NAD-dependent oxidoreductase	General function prediction only	POORLY CHARACTERIZED
C.globosum	CHGG_09598		N.crassa	NCU02302	Phosphatidylserine decarboxylase	Lipid transport and metabolism	METABOLISM
C.globosum	CHGG_09599		N.crassa	NCU02304
C.globosum	CHGG_09600		N.crassa	NCU02305	Geranylgeranyl pyrophosphate synthase/Polyprenyl synthetase	Coenzyme transport and metabolism	METABOLISM
C.globosum	CHGG_09596		N.crassa	NCU02307	beta-1,6-N-acetylglucosaminyltransferase, contains WSC domain	Carbohydrate transport and metabolism	METABOLISM
C.globosum	CHGG_09595		N.crassa	NCU02310
C.globosum	CHGG_09593		N.crassa	NCU02315	RNA polymerase I termination factor, Myb superfamily	Transcription	INFORMATION STORAGE AND PROCESSING
C.globosum	CHGG_09583		N.crassa	NCU02316	Nuclear receptor coregulator SMRT/SMRTER, contains Myb-like domains	Transcription	INFORMATION STORAGE AND PROCESSING
C.globosum	CHGG_09592		N.crassa	NCU02318	Actin filament-binding protein Afadin	Cytoskeleton	CELLULAR PROCESSES AND SIGNALING
C.globosum	CHGG_02218		N.crassa	NCU02319	Puromycin-sensitive aminopeptidase and related aminopeptidases	Amino acid transport and metabolism	METABOLISM
C.globosum	CHGG_10062		N.crassa	NCU02322	Mannose-6-phosphate isomerase	Carbohydrate transport and metabolism	METABOLISM
C.globosum	CHGG_04193		N.crassa	NCU02325	GMP synthase	Nucleotide transport and metabolism	METABOLISM
C.globosum	CHGG_09504		N.crassa	NCU02328	Hydroxyindole-O-methyltransferase and related SAM-dependent methyltransferases	General function prediction only	POORLY CHARACTERIZED
C.globosum	CHGG_09869		N.crassa	NCU02329
C.globosum	CHGG_00365		N.crassa	NCU02333	Arginase	Amino acid transport and metabolism	METABOLISM
C.globosum	CHGG_00366		N.crassa	NCU02334
C.globosum	CHGG_00364		N.crassa	NCU02336	Endoplasmic reticulum protein EP58, contains filamin rod domain and KDEL motif	General function prediction only	POORLY CHARACTERIZED
C.globosum	CHGG_00359		N.crassa	NCU02337	Mitochondrial carrier protein CGI-69	Energy production and conversion	METABOLISM
C.globosum	CHGG_00361		N.crassa	NCU02338
C.globosum	CHGG_10562		N.crassa	NCU02341
C.globosum	CHGG_01447		N.crassa	NCU02343
C.globosum	CHGG_00362		N.crassa	NCU02344	60S ribosomal protein L22	Translation, ribosomal structure and biogenesis	INFORMATION STORAGE AND PROCESSING
C.globosum	CHGG_00378		N.crassa	NCU02349	UDP-glucose:glycoprotein glucosyltransferase	Carbohydrate transport and metabolism	METABOLISM
C.globosum	CHGG_00375		N.crassa	NCU02351	Extracellular protein SEL-1 and related proteins	Cell wall/membrane/envelope biogenesis	CELLULAR PROCESSES AND SIGNALING
C.globosum	CHGG_00381		N.crassa	NCU02352	Mitochondrial carrier protein	Energy production and conversion	METABOLISM
C.globosum	CHGG_00386		N.crassa	NCU02353	OTU-like cysteine protease	Signal transduction mechanisms	CELLULAR PROCESSES AND SIGNALING
C.globosum	CHGG_00384		N.crassa	NCU02354	Chromatin remodeling complex RSC, subunit RSC1/Polybromo and related proteins	Chromatin structure and dynamics	INFORMATION STORAGE AND PROCESSING
C.globosum	CHGG_00382		N.crassa	NCU02355
C.globosum	CHGG_00392		N.crassa	NCU02356	Nuclear receptor coregulator SMRT/SMRTER, contains Myb-like domains	Transcription	INFORMATION STORAGE AND PROCESSING
C.globosum	CHGG_00391		N.crassa	NCU02357	Karyopherin (importin) beta 3	Nuclear structure	CELLULAR PROCESSES AND SIGNALING
C.globosum	CHGG_00390		N.crassa	NCU02358	5'-AMP-activated protein kinase, gamma subunit	Energy production and conversion	METABOLISM
C.globosum	CHGG_00388		N.crassa	NCU02360
C.globosum	CHGG_00387		N.crassa	NCU02361
C.globosum	CHGG_00394		N.crassa	NCU02362
C.globosum	CHGG_00395		N.crassa	NCU02363
C.globosum	CHGG_00414		N.crassa	NCU02364	U1-like Zn-finger-containing protein, probabl erole in RNA processing/splicing	RNA processing and modification	INFORMATION STORAGE AND PROCESSING
C.globosum	CHGG_00413		N.crassa	NCU02366	Aconitase/homoaconitase (aconitase superfamily)	Amino acid transport and metabolism	METABOLISM
C.globosum	CHGG_00415		N.crassa	NCU02367	Conserved Zn-finger protein	General function prediction only	POORLY CHARACTERIZED
C.globosum	CHGG_00411		N.crassa	NCU02368	Glycosylphosphatidylinositol anchor attachment protein GAA1	Posttranslational modification, protein turnover, chaperones	CELLULAR PROCESSES AND SIGNALING
C.globosum	CHGG_00396		N.crassa	NCU02370
C.globosum	CHGG_00412		N.crassa	NCU02371	Rhomboid family proteins	Function unknown	POORLY CHARACTERIZED
C.globosum	CHGG_00408		N.crassa	NCU02372	Uncharacterized conserved protein	Function unknown	POORLY CHARACTERIZED
C.globosum	CHGG_00409		N.crassa	NCU02373	NADH:ubiquinone oxidoreductase, NDUFA9/39kDa subunit	Energy production and conversion	METABOLISM
C.globosum	CHGG_00410		N.crassa	NCU02374	26S proteasome regulatory complex, subunit RPN9/PSMD13	Posttranslational modification, protein turnover, chaperones	CELLULAR PROCESSES AND SIGNALING
C.globosum	CHGG_00407		N.crassa	NCU02375	Ubiquitin-specific protease	Posttranslational modification, protein turnover, chaperones	CELLULAR PROCESSES AND SIGNALING
C.globosum	CHGG_00406		N.crassa	NCU02376	Glyoxylase	General function prediction only	POORLY CHARACTERIZED
C.globosum	CHGG_00404		N.crassa	NCU02378
C.globosum	CHGG_00403		N.crassa	NCU02379
C.globosum	CHGG_00402		N.crassa	NCU02380	Threonyl-tRNA synthetase	Translation, ribosomal structure and biogenesis	INFORMATION STORAGE AND PROCESSING
C.globosum	CHGG_00401		N.crassa	NCU02381
C.globosum	CHGG_00400		N.crassa	NCU02382	Ubiquitin C-terminal hydrolase	Posttranslational modification, protein turnover, chaperones	CELLULAR PROCESSES AND SIGNALING
C.globosum	CHGG_00434		N.crassa	NCU02383	Chitinase	Cell wall/membrane/envelope biogenesis	CELLULAR PROCESSES AND SIGNALING
C.globosum	CHGG_00436		N.crassa	NCU02385	THUMP domain-containing proteins	General function prediction only	POORLY CHARACTERIZED
C.globosum	CHGG_00443		N.crassa	NCU02386	Transcription regulator XNP/ATRX, DEAD-box superfamily	Transcription	INFORMATION STORAGE AND PROCESSING
C.globosum	CHGG_00444		N.crassa	NCU02387	Nuclear transport receptor CRM1/MSN5 (importin beta superfamily)	Nuclear structure	CELLULAR PROCESSES AND SIGNALING
C.globosum	CHGG_00445		N.crassa	NCU02388	Uncharacterized conserved protein	Amino acid transport and metabolism	METABOLISM
C.globosum	CHGG_00446		N.crassa	NCU02389
C.globosum	CHGG_00442		N.crassa	NCU02390
C.globosum	CHGG_00441		N.crassa	NCU02391	Vesicle coat complex COPII, subunit SEC24/subunit SFB2	Intracellular trafficking, secretion, and vesicular transport	CELLULAR PROCESSES AND SIGNALING
C.globosum	CHGG_00440		N.crassa	NCU02393	Mitogen-activated protein kinase	Signal transduction mechanisms	CELLULAR PROCESSES AND SIGNALING
C.globosum	CHGG_00439		N.crassa	NCU02394	Oxidation resistance protein	Replication, recombination and repair	INFORMATION STORAGE AND PROCESSING
C.globosum	CHGG_00438		N.crassa	NCU02395	Uroporphyrinogen III synthase UROS/HEM4	Coenzyme transport and metabolism	METABOLISM
C.globosum	CHGG_00437		N.crassa	NCU02397	Thiamine pyrophosphate-requiring enzyme	Amino acid transport and metabolism	METABOLISM
C.globosum	CHGG_00420		N.crassa	NCU02399
C.globosum	CHGG_00421		N.crassa	NCU02400	Metacaspase involved in regulation of apoptosis	Cell cycle control, cell division, chromosome partitioning	METABOLISM
C.globosum	CHGG_00433		N.crassa	NCU02401	MADS box transcription factor	Transcription	INFORMATION STORAGE AND PROCESSING
C.globosum	CHGG_00432		N.crassa	NCU02402	DNA repair protein RAD18 (SMC family protein)	Replication, recombination and repair	INFORMATION STORAGE AND PROCESSING
C.globosum	CHGG_00431		N.crassa	NCU02403	Uncharacterized conserved protein	Function unknown	POORLY CHARACTERIZED
C.globosum	CHGG_00430		N.crassa	NCU02404	FOG: RRM domain	General function prediction only	POORLY CHARACTERIZED
C.globosum	CHGG_00428		N.crassa	NCU02406	Protein involved in high osmolarity signaling pathway	Signal transduction mechanisms	CELLULAR PROCESSES AND SIGNALING
C.globosum	CHGG_00427		N.crassa	NCU02407	Dihydrolipoamide dehydrogenase	Energy production and conversion	METABOLISM
C.globosum	CHGG_00426		N.crassa	NCU02408	Delta 6-fatty acid desaturase/delta-8 sphingolipid desaturase	Lipid transport and metabolism	METABOLISM
C.globosum	CHGG_00424		N.crassa	NCU02409	Uncharacterized conserved protein	Function unknown	POORLY CHARACTERIZED
C.globosum	CHGG_00423		N.crassa	NCU02410	E3 ubiquitin-protein ligase/Putative upstream regulatory element binding protein	Posttranslational modification, protein turnover, chaperones	CELLULAR PROCESSES AND SIGNALING
C.globosum	CHGG_00422		N.crassa	NCU02411	Cytoskeleton-associated protein and related proteins	Cytoskeleton	CELLULAR PROCESSES AND SIGNALING
C.globosum	CHGG_00418		N.crassa	NCU02412	Rho GTPase effector BNI1 and related formins	Signal transduction mechanisms	CELLULAR PROCESSES AND SIGNALING
C.globosum	CHGG_00398		N.crassa	NCU02413	Heat shock transcription factor	Transcription	INFORMATION STORAGE AND PROCESSING
C.globosum	CHGG_00397		N.crassa	NCU02414	Translation initiation factor 2B, epsilon subunit (eIF-2Bepsilon/GCD6)	Translation, ribosomal structure and biogenesis	INFORMATION STORAGE AND PROCESSING
C.globosum	CHGG_00416		N.crassa	NCU02415	Jacalin-like lectin domain-containing protein	General function prediction only	POORLY CHARACTERIZED
C.globosum	CHGG_00448		N.crassa	NCU02416	Lecithin:cholesterol acyltransferase (LCAT)/Acyl-ceramide synthase	Lipid transport and metabolism	METABOLISM
C.globosum	CHGG_00450		N.crassa	NCU02419	Predicted mitochondrial/chloroplast ribosomal protein S17	Translation, ribosomal structure and biogenesis	INFORMATION STORAGE AND PROCESSING
C.globosum	CHGG_00451		N.crassa	NCU02420	AAA+-type ATPase	Posttranslational modification, protein turnover, chaperones	CELLULAR PROCESSES AND SIGNALING
C.globosum	CHGG_00452		N.crassa	NCU02421	Uncharacterized conserved protein	Function unknown	POORLY CHARACTERIZED
C.globosum	CHGG_00453		N.crassa	NCU02422	Integral membrane protein	General function prediction only	POORLY CHARACTERIZED
C.globosum	CHGG_00454		N.crassa	NCU02423	Mitochondrial carrier protein MRS3/4	Energy production and conversion	METABOLISM
C.globosum	CHGG_00455		N.crassa	NCU02424	dsRNA-activated protein kinase inhibitor P58, contains TPR and DnaJ domains	Defense mechanisms	CELLULAR PROCESSES AND SIGNALING
C.globosum	CHGG_00457		N.crassa	NCU02425	Transcription factor zerknullt and related HOX domain proteins	General function prediction only	POORLY CHARACTERIZED
C.globosum	CHGG_00459		N.crassa	NCU02428	Protein required for 18S rRNA maturation and 40S ribosome biogenesis	Translation, ribosomal structure and biogenesis	INFORMATION STORAGE AND PROCESSING
C.globosum	CHGG_00460		N.crassa	NCU02429	Predicted splicing factor, SR protein superfamily	RNA processing and modification	INFORMATION STORAGE AND PROCESSING
C.globosum	CHGG_00461		N.crassa	NCU02430	Cystathionine beta-lyases/cystathionine gamma-synthases	Amino acid transport and metabolism	METABOLISM
C.globosum	CHGG_00462		N.crassa	NCU02431	Predicted E3 ubiquitin ligase	Posttranslational modification, protein turnover, chaperones	CELLULAR PROCESSES AND SIGNALING
C.globosum	CHGG_00463		N.crassa	NCU02432	Molecular chaperone (DnaJ superfamily)	Posttranslational modification, protein turnover, chaperones	CELLULAR PROCESSES AND SIGNALING
C.globosum	CHGG_00464		N.crassa	NCU02433	Cysteine protease required for autophagy - Apg4p/Aut2p	Cytoskeleton	CELLULAR PROCESSES AND SIGNALING
C.globosum	CHGG_00465		N.crassa	NCU02434	RNA-binding protein RBM5 and related proteins, contain G-patch and RRM domains	General function prediction only	POORLY CHARACTERIZED
C.globosum	CHGG_00466		N.crassa	NCU02435	Histone H2B	Chromatin structure and dynamics	INFORMATION STORAGE AND PROCESSING
C.globosum	CHGG_00467		N.crassa	NCU02437	Histone 2A	Chromatin structure and dynamics	INFORMATION STORAGE AND PROCESSING
C.globosum	CHGG_00469		N.crassa	NCU02438	Dihydrolipoamide succinyltransferase (2-oxoglutarate dehydrogenase, E2 subunit)	Energy production and conversion	METABOLISM
C.globosum	CHGG_10835		N.crassa	NCU02451	Uncharacterized protein, induced by hypoxia	General function prediction only	POORLY CHARACTERIZED
C.globosum	CHGG_10839		N.crassa	NCU02456	Na+/K+ transporter	Inorganic ion transport and metabolism	METABOLISM
C.globosum	CHGG_10840		N.crassa	NCU02457	Predicted DNA damage inducible protein	Replication, recombination and repair	INFORMATION STORAGE AND PROCESSING
C.globosum	CHGG_10843		N.crassa	NCU02461
C.globosum	CHGG_06719		N.crassa	NCU02463	N-methyl-D-aspartate receptor glutamate-binding subunit	Signal transduction mechanisms	CELLULAR PROCESSES AND SIGNALING
C.globosum	CHGG_06718		N.crassa	NCU02464	Septin family protein (P-loop GTPase)	Cell cycle control, cell division, chromosome partitioning	METABOLISM
C.globosum	CHGG_06717		N.crassa	NCU02466	Uncharacterized conserved protein, contains WD40 repeats	Function unknown	POORLY CHARACTERIZED
C.globosum	CHGG_06716		N.crassa	NCU02467	Predicted RNA-binding protein (RRM superfamily)	General function prediction only	POORLY CHARACTERIZED
C.globosum	CHGG_06715		N.crassa	NCU02468	Protein transporter of the TRAM (translocating chain-associating membrane) superfamily	Intracellular trafficking, secretion, and vesicular transport	CELLULAR PROCESSES AND SIGNALING
C.globosum	CHGG_06737		N.crassa	NCU02470	Defense-related protein containing SCP domain	Function unknown	POORLY CHARACTERIZED
C.globosum	CHGG_06735		N.crassa	NCU02472	NADH:ubiquinone oxidoreductase, NDUFA8/PGIV/19 kDa subunit	Energy production and conversion	METABOLISM
C.globosum	CHGG_06734		N.crassa	NCU02473	Nuclear pore complex, p54 component (sc Nup57)	Nuclear structure	CELLULAR PROCESSES AND SIGNALING
C.globosum	CHGG_06732		N.crassa	NCU02475	Glycine dehydrogenase (decarboxylating)	Amino acid transport and metabolism	METABOLISM
C.globosum	CHGG_06731		N.crassa	NCU02477	Angio-associated migratory cell protein (contains WD40 repeats)	Function unknown	POORLY CHARACTERIZED
C.globosum	CHGG_06697		N.crassa	NCU02480	Reductases with broad range of substrate specificities	General function prediction only	POORLY CHARACTERIZED
C.globosum	CHGG_06724		N.crassa	NCU02482	Citrate synthase	Energy production and conversion	METABOLISM
C.globosum	CHGG_06723		N.crassa	NCU02483
C.globosum	CHGG_06727		N.crassa	NCU02485	Acyl-CoA synthetase	Lipid transport and metabolism	METABOLISM
C.globosum	CHGG_05885		N.crassa	NCU02487	FOG: Zn-finger	General function prediction only	POORLY CHARACTERIZED
C.globosum	CHGG_01151		N.crassa	NCU02490	Zuotin and related molecular chaperones (DnaJ superfamily), contains DNA-binding domains	Posttranslational modification, protein turnover, chaperones	CELLULAR PROCESSES AND SIGNALING
C.globosum	CHGG_01150		N.crassa	NCU02491	Molecular chaperone (DnaJ superfamily)	Posttranslational modification, protein turnover, chaperones	CELLULAR PROCESSES AND SIGNALING
C.globosum	CHGG_01149		N.crassa	NCU02492
C.globosum	CHGG_01147		N.crassa	NCU02493	20S proteasome, regulatory subunit alpha type PSMA3/PRE10	Posttranslational modification, protein turnover, chaperones	CELLULAR PROCESSES AND SIGNALING
C.globosum	CHGG_01138		N.crassa	NCU02494	DRIM (Down-regulated in metastasis)-like proteins	Defense mechanisms	CELLULAR PROCESSES AND SIGNALING
C.globosum	CHGG_01140		N.crassa	NCU02495	Uncharacterized conserved protein	Function unknown	POORLY CHARACTERIZED
C.globosum	CHGG_01144		N.crassa	NCU02496	M-phase inducer phosphatase	Cell cycle control, cell division, chromosome partitioning	METABOLISM
C.globosum	CHGG_01146		N.crassa	NCU02497	Predicted regulator of rRNA gene transcription (MYB-binding protein)	Transcription	INFORMATION STORAGE AND PROCESSING
C.globosum	CHGG_01136		N.crassa	NCU02498	Cullins	Cell cycle control, cell division, chromosome partitioning	METABOLISM
C.globosum	CHGG_01137		N.crassa	NCU02499	Uncharacterized conserved protein	Function unknown	POORLY CHARACTERIZED
C.globosum	CHGG_01129		N.crassa	NCU02505	Pyruvate carboxylase	Energy production and conversion	METABOLISM
C.globosum	CHGG_01127		N.crassa	NCU02509	60S ribosomal protein L11	Translation, ribosomal structure and biogenesis	INFORMATION STORAGE AND PROCESSING
C.globosum	CHGG_01130		N.crassa	NCU02510	Vesicle coat protein clathrin, heavy chain	Intracellular trafficking, secretion, and vesicular transport	CELLULAR PROCESSES AND SIGNALING
C.globosum	CHGG_01131		N.crassa	NCU02511	tRNA and rRNA cytosine-C5-methylase (nucleolar protein NOL1/NOP2)	RNA processing and modification	INFORMATION STORAGE AND PROCESSING
C.globosum	CHGG_01126		N.crassa	NCU02512	Splicing coactivator SRm160/300, subunit SRm300	RNA processing and modification	INFORMATION STORAGE AND PROCESSING
C.globosum	CHGG_01114		N.crassa	NCU02515	Dipeptidyl aminopeptidase	Posttranslational modification, protein turnover, chaperones	CELLULAR PROCESSES AND SIGNALING
C.globosum	CHGG_01112		N.crassa	NCU02516
C.globosum	CHGG_01105		N.crassa	NCU02520	Thioredoxin-like protein	Posttranslational modification, protein turnover, chaperones	CELLULAR PROCESSES AND SIGNALING
C.globosum	CHGG_01107		N.crassa	NCU02521	Serine/threonine protein kinase	Signal transduction mechanisms	CELLULAR PROCESSES AND SIGNALING
C.globosum	CHGG_01108		N.crassa	NCU02522	Permease of the major facilitator superfamily	General function prediction only	POORLY CHARACTERIZED
C.globosum	CHGG_01101		N.crassa	NCU02524	Rac GTPase-activating protein BCR/ABR	Signal transduction mechanisms	CELLULAR PROCESSES AND SIGNALING
C.globosum	CHGG_01100		N.crassa	NCU02526
C.globosum	CHGG_01099		N.crassa	NCU02527	Histone acetyltransferase SAGA/ADA, catalytic subunit PCAF/GCN5 and related proteins	Chromatin structure and dynamics	INFORMATION STORAGE AND PROCESSING
C.globosum	CHGG_01098		N.crassa	NCU02528	Telomerase elongation inhibitor/RNA maturation protein PINX1	RNA processing and modification	INFORMATION STORAGE AND PROCESSING
C.globosum	CHGG_01095		N.crassa	NCU02531	Uncharacterized conserved protein	Function unknown	POORLY CHARACTERIZED
C.globosum	CHGG_01094		N.crassa	NCU02532	NEDD8-activating complex, catalytic component UBA3	Posttranslational modification, protein turnover, chaperones	CELLULAR PROCESSES AND SIGNALING
C.globosum	CHGG_01093		N.crassa	NCU02533	RNA polymerase I and III, subunit RPA40/RPC40	Transcription	INFORMATION STORAGE AND PROCESSING
C.globosum	CHGG_01092		N.crassa	NCU02534	NADH:ubiquinone oxidoreductase, NDUFS2/49 kDa subunit	Energy production and conversion	METABOLISM
C.globosum	CHGG_01091		N.crassa	NCU02535	SWI-SNF chromatin-remodeling complex protein	Chromatin structure and dynamics	INFORMATION STORAGE AND PROCESSING
C.globosum	CHGG_01090		N.crassa	NCU02536	Monooxygenase involved in coenzyme Q (ubiquinone) biosynthesis	Coenzyme transport and metabolism	METABOLISM
C.globosum	CHGG_01087		N.crassa	NCU02538	Vesicle coat complex COPI, zeta subunit	Intracellular trafficking, secretion, and vesicular transport	CELLULAR PROCESSES AND SIGNALING
C.globosum	CHGG_01085		N.crassa	NCU02540
C.globosum	CHGG_01084		N.crassa	NCU02541	Oligosaccharyltransferase, alpha subunit (ribophorin I)	Posttranslational modification, protein turnover, chaperones	CELLULAR PROCESSES AND SIGNALING
C.globosum	CHGG_01082		N.crassa	NCU02542	Hexokinase	Carbohydrate transport and metabolism	METABOLISM
C.globosum	CHGG_01357		N.crassa	NCU02543	Tyrosine aminotransferase	Amino acid transport and metabolism	METABOLISM
C.globosum	CHGG_01358		N.crassa	NCU02544	Transporter, ABC superfamily (Breast cancer resistance protein)	Secondary metabolites biosynthesis, transport and catabolism	METABOLISM
C.globosum	CHGG_01359		N.crassa	NCU02545
C.globosum	CHGG_01360		N.crassa	NCU02546	Nucleolar GTPase	General function prediction only	POORLY CHARACTERIZED
C.globosum	CHGG_01363		N.crassa	NCU02547
C.globosum	CHGG_01364		N.crassa	NCU02548
C.globosum	CHGG_01367		N.crassa	NCU02549	Mitochondrial processing peptidase, beta subunit, and related enzymes (insulinase superfamily)	Posttranslational modification, protein turnover, chaperones	CELLULAR PROCESSES AND SIGNALING
C.globosum	CHGG_01365		N.crassa	NCU02550
C.globosum	CHGG_01369		N.crassa	NCU02552	Predicted E3 ubiquitin ligase	Posttranslational modification, protein turnover, chaperones	CELLULAR PROCESSES AND SIGNALING
C.globosum	CHGG_01370		N.crassa	NCU02553	RNA polymerase II, large subunit	Transcription	INFORMATION STORAGE AND PROCESSING
C.globosum	CHGG_01371		N.crassa	NCU02554	Vacuolar assembly/sorting protein VPS8	Intracellular trafficking, secretion, and vesicular transport	CELLULAR PROCESSES AND SIGNALING
C.globosum	CHGG_01373		N.crassa	NCU02555	Actin-related protein - Arp4p/Act3p	Cytoskeleton	CELLULAR PROCESSES AND SIGNALING
C.globosum	CHGG_01375		N.crassa	NCU02556	Transcription initiation factor TFIID, subunit TAF1	Transcription	INFORMATION STORAGE AND PROCESSING
C.globosum	CHGG_01378		N.crassa	NCU02558	MADS box transcription factor	Transcription	INFORMATION STORAGE AND PROCESSING
C.globosum	CHGG_01379		N.crassa	NCU02559	Predicted actin-bundling protein	Cytoskeleton	CELLULAR PROCESSES AND SIGNALING
C.globosum	CHGG_01380		N.crassa	NCU02560
C.globosum	CHGG_01381		N.crassa	NCU02561
C.globosum	CHGG_00899		N.crassa	NCU02563	Transcription elongation factor TFIIS/Cofactor of enhancer-binding protein Sp1	Transcription	INFORMATION STORAGE AND PROCESSING
C.globosum	CHGG_00900		N.crassa	NCU02564	Cysteine synthase	Amino acid transport and metabolism	METABOLISM
C.globosum	CHGG_00901		N.crassa	NCU02565
C.globosum	CHGG_00902		N.crassa	NCU02566	Alanyl-tRNA synthetase	Translation, ribosomal structure and biogenesis	INFORMATION STORAGE AND PROCESSING
C.globosum	CHGG_00903		N.crassa	NCU02567	RhoGEF GTPase	Signal transduction mechanisms	CELLULAR PROCESSES AND SIGNALING
C.globosum	CHGG_00904		N.crassa	NCU02568	Calcium-responsive transcription coactivator	Transcription	INFORMATION STORAGE AND PROCESSING
C.globosum	CHGG_01390		N.crassa	NCU02571	Acetyl-CoA acetyltransferase	Lipid transport and metabolism	METABOLISM
C.globosum	CHGG_01389		N.crassa	NCU02572	U5 snRNP-specific protein	Translation, ribosomal structure and biogenesis	INFORMATION STORAGE AND PROCESSING
C.globosum	CHGG_01388		N.crassa	NCU02573	Uncharacterized conserved protein	Function unknown	POORLY CHARACTERIZED
C.globosum	CHGG_01387		N.crassa	NCU02576
C.globosum	CHGG_01385		N.crassa	NCU02578	Histone deacetylase complex, SIN3 component	Chromatin structure and dynamics	INFORMATION STORAGE AND PROCESSING
C.globosum	CHGG_01384		N.crassa	NCU02580	Fumarate reductase, flavoprotein subunit	Energy production and conversion	METABOLISM
C.globosum	CHGG_01383		N.crassa	NCU02582	Predicted transporter (major facilitator superfamily)	General function prediction only	POORLY CHARACTERIZED
C.globosum	CHGG_01382		N.crassa	NCU02583	Maltase glucoamylase and related hydrolases, glycosyl hydrolase family 31	Carbohydrate transport and metabolism	METABOLISM
C.globosum	CHGG_00896		N.crassa	NCU02585	Aspartyl-tRNA synthetase, mitochondrial	Translation, ribosomal structure and biogenesis	INFORMATION STORAGE AND PROCESSING
C.globosum	CHGG_00895		N.crassa	NCU02586	Clathrin assembly protein AP180 and related proteins, contain ENTH domain	Intracellular trafficking, secretion, and vesicular transport	CELLULAR PROCESSES AND SIGNALING
C.globosum	CHGG_00894		N.crassa	NCU02587	Predicted E3 ubiquitin ligase containing RING finger, subunit of transcription/repair factor TFIIH and CDK-activating kinase assembly factor	Posttranslational modification, protein turnover, chaperones	CELLULAR PROCESSES AND SIGNALING
C.globosum	CHGG_00893		N.crassa	NCU02588	Nuclear distribution protein NUDC	Signal transduction mechanisms	CELLULAR PROCESSES AND SIGNALING
C.globosum	CHGG_00892		N.crassa	NCU02589	Projectin/twitchin and related proteins	Cytoskeleton	CELLULAR PROCESSES AND SIGNALING
C.globosum	CHGG_00891		N.crassa	NCU02590	Transcription factor containing C2HC type Zn finger	Transcription	INFORMATION STORAGE AND PROCESSING
C.globosum	CHGG_00889		N.crassa	NCU02591	Acyltransferase required for palmitoylation of Hedgehog (Hh) family of secreted signaling proteins	Signal transduction mechanisms	CELLULAR PROCESSES AND SIGNALING
C.globosum	CHGG_06284		N.crassa	NCU02592	Extracellular protein SEL-1 and related proteins	Cell wall/membrane/envelope biogenesis	CELLULAR PROCESSES AND SIGNALING
C.globosum	CHGG_06281		N.crassa	NCU02595
C.globosum	CHGG_06280		N.crassa	NCU02596
C.globosum	CHGG_06279		N.crassa	NCU02597
C.globosum	CHGG_01695		N.crassa	NCU02598
C.globosum	CHGG_01696		N.crassa	NCU02599	B-cell receptor-associated protein and related proteins	Defense mechanisms	CELLULAR PROCESSES AND SIGNALING
C.globosum	CHGG_01697		N.crassa	NCU02600
C.globosum	CHGG_01699		N.crassa	NCU02603	Iron/ascorbate family oxidoreductases	General function prediction only	POORLY CHARACTERIZED
C.globosum	CHGG_01700		N.crassa	NCU02604	WD40 repeat protein	General function prediction only	POORLY CHARACTERIZED
C.globosum	CHGG_01701		N.crassa	NCU02605	DNA-directed RNA polymerase, subunit RPB10	Transcription	INFORMATION STORAGE AND PROCESSING
C.globosum	CHGG_01703		N.crassa	NCU02606	Chitinase	Cell wall/membrane/envelope biogenesis	CELLULAR PROCESSES AND SIGNALING
C.globosum	CHGG_01670		N.crassa	NCU02608	Putative N2,N2-dimethylguanosine tRNA methyltransferase	RNA processing and modification	INFORMATION STORAGE AND PROCESSING
C.globosum	CHGG_01667		N.crassa	NCU02609	Nucleolar GTPase/ATPase p130	Nuclear structure	CELLULAR PROCESSES AND SIGNALING
C.globosum	CHGG_01666		N.crassa	NCU02610	Dynein light chain type 1	Cytoskeleton	CELLULAR PROCESSES AND SIGNALING
C.globosum	CHGG_01664		N.crassa	NCU02613	Ca2+-modulated nonselective cation channel polycystin	Inorganic ion transport and metabolism	METABOLISM
C.globosum	CHGG_01663		N.crassa	NCU02614	U-snRNP-associated cyclophilin type peptidyl-prolyl cis-trans isomerase	Posttranslational modification, protein turnover, chaperones	CELLULAR PROCESSES AND SIGNALING
C.globosum	CHGG_01655		N.crassa	NCU02615	RNA polymerase II transcription initiation factor TFIIA, large chain	Transcription	INFORMATION STORAGE AND PROCESSING
C.globosum	CHGG_01656		N.crassa	NCU02616	Anaphase promoting complex, Cdc20, Cdh1, and Ama1 subunits	Posttranslational modification, protein turnover, chaperones	CELLULAR PROCESSES AND SIGNALING
C.globosum	CHGG_01657		N.crassa	NCU02617	Uncharacterized conserved protein, contains kelch repeat	General function prediction only	POORLY CHARACTERIZED
C.globosum	CHGG_01654		N.crassa	NCU02618	Peroxisomal biogenesis protein peroxin	Intracellular trafficking, secretion, and vesicular transport	CELLULAR PROCESSES AND SIGNALING
C.globosum	CHGG_01662		N.crassa	NCU02619	Uncharacterized conserved protein	General function prediction only	POORLY CHARACTERIZED
C.globosum	CHGG_01661		N.crassa	NCU02620	Kelch repeat-containing proteins	General function prediction only	POORLY CHARACTERIZED
C.globosum	CHGG_01658		N.crassa	NCU02621	Putative transcriptional repressor regulating G2/M transition	Transcription	INFORMATION STORAGE AND PROCESSING
C.globosum	CHGG_01660		N.crassa	NCU02623
C.globosum	CHGG_01652		N.crassa	NCU02624	Cytochrome P450	Secondary metabolites biosynthesis, transport and catabolism	METABOLISM
C.globosum	CHGG_01651		N.crassa	NCU02625
C.globosum	CHGG_01650		N.crassa	NCU02626	Kinesin-like protein	Cytoskeleton	CELLULAR PROCESSES AND SIGNALING
C.globosum	CHGG_01632		N.crassa	NCU02629	AICAR transformylase/IMP cyclohydrolase/methylglyoxal synthase	Nucleotide transport and metabolism	METABOLISM
C.globosum	CHGG_01646		N.crassa	NCU02630	Chaperone HSP104 and related ATP-dependent Clp proteases	Posttranslational modification, protein turnover, chaperones	CELLULAR PROCESSES AND SIGNALING
C.globosum	CHGG_01647		N.crassa	NCU02631	Predicted alpha-helical protein, potentially involved in replication/repair	Replication, recombination and repair	INFORMATION STORAGE AND PROCESSING
C.globosum	CHGG_01633		N.crassa	NCU02633	Transcription elongation factor TAT-SF1	Transcription	INFORMATION STORAGE AND PROCESSING
C.globosum	CHGG_01634		N.crassa	NCU02634	Cell membrane glycoprotein	General function prediction only	POORLY CHARACTERIZED
C.globosum	CHGG_01635		N.crassa	NCU02635
C.globosum	CHGG_01636		N.crassa	NCU02636	Ubiquitin-protein ligase	Posttranslational modification, protein turnover, chaperones	CELLULAR PROCESSES AND SIGNALING
C.globosum	CHGG_01637		N.crassa	NCU02637	von Willebrand factor and related coagulation proteins	Extracellular structures	CELLULAR PROCESSES AND SIGNALING
C.globosum	CHGG_06167		N.crassa	NCU02639	Argininosuccinate synthase	Amino acid transport and metabolism	METABOLISM
C.globosum	CHGG_01638		N.crassa	NCU02640	Uncharacterized conserved protein	Function unknown	POORLY CHARACTERIZED
C.globosum	CHGG_01639		N.crassa	NCU02641	Splicing factor, arginine/serine-rich	RNA processing and modification	INFORMATION STORAGE AND PROCESSING
C.globosum	CHGG_06335		N.crassa	NCU02644	SWI-SNF chromatin-remodeling complex protein	Chromatin structure and dynamics	INFORMATION STORAGE AND PROCESSING
C.globosum	CHGG_06329		N.crassa	NCU02648	Nucleolar GTPase/ATPase p130	Nuclear structure	CELLULAR PROCESSES AND SIGNALING
C.globosum	CHGG_06330		N.crassa	NCU02650	26S proteasome regulatory complex, subunit RPN5/PSMD12	Posttranslational modification, protein turnover, chaperones	CELLULAR PROCESSES AND SIGNALING
C.globosum	CHGG_06324		N.crassa	NCU02652
C.globosum	CHGG_08530		N.crassa	NCU02653	Permease of the major facilitator superfamily	Carbohydrate transport and metabolism	METABOLISM
C.globosum	CHGG_08529		N.crassa	NCU02654
C.globosum	CHGG_06326		N.crassa	NCU02655	Predicted transporter (major facilitator superfamily)	General function prediction only	POORLY CHARACTERIZED
C.globosum	CHGG_05846		N.crassa	NCU02656	Nucleolar GTPase/ATPase p130	Nuclear structure	CELLULAR PROCESSES AND SIGNALING
C.globosum	CHGG_05845		N.crassa	NCU02657	S-adenosylmethionine synthetase	Coenzyme transport and metabolism	METABOLISM
C.globosum	CHGG_02850		N.crassa	NCU02658	Putative transcription factor FET5	Transcription	INFORMATION STORAGE AND PROCESSING
C.globosum	CHGG_02848		N.crassa	NCU02660	Predicted membrane protein	Function unknown	POORLY CHARACTERIZED
C.globosum	CHGG_02847		N.crassa	NCU02661	DNA-directed RNA polymerase subunit E'	Transcription	INFORMATION STORAGE AND PROCESSING
C.globosum	CHGG_02846		N.crassa	NCU02663
C.globosum	CHGG_02843		N.crassa	NCU02669	Sortilin and related receptors	General function prediction only	POORLY CHARACTERIZED
C.globosum	CHGG_02835		N.crassa	NCU02670	Predicted ATPase (PP-loop superfamily)	General function prediction only	POORLY CHARACTERIZED
C.globosum	CHGG_02836		N.crassa	NCU02671	FOG: Zn-finger	General function prediction only	POORLY CHARACTERIZED
C.globosum	CHGG_02834		N.crassa	NCU02674	FOG: PPR repeat	General function prediction only	POORLY CHARACTERIZED
C.globosum	CHGG_02833		N.crassa	NCU02675	RNA 3'-terminal phosphate cyclase	RNA processing and modification	INFORMATION STORAGE AND PROCESSING
C.globosum	CHGG_02832		N.crassa	NCU02676	Phosphoprotein involved in cytoplasm to vacuole targeting and autophagy	Intracellular trafficking, secretion, and vesicular transport	CELLULAR PROCESSES AND SIGNALING
C.globosum	CHGG_02831		N.crassa	NCU02677	Multifunctional pyrimidine synthesis protein CAD (includes carbamoyl-phophate synthetase, aspartate transcarbamylase, and glutamine amidotransferase)	General function prediction only	POORLY CHARACTERIZED
C.globosum	CHGG_02840		N.crassa	NCU02678	Predicted RNA binding protein, contains G-patch and Zn-finger domains	RNA processing and modification	INFORMATION STORAGE AND PROCESSING
C.globosum	CHGG_02841		N.crassa	NCU02679	Acetylcholinesterase/Butyrylcholinesterase	Signal transduction mechanisms	CELLULAR PROCESSES AND SIGNALING
C.globosum	CHGG_02830		N.crassa	NCU02680	Nuclear pore complex, rNpl4 component (sc Npl4)	Nuclear structure	CELLULAR PROCESSES AND SIGNALING
C.globosum	CHGG_02829		N.crassa	NCU02681	Preprotein translocase subunit Sec66	Intracellular trafficking, secretion, and vesicular transport	CELLULAR PROCESSES AND SIGNALING
C.globosum	CHGG_02828		N.crassa	NCU02683	Origin recognition complex, subunit 3	Replication, recombination and repair	INFORMATION STORAGE AND PROCESSING
C.globosum	CHGG_02827		N.crassa	NCU02684	Projectin/twitchin and related proteins	Cytoskeleton	CELLULAR PROCESSES AND SIGNALING
C.globosum	CHGG_02826		N.crassa	NCU02685	RNA helicase BRR2, DEAD-box superfamily	RNA processing and modification	INFORMATION STORAGE AND PROCESSING
C.globosum	CHGG_02825		N.crassa	NCU02686	Uncharacterized conserved protein	Function unknown	POORLY CHARACTERIZED
C.globosum	CHGG_02824		N.crassa	NCU02687	Replication factor C, subunit RFC4	Replication, recombination and repair	INFORMATION STORAGE AND PROCESSING
C.globosum	CHGG_02823		N.crassa	NCU02688	Ubiquitin-conjugating enzyme	Posttranslational modification, protein turnover, chaperones	CELLULAR PROCESSES AND SIGNALING
C.globosum	CHGG_02820		N.crassa	NCU02689	Adaptor protein Enigma and related PDZ-LIM proteins	Signal transduction mechanisms	CELLULAR PROCESSES AND SIGNALING
C.globosum	CHGG_02821		N.crassa	NCU02690
C.globosum	CHGG_02822		N.crassa	NCU02692	Halotolerance protein HAL3 (contains flavoprotein domain)	Inorganic ion transport and metabolism	METABOLISM
C.globosum	CHGG_02819		N.crassa	NCU02693	C-3 sterol dehydrogenase/3-beta-hydroxysteroid dehydrogenase and related dehydrogenases	Lipid transport and metabolism	METABOLISM
C.globosum	CHGG_02817		N.crassa	NCU02695	HMG box-containing protein	General function prediction only	POORLY CHARACTERIZED
C.globosum	CHGG_02816		N.crassa	NCU02696	RNA helicase	RNA processing and modification	INFORMATION STORAGE AND PROCESSING
C.globosum	CHGG_02814		N.crassa	NCU02699	FOG: Zn-finger	General function prediction only	POORLY CHARACTERIZED
C.globosum	CHGG_02813		N.crassa	NCU02701	Dipeptidyl peptidase III	General function prediction only	POORLY CHARACTERIZED
C.globosum	CHGG_02812		N.crassa	NCU02702	Gluconate kinase	Carbohydrate transport and metabolism	METABOLISM
C.globosum	CHGG_02811		N.crassa	NCU02704	Dihydrolipoamide transacylase (alpha-keto acid dehydrogenase E2 subunit)	Energy production and conversion	METABOLISM
C.globosum	CHGG_02810		N.crassa	NCU02705	Inner membrane protein required for assembly of the F0 sector of ATP synthase	Posttranslational modification, protein turnover, chaperones	CELLULAR PROCESSES AND SIGNALING
C.globosum	CHGG_02809		N.crassa	NCU02706	SNARE protein GS28	Intracellular trafficking, secretion, and vesicular transport	CELLULAR PROCESSES AND SIGNALING
C.globosum	CHGG_02808		N.crassa	NCU02707	60s ribosomal protein L6	Translation, ribosomal structure and biogenesis	INFORMATION STORAGE AND PROCESSING
C.globosum	CHGG_02759		N.crassa	NCU02711	SWI-SNF chromatin remodeling complex, Snf5 subunit	Chromatin structure and dynamics	INFORMATION STORAGE AND PROCESSING
C.globosum	CHGG_02760		N.crassa	NCU02712
C.globosum	CHGG_02761		N.crassa	NCU02713	FOG: Zn-finger	General function prediction only	POORLY CHARACTERIZED
C.globosum	CHGG_02764		N.crassa	NCU02716	mRNA splicing factor PRP31	RNA processing and modification	INFORMATION STORAGE AND PROCESSING
C.globosum	CHGG_02765		N.crassa	NCU02717	Cell cycle control protein (crooked neck)	Cell cycle control, cell division, chromosome partitioning	METABOLISM
C.globosum	CHGG_02766		N.crassa	NCU02718	Splicing coactivator SRm160/300, subunit SRm160 (contains PWI domain)	RNA processing and modification	INFORMATION STORAGE AND PROCESSING
C.globosum	CHGG_02767		N.crassa	NCU02719
C.globosum	CHGG_02768		N.crassa	NCU02720	RNA-binding protein LARP/SRO9 and related La domain proteins	Posttranslational modification, protein turnover, chaperones	CELLULAR PROCESSES AND SIGNALING
C.globosum	CHGG_02772		N.crassa	NCU02725	Uncharacterized conserved protein	Function unknown	POORLY CHARACTERIZED
C.globosum	CHGG_02773		N.crassa	NCU02726	Ethanolamine kinase	Lipid transport and metabolism	METABOLISM
C.globosum	CHGG_02774		N.crassa	NCU02727	Aminomethyl transferase	Amino acid transport and metabolism	METABOLISM
C.globosum	CHGG_02775		N.crassa	NCU02728	mRNA splicing factor ATP-dependent RNA helicase	RNA processing and modification	INFORMATION STORAGE AND PROCESSING
C.globosum	CHGG_02776		N.crassa	NCU02729	WD40 repeat-containing protein	Function unknown	POORLY CHARACTERIZED
C.globosum	CHGG_02778		N.crassa	NCU02730	Splicing factor RNPS1, SR protein superfamily	RNA processing and modification	INFORMATION STORAGE AND PROCESSING
C.globosum	CHGG_02779		N.crassa	NCU02731
C.globosum	CHGG_02780		N.crassa	NCU02732	Ca2+-modulated nonselective cation channel polycystin	Inorganic ion transport and metabolism	METABOLISM
C.globosum	CHGG_02781		N.crassa	NCU02733	Uncharacterized membrane protein NPD008/CGI-148	General function prediction only	POORLY CHARACTERIZED
C.globosum	CHGG_02782		N.crassa	NCU02734
C.globosum	CHGG_02784		N.crassa	NCU02736	FOG: RRM domain	General function prediction only	POORLY CHARACTERIZED
C.globosum	CHGG_02785		N.crassa	NCU02737	Predicted cation transporter	Inorganic ion transport and metabolism	METABOLISM
C.globosum	CHGG_02786		N.crassa	NCU02738	Ca2+-binding protein, EF-Hand protein superfamily	Signal transduction mechanisms	CELLULAR PROCESSES AND SIGNALING
C.globosum	CHGG_02790		N.crassa	NCU02740
C.globosum	CHGG_02791		N.crassa	NCU02741	DNA repair protein RAD51/RHP55	Replication, recombination and repair	INFORMATION STORAGE AND PROCESSING
C.globosum	CHGG_02792		N.crassa	NCU02742	Nuclear pore complex, Nup160 component	Nuclear structure	CELLULAR PROCESSES AND SIGNALING
C.globosum	CHGG_02793		N.crassa	NCU02743	Membrane coat complex Retromer, subunit VPS26	Intracellular trafficking, secretion, and vesicular transport	CELLULAR PROCESSES AND SIGNALING
C.globosum	CHGG_02794		N.crassa	NCU02744	60S ribosomal protein L9	Translation, ribosomal structure and biogenesis	INFORMATION STORAGE AND PROCESSING
C.globosum	CHGG_02795		N.crassa	NCU02745	Transcription regulator dachshund, contains SKI/SNO domain	Transcription	INFORMATION STORAGE AND PROCESSING
C.globosum	CHGG_02800		N.crassa	NCU02748	Uncharacterized proteins of PilT N-term./Vapc superfamily	General function prediction only	POORLY CHARACTERIZED
C.globosum	CHGG_02801		N.crassa	NCU02749	Serine/threonine protein phosphatase	Signal transduction mechanisms	CELLULAR PROCESSES AND SIGNALING
C.globosum	CHGG_02802		N.crassa	NCU02750	Splicing coactivator SRm160/300, subunit SRm300	RNA processing and modification	INFORMATION STORAGE AND PROCESSING
C.globosum	CHGG_02804		N.crassa	NCU02751	Serine/threonine protein kinase Chk2 and related proteins	Cell cycle control, cell division, chromosome partitioning	METABOLISM
C.globosum	CHGG_02753		N.crassa	NCU02754	Casein kinase II, beta subunit	Signal transduction mechanisms	CELLULAR PROCESSES AND SIGNALING
C.globosum	CHGG_02752		N.crassa	NCU02755	Lipid phosphate phosphatase and related enzymes of the PAP2 family	Lipid transport and metabolism	METABOLISM
C.globosum	CHGG_02751		N.crassa	NCU02757	Mitochondrial/chloroplast ribosomal protein L2	Translation, ribosomal structure and biogenesis	INFORMATION STORAGE AND PROCESSING
C.globosum	CHGG_02749		N.crassa	NCU02759
C.globosum	CHGG_02747		N.crassa	NCU02762	Voltage-gated Ca2+ channels, alpha1 subunits	Inorganic ion transport and metabolism	METABOLISM
C.globosum	CHGG_01545		N.crassa	NCU02764	Invasion-inducing protein TIAM1/CDC24 and related RhoGEF GTPases	Signal transduction mechanisms	CELLULAR PROCESSES AND SIGNALING
C.globosum	CHGG_01546		N.crassa	NCU02765
C.globosum	CHGG_01547		N.crassa	NCU02767
C.globosum	CHGG_01492		N.crassa	NCU02770	Transcription factor CA150	Transcription	INFORMATION STORAGE AND PROCESSING
C.globosum	CHGG_01493		N.crassa	NCU02771	Uroporphyrinogen decarboxylase	Coenzyme transport and metabolism	METABOLISM
C.globosum	CHGG_01495		N.crassa	NCU02773	C-type lectin	Signal transduction mechanisms	CELLULAR PROCESSES AND SIGNALING
C.globosum	CHGG_01488		N.crassa	NCU02776	Pre-initiation complex, subunit CDC6, AAA+ superfamily ATPase	Replication, recombination and repair	INFORMATION STORAGE AND PROCESSING
C.globosum	CHGG_01557		N.crassa	NCU02778	1, 2-alpha-mannosidase	Carbohydrate transport and metabolism	METABOLISM
C.globosum	CHGG_01556		N.crassa	NCU02779
C.globosum	CHGG_01555		N.crassa	NCU02780	Spliceosomal protein snRNP-U1A/U2B	RNA processing and modification	INFORMATION STORAGE AND PROCESSING
C.globosum	CHGG_01554		N.crassa	NCU02781	Actin-related protein Arp2/3 complex, subunit ARPC1/p41-ARC	Cytoskeleton	CELLULAR PROCESSES AND SIGNALING
C.globosum	CHGG_01775		N.crassa	NCU02784
C.globosum	CHGG_01774		N.crassa	NCU02785
C.globosum	CHGG_01773		N.crassa	NCU02786	Uncharacterized enzymes related to aldose 1-epimerase	Carbohydrate transport and metabolism	METABOLISM
C.globosum	CHGG_01771		N.crassa	NCU02788	Signaling protein RIC-8/synembryn (regulates neurotransmitter secretion)	Signal transduction mechanisms	CELLULAR PROCESSES AND SIGNALING
C.globosum	CHGG_01772		N.crassa	NCU02789	Splicing coactivator SRm160/300, subunit SRm300	RNA processing and modification	INFORMATION STORAGE AND PROCESSING
C.globosum	CHGG_01500		N.crassa	NCU02791	Telomerase catalytic subunit/reverse transcriptase TERT	Replication, recombination and repair	INFORMATION STORAGE AND PROCESSING
C.globosum	CHGG_01501		N.crassa	NCU02793	Projectin/twitchin and related proteins	Cytoskeleton	CELLULAR PROCESSES AND SIGNALING
C.globosum	CHGG_01512		N.crassa	NCU02794	Putative transcription factor HALR/MLL3, involved in embryonic development	General function prediction only	POORLY CHARACTERIZED
C.globosum	CHGG_01510		N.crassa	NCU02795	Histone deacetylase complex, catalytic component RPD3	Chromatin structure and dynamics	INFORMATION STORAGE AND PROCESSING
C.globosum	CHGG_01509		N.crassa	NCU02796	Chromatin remodeling protein, contains PHD Zn-finger	Chromatin structure and dynamics	INFORMATION STORAGE AND PROCESSING
C.globosum	CHGG_01508		N.crassa	NCU02797	UDP-glucose pyrophosphorylase	Carbohydrate transport and metabolism	METABOLISM
C.globosum	CHGG_01506		N.crassa	NCU02798	Dihydropteroate synthase/7,8-dihydro-6-hydroxymethylpterin-pyrophosphokinase/Dihydroneopterin aldolase	Coenzyme transport and metabolism	METABOLISM
C.globosum	CHGG_01440		N.crassa	NCU02800	C2H2 Zn-finger protein	General function prediction only	POORLY CHARACTERIZED
C.globosum	CHGG_01442		N.crassa	NCU02802	Mitochondrial carnitine-acylcarnitine carrier protein	Energy production and conversion	METABOLISM
C.globosum	CHGG_01444		N.crassa	NCU02803	U5 snRNP-like RNA helicase subunit	RNA processing and modification	INFORMATION STORAGE AND PROCESSING
C.globosum	CHGG_01446		N.crassa	NCU02806	Multifunctional chaperone (14-3-3 family)	Posttranslational modification, protein turnover, chaperones	CELLULAR PROCESSES AND SIGNALING
C.globosum	CHGG_01453		N.crassa	NCU02807	60s acidic ribosomal protein P1	Translation, ribosomal structure and biogenesis	INFORMATION STORAGE AND PROCESSING
C.globosum	CHGG_01454		N.crassa	NCU02808	Nuclear porin	Nuclear structure	CELLULAR PROCESSES AND SIGNALING
C.globosum	CHGG_01455		N.crassa	NCU02809	SPRT-like metalloprotease	Function unknown	POORLY CHARACTERIZED
C.globosum	CHGG_01456		N.crassa	NCU02810	Translation initiation factor 2, gamma subunit (eIF-2gamma; GTPase)	Translation, ribosomal structure and biogenesis	INFORMATION STORAGE AND PROCESSING
C.globosum	CHGG_01458		N.crassa	NCU02811
C.globosum	CHGG_01459		N.crassa	NCU02812	Uridylate kinase/adenylate kinase	Nucleotide transport and metabolism	METABOLISM
C.globosum	CHGG_01460		N.crassa	NCU02813	Uncharacterized conserved protein, contains PCI domain	General function prediction only	POORLY CHARACTERIZED
C.globosum	CHGG_01461		N.crassa	NCU02814	Serine/threonine protein kinase Chk2 and related proteins	Cell cycle control, cell division, chromosome partitioning	METABOLISM
C.globosum	CHGG_01521		N.crassa	NCU02815	Sensory transduction histidine kinase	Signal transduction mechanisms	CELLULAR PROCESSES AND SIGNALING
C.globosum	CHGG_01516		N.crassa	NCU02828	Chromosome condensation complex Condensin, subunit H	Chromatin structure and dynamics	INFORMATION STORAGE AND PROCESSING
C.globosum	CHGG_01513		N.crassa	NCU02829	Phosphomannomutase	Lipid transport and metabolism	METABOLISM
C.globosum	CHGG_01466		N.crassa	NCU02830	Putative GTPase activating proteins (GAPs)	Signal transduction mechanisms	CELLULAR PROCESSES AND SIGNALING
C.globosum	CHGG_01468		N.crassa	NCU02833	Ca2+-dependent lipid-binding protein CLB1/vesicle protein vp115/Granuphilin A, contains C2 domain	General function prediction only	POORLY CHARACTERIZED
C.globosum	CHGG_01435		N.crassa	NCU02834
C.globosum	CHGG_01437		N.crassa	NCU02838
C.globosum	CHGG_01439		N.crassa	NCU02839	Chaperonin complex component, TCP-1 delta subunit (CCT4)	Posttranslational modification, protein turnover, chaperones	CELLULAR PROCESSES AND SIGNALING
C.globosum	CHGG_01438		N.crassa	NCU02840	26S proteasome regulatory complex, ATPase RPT1	Posttranslational modification, protein turnover, chaperones	CELLULAR PROCESSES AND SIGNALING
C.globosum	CHGG_01428		N.crassa	NCU02842	Calcium-responsive transcription coactivator	Transcription	INFORMATION STORAGE AND PROCESSING
C.globosum	CHGG_02057		N.crassa	NCU02846	UV radiation resistance associated protein	General function prediction only	POORLY CHARACTERIZED
C.globosum	CHGG_02058		N.crassa	NCU02847
C.globosum	CHGG_02070		N.crassa	NCU02853	Nuclear receptor coregulator SMRT/SMRTER, contains Myb-like domains	Transcription	INFORMATION STORAGE AND PROCESSING
C.globosum	CHGG_02074		N.crassa	NCU02855
C.globosum	CHGG_06669		N.crassa	NCU02877	Serine carboxypeptidases	Posttranslational modification, protein turnover, chaperones	CELLULAR PROCESSES AND SIGNALING
C.globosum	CHGG_03315		N.crassa	NCU02879	Fe2+/Zn2+ regulated transporter	Inorganic ion transport and metabolism	METABOLISM
C.globosum	CHGG_02016		N.crassa	NCU02880
C.globosum	CHGG_02008		N.crassa	NCU02884
C.globosum	CHGG_02009		N.crassa	NCU02885	Serine/threonine protein kinase	Cell cycle control, cell division, chromosome partitioning	METABOLISM
C.globosum	CHGG_02010		N.crassa	NCU02886
C.globosum	CHGG_02011		N.crassa	NCU02887	Voltage-gated shaker-like K+ channel, subunit beta/KCNAB	Energy production and conversion	METABOLISM
C.globosum	CHGG_02021		N.crassa	NCU02895
C.globosum	CHGG_02090		N.crassa	NCU02898	Transcription initiation factor TFIID, subunit BDF1 and related bromodomain proteins	Transcription	INFORMATION STORAGE AND PROCESSING
C.globosum	CHGG_02091		N.crassa	NCU02899
C.globosum	CHGG_02088		N.crassa	NCU02905	60S ribosomal protein L14/L17/L23	Translation, ribosomal structure and biogenesis	INFORMATION STORAGE AND PROCESSING
C.globosum	CHGG_02087		N.crassa	NCU02906	NADP+-dependent malic enzyme	Energy production and conversion	METABOLISM
C.globosum	CHGG_02084		N.crassa	NCU02909
C.globosum	CHGG_03758		N.crassa	NCU02913	Helicase-like transcription factor HLTF/DNA helicase RAD5, DEAD-box superfamily	Transcription	INFORMATION STORAGE AND PROCESSING
C.globosum	CHGG_02123		N.crassa	NCU02915	Rho GTPase-activating protein	Signal transduction mechanisms	CELLULAR PROCESSES AND SIGNALING
C.globosum	CHGG_07756		N.crassa	NCU02916	CREB binding protein/P300 and related TAZ Zn-finger proteins	Transcription	INFORMATION STORAGE AND PROCESSING
C.globosum	CHGG_02124		N.crassa	NCU02917	Predicted spermine/spermidine synthase	Amino acid transport and metabolism	METABOLISM
C.globosum	CHGG_10029		N.crassa	NCU02922	1-Acyl dihydroxyacetone phosphate reductase and related dehydrogenases	Secondary metabolites biosynthesis, transport and catabolism	METABOLISM
C.globosum	CHGG_02202		N.crassa	NCU02923	Predicted short chain-type dehydrogenase	General function prediction only	POORLY CHARACTERIZED
C.globosum	CHGG_06067		N.crassa	NCU02925	Kynurenine 3-monooxygenase and related flavoprotein monooxygenases	Energy production and conversion	METABOLISM
C.globosum	CHGG_10020		N.crassa	NCU02926	Proteins containing the FAD binding domain	Energy production and conversion	METABOLISM
C.globosum	CHGG_02115		N.crassa	NCU02934	Nuclear receptor coregulator SMRT/SMRTER, contains Myb-like domains	Transcription	INFORMATION STORAGE AND PROCESSING
C.globosum	CHGG_02114		N.crassa	NCU02936	Proline oxidase	Amino acid transport and metabolism	METABOLISM
C.globosum	CHGG_02113		N.crassa	NCU02937
C.globosum	CHGG_02112		N.crassa	NCU02938
C.globosum	CHGG_02117		N.crassa	NCU02940	Cell division control protein/predicted DNA repair exonuclease	Replication, recombination and repair	INFORMATION STORAGE AND PROCESSING
C.globosum	CHGG_01344		N.crassa	NCU02941
C.globosum	CHGG_02119		N.crassa	NCU02943	TFIIF-interacting CTD phosphatase, including NLI-interacting factor (involved in RNA polymerase II regulation)	Transcription	INFORMATION STORAGE AND PROCESSING
C.globosum	CHGG_01345		N.crassa	NCU02945
C.globosum	CHGG_01347		N.crassa	NCU02948	1,4-benzoquinone reductase-like; Trp repressor binding protein-like/protoplast-secreted protein	General function prediction only	POORLY CHARACTERIZED
C.globosum	CHGG_01348		N.crassa	NCU02949	Uncharacterized conserved protein	Function unknown	POORLY CHARACTERIZED
C.globosum	CHGG_01349		N.crassa	NCU02950	Vesicle coat complex COPII, subunit SFB3	Intracellular trafficking, secretion, and vesicular transport	CELLULAR PROCESSES AND SIGNALING
C.globosum	CHGG_01350		N.crassa	NCU02951
C.globosum	CHGG_01351		N.crassa	NCU02952	von Willebrand factor and related coagulation proteins	Extracellular structures	CELLULAR PROCESSES AND SIGNALING
C.globosum	CHGG_01353		N.crassa	NCU02954	Isocitrate dehydrogenase, alpha subunit	Amino acid transport and metabolism	METABOLISM
C.globosum	CHGG_01354		N.crassa	NCU02955	Mitochondrial elongation factor	Translation, ribosomal structure and biogenesis	INFORMATION STORAGE AND PROCESSING
C.globosum	CHGG_01355		N.crassa	NCU02956	Aspartyl protease	Posttranslational modification, protein turnover, chaperones	CELLULAR PROCESSES AND SIGNALING
C.globosum	CHGG_05891		N.crassa	NCU02957	Upstream transcription factor 2/L-myc-2 protein	Transcription	INFORMATION STORAGE AND PROCESSING
C.globosum	CHGG_05894		N.crassa	NCU02960	TPR repeat-containing protein	General function prediction only	POORLY CHARACTERIZED
C.globosum	CHGG_05895		N.crassa	NCU02961	3'-5' exonuclease	Replication, recombination and repair	INFORMATION STORAGE AND PROCESSING
C.globosum	CHGG_05899		N.crassa	NCU02963	Molecular chaperone Prefoldin, subunit 5	Posttranslational modification, protein turnover, chaperones	CELLULAR PROCESSES AND SIGNALING
C.globosum	CHGG_05900		N.crassa	NCU02964
C.globosum	CHGG_05901		N.crassa	NCU02965	Origin recognition complex, subunit 1, and related proteins	Replication, recombination and repair	INFORMATION STORAGE AND PROCESSING
C.globosum	CHGG_05902		N.crassa	NCU02966	Pleiotropic regulator 1	RNA processing and modification	INFORMATION STORAGE AND PROCESSING
C.globosum	CHGG_09780		N.crassa	NCU02967	26S proteasome regulatory complex, subunit PSMD10	Posttranslational modification, protein turnover, chaperones	CELLULAR PROCESSES AND SIGNALING
C.globosum	CHGG_05903		N.crassa	NCU02968	Transcription factor TMF, TATA element modulatory factor	Transcription	INFORMATION STORAGE AND PROCESSING
C.globosum	CHGG_05905		N.crassa	NCU02969	Alkaline ceramidase	Lipid transport and metabolism	METABOLISM
C.globosum	CHGG_05906		N.crassa	NCU02972	C-type lectin	Signal transduction mechanisms	CELLULAR PROCESSES AND SIGNALING
C.globosum	CHGG_05907		N.crassa	NCU02973	Predicted mitochondrial carrier protein	Energy production and conversion	METABOLISM
C.globosum	CHGG_05908		N.crassa	NCU02974	Golgi transport complex subunit	Intracellular trafficking, secretion, and vesicular transport	CELLULAR PROCESSES AND SIGNALING
C.globosum	CHGG_05909		N.crassa	NCU02975
C.globosum	CHGG_05911		N.crassa	NCU02977	Uncharacterized conserved protein, contains TBC domain	Signal transduction mechanisms	CELLULAR PROCESSES AND SIGNALING
C.globosum	CHGG_05912		N.crassa	NCU02978	Putative transcription factor HALR/MLL3, involved in embryonic development	General function prediction only	POORLY CHARACTERIZED
C.globosum	CHGG_05913		N.crassa	NCU02979	Adenosine monophosphate deaminase	Nucleotide transport and metabolism	METABOLISM
C.globosum	CHGG_05914		N.crassa	NCU02980	UDP-N-acetylglucosamine transporter	Carbohydrate transport and metabolism	METABOLISM
C.globosum	CHGG_05916		N.crassa	NCU02982	26S proteasome regulatory complex, subunit RPN10/PSMD4	Posttranslational modification, protein turnover, chaperones	CELLULAR PROCESSES AND SIGNALING
C.globosum	CHGG_05917		N.crassa	NCU02983	Splicing coactivator SRm160/300, subunit SRm300	RNA processing and modification	INFORMATION STORAGE AND PROCESSING
C.globosum	CHGG_05918		N.crassa	NCU02984	Density-regulated protein related to translation initiation factor 1 (eIF-1/SUI1)	General function prediction only	POORLY CHARACTERIZED
C.globosum	CHGG_05919		N.crassa	NCU02988	Actin regulatory protein (Wiskott-Aldrich syndrome protein)	Signal transduction mechanisms	CELLULAR PROCESSES AND SIGNALING
C.globosum	CHGG_01282		N.crassa	NCU02989	Predicted mutarotase	Carbohydrate transport and metabolism	METABOLISM
C.globosum	CHGG_05920		N.crassa	NCU02994	Splicing factor 3b, subunit 4	RNA processing and modification	INFORMATION STORAGE AND PROCESSING
C.globosum	CHGG_05923		N.crassa	NCU02996	Acid sphingomyelinase and PHM5 phosphate metabolism protein	Lipid transport and metabolism	METABOLISM
C.globosum	CHGG_06144		N.crassa	NCU03000
C.globosum	CHGG_06143		N.crassa	NCU03003
C.globosum	CHGG_06142		N.crassa	NCU03004	Pyruvate dehydrogenase E1, beta subunit	Energy production and conversion	METABOLISM
C.globosum	CHGG_06141		N.crassa	NCU03006	SAM-dependent methyltransferases	Lipid transport and metabolism	METABOLISM
C.globosum	CHGG_06140		N.crassa	NCU03007	Predicted RNA-binding protein (RRM superfamily)	General function prediction only	POORLY CHARACTERIZED
C.globosum	CHGG_06139		N.crassa	NCU03009	Zuotin and related molecular chaperones (DnaJ superfamily), contains DNA-binding domains	Posttranslational modification, protein turnover, chaperones	CELLULAR PROCESSES AND SIGNALING
C.globosum	CHGG_01290		N.crassa	NCU03010	Non-ribosomal peptide synthetase/alpha-aminoadipate reductase and related enzymes	Secondary metabolites biosynthesis, transport and catabolism	METABOLISM
C.globosum	CHGG_00936		N.crassa	NCU03013
C.globosum	CHGG_01472		N.crassa	NCU03018	WD40 repeat protein	General function prediction only	POORLY CHARACTERIZED
C.globosum	CHGG_01477		N.crassa	NCU03020	Predicted carbohydrate kinase, contains PfkB domain	General function prediction only	POORLY CHARACTERIZED
C.globosum	CHGG_01481		N.crassa	NCU03021	Serine/threonine protein kinase	Signal transduction mechanisms	CELLULAR PROCESSES AND SIGNALING
C.globosum	CHGG_01479		N.crassa	NCU03023	Monooxygenase involved in coenzyme Q (ubiquinone) biosynthesis	Coenzyme transport and metabolism	METABOLISM
C.globosum	CHGG_01721		N.crassa	NCU03026	Chitinase	Carbohydrate transport and metabolism	METABOLISM
C.globosum	CHGG_01720		N.crassa	NCU03028	Ubiquitin-like protein	General function prediction only	POORLY CHARACTERIZED
C.globosum	CHGG_01749		N.crassa	NCU03030	Tyrosyl-tRNA synthetase	Translation, ribosomal structure and biogenesis	INFORMATION STORAGE AND PROCESSING
C.globosum	CHGG_01750		N.crassa	NCU03031	Succinate dehydrogenase membrane anchor subunit and related proteins	Energy production and conversion	METABOLISM
C.globosum	CHGG_01752		N.crassa	NCU03032
C.globosum	CHGG_05974		N.crassa	NCU03033	CCAAT-binding factor, subunit B (HAP2)	Transcription	INFORMATION STORAGE AND PROCESSING
C.globosum	CHGG_05972		N.crassa	NCU03035	Nucleolar GTPase/ATPase p130	Nuclear structure	CELLULAR PROCESSES AND SIGNALING
C.globosum	CHGG_05971		N.crassa	NCU03036	Uncharacterized conserved protein	Function unknown	POORLY CHARACTERIZED
C.globosum	CHGG_05970		N.crassa	NCU03037	Histone H3 (Lys4) methyltransferase complex, subunit CPS25/DPY-30	Transcription	INFORMATION STORAGE AND PROCESSING
C.globosum	CHGG_05969		N.crassa	NCU03038	40S ribosomal protein S13	Translation, ribosomal structure and biogenesis	INFORMATION STORAGE AND PROCESSING
C.globosum	CHGG_05968		N.crassa	NCU03039	Splicing factor U2AF, large subunit (RRM superfamily)	RNA processing and modification	INFORMATION STORAGE AND PROCESSING
C.globosum	CHGG_05967		N.crassa	NCU03040	8-oxoguanine DNA glycosylase	Replication, recombination and repair	INFORMATION STORAGE AND PROCESSING
C.globosum	CHGG_05965		N.crassa	NCU03042	Splicing factor 3b, subunit 1	RNA processing and modification	INFORMATION STORAGE AND PROCESSING
C.globosum	CHGG_05964		N.crassa	NCU03043	FOG: Zn-finger	General function prediction only	POORLY CHARACTERIZED
C.globosum	CHGG_05956		N.crassa	NCU03048	C3H1-type Zn-finger protein	General function prediction only	POORLY CHARACTERIZED
C.globosum	CHGG_05955		N.crassa	NCU03049	Flavin-containing monooxygenase	Secondary metabolites biosynthesis, transport and catabolism	METABOLISM
C.globosum	CHGG_05954		N.crassa	NCU03050	Actin-related protein Arp2/3 complex, subunit ARPC2	Cytoskeleton	CELLULAR PROCESSES AND SIGNALING
C.globosum	CHGG_05953		N.crassa	NCU03051	WD40-repeat-containing subunit of the 18S rRNA processing complex	RNA processing and modification	INFORMATION STORAGE AND PROCESSING
C.globosum	CHGG_05951		N.crassa	NCU03054	Extracellular protein SEL-1 and related proteins	Cell wall/membrane/envelope biogenesis	CELLULAR PROCESSES AND SIGNALING
C.globosum	CHGG_00797		N.crassa	NCU03055	Subunit of Golgi mannosyltransferase complex	Carbohydrate transport and metabolism	METABOLISM
C.globosum	CHGG_00801		N.crassa	NCU03057
C.globosum	CHGG_00802		N.crassa	NCU03058	Nuclear receptor coregulator SMRT/SMRTER, contains Myb-like domains	Transcription	INFORMATION STORAGE AND PROCESSING
C.globosum	CHGG_00803		N.crassa	NCU03059	Sirtuin 5 and related class III sirtuins (SIR2 family)	Chromatin structure and dynamics	INFORMATION STORAGE AND PROCESSING
C.globosum	CHGG_00804		N.crassa	NCU03060	Chromodomain-helicase DNA-binding protein	Transcription	INFORMATION STORAGE AND PROCESSING
C.globosum	CHGG_00805		N.crassa	NCU03061	RNAse L inhibitor, ABC superfamily	RNA processing and modification	INFORMATION STORAGE AND PROCESSING
C.globosum	CHGG_00806		N.crassa	NCU03062	Spliceosomal protein FBP11/Splicing factor PRP40	RNA processing and modification	INFORMATION STORAGE AND PROCESSING
C.globosum	CHGG_00807		N.crassa	NCU03063	beta-1,6-N-acetylglucosaminyltransferase, contains WSC domain	Carbohydrate transport and metabolism	METABOLISM
C.globosum	CHGG_00816		N.crassa	NCU03064	SWI-SNF chromatin-remodeling complex protein	Chromatin structure and dynamics	INFORMATION STORAGE AND PROCESSING
C.globosum	CHGG_00814		N.crassa	NCU03065	Exosomal 3'-5' exoribonuclease complex, subunit Rrp44/Dis3	Translation, ribosomal structure and biogenesis	INFORMATION STORAGE AND PROCESSING
C.globosum	CHGG_00813		N.crassa	NCU03066	GTPase	General function prediction only	POORLY CHARACTERIZED
C.globosum	CHGG_00812		N.crassa	NCU03068	Predicted haloacid-halidohydrolase and related hydrolases	General function prediction only	POORLY CHARACTERIZED
C.globosum	CHGG_00810		N.crassa	NCU03070	Homeobox transcription factor	Transcription	INFORMATION STORAGE AND PROCESSING
C.globosum	CHGG_00809		N.crassa	NCU03071	MAPKKK (MAP kinase kinase kinase) SSK2 and related serine/threonine protein kinases	Signal transduction mechanisms	CELLULAR PROCESSES AND SIGNALING
C.globosum	CHGG_00808		N.crassa	NCU03072	FOG: Immunoglobin and related proteins	General function prediction only	POORLY CHARACTERIZED
C.globosum	CHGG_00817		N.crassa	NCU03073	DNA polymerase epsilon, subunit D	Transcription	INFORMATION STORAGE AND PROCESSING
C.globosum	CHGG_00818		N.crassa	NCU03074
C.globosum	CHGG_00820		N.crassa	NCU03076	Delta-1-pyrroline-5-carboxylate dehydrogenase	Amino acid transport and metabolism	METABOLISM
C.globosum	CHGG_00822		N.crassa	NCU03079
C.globosum	CHGG_00823		N.crassa	NCU03080	Integral membrane protease of the rhomboid family involved in different forms of regulated intramembrane proteolysis	Signal transduction mechanisms	CELLULAR PROCESSES AND SIGNALING
C.globosum	CHGG_00825		N.crassa	NCU03082	Nucleolar GTPase/ATPase p130	Nuclear structure	CELLULAR PROCESSES AND SIGNALING
C.globosum	CHGG_00826		N.crassa	NCU03083	Heterochromatin-associated protein HP1 and related CHROMO domain proteins	Chromatin structure and dynamics	INFORMATION STORAGE AND PROCESSING
C.globosum	CHGG_00827		N.crassa	NCU03084	Predicted inosine-uridine preferring nucleoside hydrolase	Nucleotide transport and metabolism	METABOLISM
C.globosum	CHGG_00828		N.crassa	NCU03086
C.globosum	CHGG_00829		N.crassa	NCU03087	Zn2+-binding protein Melusin/RAR1, contains CHORD domain	General function prediction only	POORLY CHARACTERIZED
C.globosum	CHGG_00831		N.crassa	NCU03088	Splicing coactivator SRm160/300, subunit SRm300	RNA processing and modification	INFORMATION STORAGE AND PROCESSING
C.globosum	CHGG_00832		N.crassa	NCU03089	WASP-interacting protein VRP1/WIP, contains WH2 domain	Cytoskeleton	CELLULAR PROCESSES AND SIGNALING
C.globosum	CHGG_00834		N.crassa	NCU03091	Splicing coactivator SRm160/300, subunit SRm300	RNA processing and modification	INFORMATION STORAGE AND PROCESSING
C.globosum	CHGG_00835		N.crassa	NCU03092	Nuclear localization sequence binding protein	Transcription	INFORMATION STORAGE AND PROCESSING
C.globosum	CHGG_00836		N.crassa	NCU03093	NADH-ubiquinone oxidoreductase, subunit NDUFB10/PDSW	Energy production and conversion	METABOLISM
C.globosum	CHGG_00837		N.crassa	NCU03094	Mitochondrial/chloroplast ribosomal protein L54/L37	Translation, ribosomal structure and biogenesis	INFORMATION STORAGE AND PROCESSING
C.globosum	CHGG_00838		N.crassa	NCU03095	Transcription initiation factor TFIID, subunit TAF7	Transcription	INFORMATION STORAGE AND PROCESSING
C.globosum	CHGG_00839		N.crassa	NCU03096
C.globosum	CHGG_00841		N.crassa	NCU03097	Predicted integral membrane protein	Function unknown	POORLY CHARACTERIZED
C.globosum	CHGG_00840		N.crassa	NCU03098
C.globosum	CHGG_00842		N.crassa	NCU03099	RNA-binding proteins	General function prediction only	POORLY CHARACTERIZED
C.globosum	CHGG_00843		N.crassa	NCU03100	6-phosphogluconate dehydrogenase	Carbohydrate transport and metabolism	METABOLISM
C.globosum	CHGG_00844		N.crassa	NCU03101	SWI-SNF chromatin-remodeling complex protein	Chromatin structure and dynamics	INFORMATION STORAGE AND PROCESSING
C.globosum	CHGG_00845		N.crassa	NCU03102	40S ribosomal protein S11	Translation, ribosomal structure and biogenesis	INFORMATION STORAGE AND PROCESSING
C.globosum	CHGG_00847		N.crassa	NCU03103	Serine proteinase inhibitor (KU family) with thrombospondin repeats	Posttranslational modification, protein turnover, chaperones	CELLULAR PROCESSES AND SIGNALING
C.globosum	CHGG_00849		N.crassa	NCU03105	Predicted GTPase activator NB4S/EVI5 (contains TBC domain)/Calmodulin-binding protein Pollux (contains PTB and TBC domains)	General function prediction only	POORLY CHARACTERIZED
C.globosum	CHGG_00859		N.crassa	NCU03107	Permease of the major facilitator superfamily	General function prediction only	POORLY CHARACTERIZED
C.globosum	CHGG_00858		N.crassa	NCU03108	Transferrin receptor and related proteins containing the protease-associated (PA) domain	Posttranslational modification, protein turnover, chaperones	CELLULAR PROCESSES AND SIGNALING
C.globosum	CHGG_00857		N.crassa	NCU03109	SWI-SNF chromatin remodeling complex, Snf5 subunit	Chromatin structure and dynamics	INFORMATION STORAGE AND PROCESSING
C.globosum	CHGG_00851		N.crassa	NCU03111
C.globosum	CHGG_00852		N.crassa	NCU03112	NADH-cytochrome b-5 reductase	Coenzyme transport and metabolism	METABOLISM
C.globosum	CHGG_00855		N.crassa	NCU03114	Protein involved in transcription start site selection	Transcription	INFORMATION STORAGE AND PROCESSING
C.globosum	CHGG_00856		N.crassa	NCU03115	Myosin class II heavy chain	Cytoskeleton	CELLULAR PROCESSES AND SIGNALING
C.globosum	CHGG_00860		N.crassa	NCU03116	Ras GTPase-activating protein family - IQGAP	Signal transduction mechanisms	CELLULAR PROCESSES AND SIGNALING
C.globosum	CHGG_00861		N.crassa	NCU03117	IMP dehydrogenase/GMP reductase	Nucleotide transport and metabolism	METABOLISM
C.globosum	CHGG_00862		N.crassa	NCU03118	Lysine-ketoglutarate reductase/saccharopine dehydrogenase	Amino acid transport and metabolism	METABOLISM
C.globosum	CHGG_00863		N.crassa	NCU03120
C.globosum	CHGG_00867		N.crassa	NCU03122	Beclin-like protein	Signal transduction mechanisms	CELLULAR PROCESSES AND SIGNALING
C.globosum	CHGG_00865		N.crassa	NCU03124	Casein kinase II, alpha subunit	Signal transduction mechanisms	CELLULAR PROCESSES AND SIGNALING
C.globosum	CHGG_00869		N.crassa	NCU03125	Equilibrative nucleoside transporter protein	Nucleotide transport and metabolism	METABOLISM
C.globosum	CHGG_00871		N.crassa	NCU03126	Nucleosome-binding factor SPN, POB3 subunit	Transcription	INFORMATION STORAGE AND PROCESSING
C.globosum	CHGG_00872		N.crassa	NCU03127
C.globosum	CHGG_00873		N.crassa	NCU03128
C.globosum	CHGG_00874		N.crassa	NCU03129	Threonyl-tRNA synthetase	Translation, ribosomal structure and biogenesis	INFORMATION STORAGE AND PROCESSING
C.globosum	CHGG_00878		N.crassa	NCU03131	D-aspartate oxidase	Amino acid transport and metabolism	METABOLISM
C.globosum	CHGG_00877		N.crassa	NCU03132	Splicing coactivator SRm160/300, subunit SRm300	RNA processing and modification	INFORMATION STORAGE AND PROCESSING
C.globosum	CHGG_00876		N.crassa	NCU03133	Uncharacterized conserved protein	Function unknown	POORLY CHARACTERIZED
C.globosum	CHGG_00875		N.crassa	NCU03134	1, 2-alpha-mannosidase	Carbohydrate transport and metabolism	METABOLISM
C.globosum	CHGG_00879		N.crassa	NCU03136	C-type lectin	Signal transduction mechanisms	CELLULAR PROCESSES AND SIGNALING
C.globosum	CHGG_00880		N.crassa	NCU03137	Protein involved in plasmid maintenance/nuclear protein involved in lipid metabolism	Cell motility	CELLULAR PROCESSES AND SIGNALING
C.globosum	CHGG_00882		N.crassa	NCU03139	Histidinol dehydrogenase	Amino acid transport and metabolism	METABOLISM
C.globosum	CHGG_00883		N.crassa	NCU03141	Lysophospholipase	Lipid transport and metabolism	METABOLISM
C.globosum	CHGG_00884		N.crassa	NCU03142	Nuclear receptor coregulator SMRT/SMRTER, contains Myb-like domains	Transcription	INFORMATION STORAGE AND PROCESSING
C.globosum	CHGG_00886		N.crassa	NCU03145	Zn2+ transporter ZNT1 and related Cd2+/Zn2+ transporters (cation diffusion facilitator superfamily)	Inorganic ion transport and metabolism	METABOLISM
C.globosum	CHGG_00888		N.crassa	NCU03146	F-box protein FBX9	General function prediction only	POORLY CHARACTERIZED
C.globosum	CHGG_06285		N.crassa	NCU03147
C.globosum	CHGG_06286		N.crassa	NCU03148	RNA polymerase II general transcription factor BTF3 and related proteins	Transcription	INFORMATION STORAGE AND PROCESSING
C.globosum	CHGG_06287		N.crassa	NCU03149	tRNA-specific adenosine deaminase 1	RNA processing and modification	INFORMATION STORAGE AND PROCESSING
C.globosum	CHGG_06288		N.crassa	NCU03150	60s ribosomal protein L24	Translation, ribosomal structure and biogenesis	INFORMATION STORAGE AND PROCESSING
C.globosum	CHGG_06289		N.crassa	NCU03151	Alkyl hydroperoxide reductase/peroxiredoxin	Posttranslational modification, protein turnover, chaperones	CELLULAR PROCESSES AND SIGNALING
C.globosum	CHGG_06292		N.crassa	NCU03153
C.globosum	CHGG_06293		N.crassa	NCU03154	Pantothenate kinase PanK and related proteins	Coenzyme transport and metabolism	METABOLISM
C.globosum	CHGG_06294		N.crassa	NCU03155	Uncharacterized conserved protein	Function unknown	POORLY CHARACTERIZED
C.globosum	CHGG_06295		N.crassa	NCU03156	NADH:ubiquinone oxidoreductase NDUFA2/B8 subunit	Energy production and conversion	METABOLISM
C.globosum	CHGG_06296		N.crassa	NCU03158
C.globosum	CHGG_06323		N.crassa	NCU03164	Sensory transduction histidine kinase	Signal transduction mechanisms	CELLULAR PROCESSES AND SIGNALING
C.globosum	CHGG_09512		N.crassa	NCU03166	Phosphoribosylamidoimidazole-succinocarboxamide synthase	Nucleotide transport and metabolism	METABOLISM
C.globosum	CHGG_06322		N.crassa	NCU03168	Aspartyl protease	Posttranslational modification, protein turnover, chaperones	CELLULAR PROCESSES AND SIGNALING
C.globosum	CHGG_06320		N.crassa	NCU03169	RNA-binding protein RBM5 and related proteins, contain G-patch and RRM domains	General function prediction only	POORLY CHARACTERIZED
C.globosum	CHGG_06318		N.crassa	NCU03171	Sexual differentiation process protein ISP4	Signal transduction mechanisms	CELLULAR PROCESSES AND SIGNALING
C.globosum	CHGG_06317		N.crassa	NCU03173	Predicted phosphatase	General function prediction only	POORLY CHARACTERIZED
C.globosum	CHGG_06316		N.crassa	NCU03174	C-type lectin	Signal transduction mechanisms	CELLULAR PROCESSES AND SIGNALING
C.globosum	CHGG_06313		N.crassa	NCU03175
C.globosum	CHGG_06311		N.crassa	NCU03176	Choline kinase	Cell wall/membrane/envelope biogenesis	CELLULAR PROCESSES AND SIGNALING
C.globosum	CHGG_06310		N.crassa	NCU03177	Putative cytochrome C oxidase assembly protein	Energy production and conversion	METABOLISM
C.globosum	CHGG_06309		N.crassa	NCU03178	Uncharacterized PHD Zn-finger protein	General function prediction only	POORLY CHARACTERIZED
C.globosum	CHGG_06308		N.crassa	NCU03179
C.globosum	CHGG_06307		N.crassa	NCU03181
C.globosum	CHGG_06306		N.crassa	NCU03184	FOG: Zn-finger	General function prediction only	POORLY CHARACTERIZED
C.globosum	CHGG_06301		N.crassa	NCU03186	Ankyrin repeat protein	General function prediction only	POORLY CHARACTERIZED
C.globosum	CHGG_06303		N.crassa	NCU03187	NIMA (never in mitosis)-related G2-specific serine/threonine protein kinase	Cell cycle control, cell division, chromosome partitioning	METABOLISM
C.globosum	CHGG_06300		N.crassa	NCU03188	D-arabinono-1, 4-lactone oxidase	Defense mechanisms	CELLULAR PROCESSES AND SIGNALING
C.globosum	CHGG_06299		N.crassa	NCU03190	Sister chromatid cohesion complex Cohesin, subunit RAD21/SCC1	Cell cycle control, cell division, chromosome partitioning	METABOLISM
C.globosum	CHGG_06298		N.crassa	NCU03191	RAB proteins geranylgeranyltransferase component A (RAB escort protein)	Posttranslational modification, protein turnover, chaperones	CELLULAR PROCESSES AND SIGNALING
C.globosum	CHGG_01366		N.crassa	NCU03194	Phosphoribosylamidoimidazole-succinocarboxamide synthase	Nucleotide transport and metabolism	METABOLISM
C.globosum	CHGG_01397		N.crassa	NCU03197	Ribosomal protein S6 kinase and related proteins	General function prediction only	POORLY CHARACTERIZED
C.globosum	CHGG_01398		N.crassa	NCU03199
C.globosum	CHGG_01399		N.crassa	NCU03200	Ribosomal protein S6 kinase and related proteins	General function prediction only	POORLY CHARACTERIZED
C.globosum	CHGG_01401		N.crassa	NCU03202
C.globosum	CHGG_01403		N.crassa	NCU03204	Nuclear architecture related protein	Nuclear structure	CELLULAR PROCESSES AND SIGNALING
C.globosum	CHGG_01404		N.crassa	NCU03205
C.globosum	CHGG_01406		N.crassa	NCU03207	Ran GTPase-activating protein	RNA processing and modification	INFORMATION STORAGE AND PROCESSING
C.globosum	CHGG_01407		N.crassa	NCU03209	Chitinase	Carbohydrate transport and metabolism	METABOLISM
C.globosum	CHGG_01409		N.crassa	NCU03211	Nuclear receptor coregulator SMRT/SMRTER, contains Myb-like domains	Transcription	INFORMATION STORAGE AND PROCESSING
C.globosum	CHGG_01410		N.crassa	NCU03212	FOG: Immunoglobin and related proteins	General function prediction only	POORLY CHARACTERIZED
C.globosum	CHGG_01416		N.crassa	NCU03214	ER lumen protein retaining receptor	Intracellular trafficking, secretion, and vesicular transport	CELLULAR PROCESSES AND SIGNALING
C.globosum	CHGG_01939		N.crassa	NCU03215
C.globosum	CHGG_01940		N.crassa	NCU03216	Adenylate kinase	Nucleotide transport and metabolism	METABOLISM
C.globosum	CHGG_01941		N.crassa	NCU03217	Ca2+-binding transmembrane protein LETM1/MRS7	Function unknown	POORLY CHARACTERIZED
C.globosum	CHGG_01942		N.crassa	NCU03218	Membrane coat complex Retromer, subunit VPS5/SNX1, Sorting nexins, and related PX domain-containing proteins	Intracellular trafficking, secretion, and vesicular transport	CELLULAR PROCESSES AND SIGNALING
C.globosum	CHGG_01943		N.crassa	NCU03219	Subtilisin-like proprotein convertase	Posttranslational modification, protein turnover, chaperones	CELLULAR PROCESSES AND SIGNALING
C.globosum	CHGG_01944		N.crassa	NCU03220	Serine/threonine protein kinase	Signal transduction mechanisms	CELLULAR PROCESSES AND SIGNALING
C.globosum	CHGG_01897		N.crassa	NCU03221	Membrane coat complex Retromer, subunit VPS5/SNX1, Sorting nexins, and related PX domain-containing proteins	Intracellular trafficking, secretion, and vesicular transport	CELLULAR PROCESSES AND SIGNALING
C.globosum	CHGG_01899		N.crassa	NCU03222
C.globosum	CHGG_01898		N.crassa	NCU03223	sn-1,2-diacylglycerol ethanolamine- and cholinephosphotranferases	Lipid transport and metabolism	METABOLISM
C.globosum	CHGG_01901		N.crassa	NCU03225	Myosin class II heavy chain	Cytoskeleton	CELLULAR PROCESSES AND SIGNALING
C.globosum	CHGG_01938		N.crassa	NCU03226	RNA-binding protein RBM8/Tsunagi (RRM superfamily)	General function prediction only	POORLY CHARACTERIZED
C.globosum	CHGG_01891		N.crassa	NCU03229	Mitochondrial import inner membrane translocase, subunit TIM44	Intracellular trafficking, secretion, and vesicular transport	CELLULAR PROCESSES AND SIGNALING
C.globosum	CHGG_01890		N.crassa	NCU03231	AAA+-type ATPase	Posttranslational modification, protein turnover, chaperones	CELLULAR PROCESSES AND SIGNALING
C.globosum	CHGG_01889		N.crassa	NCU03232	Uncharacterized conserved protein	Function unknown	POORLY CHARACTERIZED
C.globosum	CHGG_01888		N.crassa	NCU03233	Ubiquinol cytochrome c oxidoreductase, subunit QCR9	Energy production and conversion	METABOLISM
C.globosum	CHGG_01887		N.crassa	NCU03234	N-end rule pathway, recognition component UBR1	Posttranslational modification, protein turnover, chaperones	CELLULAR PROCESSES AND SIGNALING
[truncated: 3,786 more rows]
