# Supplementary material for: Integrative Activity of Mating Loci, Environmentally Responsive Genes, and Secondary Metabolism Pathways during Sexual Development of Chaetomium globosum
Source: mBio. 2019 Dec 10;10(6):e02119-19. doi: 10.1128/mBio.02119-19 (PMC6904875; doi:10.1128/mBio.02119-19)
Supplement: TABLE S2 [file mBio.02119-19-st002.xlsx]

## Sheet: All_mapping_reports
Table S2. Sequencing and mapping quality statistics for samples studied.
This table provides the total number of reads sequenced, reads discarded based on quality, and reads uniquely mapped in the genome, within the gene model and outside the gene model. The numbers in parentheses are the %s based on the total number of reads sequenced. Each row is a different sample.
Sample ID	Sampling Information	Total Reads	Total Reads Discarded	Total Reads Kept	Uniquely Mapped Reads	Reads Mapping Within Gene Model	Reads Mapping Outside Gene Model
Cg1-1_set1	stage 1 bioreplicate	16107945 (100.0)	1742931 (10.8)	14365014 (89.2)	2725932 (16.9)	1029239 (6.4)	1696692 (10.5)
Cg2-0_set2	stage 2 bioreplicate	21737443 (100.0)	182528 (0.8)	21554915 (99.2)	19636977 (90.3)	13500069 (62.1)	6136907 (28.2)
Cg2-1_set2	stage 2 bioreplicate	21343550 (100.0)	603445 (2.8)	20740105 (97.2)	18007348 (84.4)	11305198 (53.0)	6702147 (31.4)
Cg2-2_set2	stage 2 bioreplicate	27118329 (100.0)	1302908 (4.8)	25815421 (95.2)	20602768 (76.0)	13762235 (50.7)	6840533 (25.2)
Cg3-1_set1	stage3 bioreplicate	18025400 (100.0)	325066 (1.8)	17700334 (98.2)	14473020 (80.3)	8757610 (48.6)	5715409 (31.7)
Cg4-1_set1	stage 4 bioreplicate	14527171 (100.0)	884417 (6.1)	13642754 (93.9)	9051334 (62.3)	4644586 (32.0)	4406743 (30.3)
Cg4-0_set2	stage 4 bioreplicate	25862019 (100.0)	309039 (1.2)	25552980 (98.8)	23241604 (89.9)	15246569 (59.0)	7995029 (30.9)
Cg5-1_set2	stage 5 bioreplicate	14112826 (100.0)	93234 (0.7)	14019592 (99.3)	12798830 (90.7)	8322005 (59.0)	4476825 (31.7)
Cg6-1_set1	stage 6 bioreplicate	18671981 (100.0)	612082 (3.3)	18059899 (96.7)	13790193 (73.9)	8565911 (45.9)	5224280 (28.0)
Cg7-2_set2	stage 7 bioreplicate	26628836 (100.0)	153844 (0.6)	26474992 (99.4)	24500875 (92.0)	16228698 (60.9)	8272174 (31.1)
Cg7-1_set2	stage 7 bioreplicate	22053256 (100.0)	112474 (0.5)	21940782 (99.5)	20289887 (92.0)	13553730 (61.5)	6736151 (30.5)
Cg7-0_set2	stage 7 bioreplicate	19326655 (100.0)	218524 (1.1)	19108131 (98.9)	17538905 (90.7)	12104718 (62.6)	5434186 (28.1)
Cg8-0_set2	stage 8 bioreplicate	19173442 (100.0)	166048 (0.9)	19007394 (99.1)	17504310 (91.3)	11753009 (61.3)	5751301 (30.0)
Cg8-1_set4	stage 8 bioreplicate	57846160 (100.0)	327812 (0.6)	57518348 (99.4)	53384521 (92.3)	34492603 (59.6)	18891906 (32.7)
Cg8-2_set4	stage 8 bioreplicate	41967735 (100.0)	2939897 (7.0)	39027838 (93.0)	29367877 (70.0)	17934403 (42.7)	11433474 (27.2)
Cg9-0_set4	stage 9 bioreplicate	47503193 (100.0)	870649 (1.8)	46632544 (98.2)	42496640 (89.5)	27437788 (57.8)	15058841 (31.7)
Cg9-1_set1	stage 9 bioreplicate	15163901 (100.0)	259348 (1.7)	14904553 (98.3)	12471924 (82.2)	8201057 (54.1)	4270862 (28.2)
Cg5-T	stage 5 technical replicate	17913582 (100.0)	673605 (3.8)	17239977 (96.2)	12323103 (68.8)	7297615 (40.7)	5025485 (28.1)
Cg8-T	stage 8 technical replicate	16339837 (100.0)	556710 (3.4)	15783127 (96.6)	11934012 (73.0)	6929405 (42.4)	5004605 (30.6)
Cg2-T	stage 2 technical replicate	20829414 (100.0)	1514754 (7.3)	19314660 (92.7)	11871009 (57.0)	6757550 (32.4)	5113458 (24.5)
Cg5-T	stage 5 technical replicate	8888170 (100.0)	71511 (0.8)	8816659 (99.2)	8017058 (90.2)	5157324 (58.0)	2859734 (32.2)
Cg7-T	stage 7 technical replicate	15392017 (100.0)	397319 (2.6)	14994698 (97.4)	11909794 (77.4)	7877052 (51.2)	4032737 (26.2)
