# Supplementary material for: Integrative Activity of Mating Loci, Environmentally Responsive Genes, and Secondary Metabolism Pathways during Sexual Development of Chaetomium globosum
Source: mBio. 2019 Dec 10;10(6):e02119-19. doi: 10.1128/mBio.02119-19 (PMC6904875; doi:10.1128/mBio.02119-19)
Supplement: TABLE S3 [file mBio.02119-19-st003.txt]

Table S3. Genome-wide gene expression levels across sexual development in Chaetomium globosum. Column 1: gene name; columns 2–10: LOX estimates of relative gene expression compared to the stage with lowest expression; columns 11–19: 97.5% quantiles for relative expression levels listed in columns 2–10; columns 20–28: 2.5% quantile for relative expression levels listed in columns 2–10.Gene	stage 1-0 h	stage 2-2 h	stage 3-24 h	stage 4-48 h	stage 5-72 h	stage 6-96 h	stage 7-120 h	stage 8-144 h	stage 9-168 h	(-)97.5%[Cg1]	(-)97.5%[Cg2]	(-)97.5%[Cg3]	(-)97.5%[Cg4]	(-)97.5%[Cg5]	(-)97.5%[Cg6]	(-)97.5%[Cg7]	(-)97.5%[Cg8]	(-)97.5%[Cg9]	(+)97.5%[Cg1]	(+)97.5%[Cg2]	(+)97.5%[Cg3]	(+)97.5%[Cg4]	(+)97.5%[Cg5]	(+)97.5%[Cg6]	(+)97.5%[Cg7]	(+)97.5%[Cg8]	(+)97.5%[Cg9]
CHGG_00001	1.06841	1.03891	1.55643	1.26227	1.52491	1.33331	1.29915	1.04823	1	0.192979	0.0601505	0.128923	0.0747679	0.123362	0.126146	0.0534156	0.0355061	0.0484069	0.181766	0.0547353	0.12415	0.0821404	0.132167	0.111005	0.0519741	0.0412401	0.0553094
CHGG_00002	1.44898	1.92995	2.10551	1.38519	1.55655	1.96744	1.58594	1.71879	1	0.32671	0.102015	0.214745	0.109645	0.177813	0.217292	0.0956175	0.0721419	0.0725737	0.342966	0.100238	0.194024	0.121349	0.19003	0.201472	0.0849291	0.0749104	0.0803144
CHGG_00003	1.69921	1.17071	1.52394	1.17756	1.36193	1.25455	1.09457	1	1.1354	0.303165	0.0808538	0.174724	0.105404	0.151416	0.172754	0.0703894	0.054222	0.0719245	0.331293	0.0842343	0.184009	0.11528	0.183908	0.175966	0.0704223	0.0622698	0.0820052
CHGG_00004	1.0391	1.57313	3.32289	1.94215	1	1.78381	2.43876	3.23262	1.92586	0.723389	0.280732	0.753737	0.404356	0.391831	0.528521	0.345593	0.287475	0.318267	1.08518	0.274888	0.802798	0.499174	0.567335	0.730596	0.329509	0.360784	0.328057
CHGG_00005	1.95672	1.47104	1.27863	1.03088	1	1.26498	1.03691	1.12359	1.44549	0.147921	0.0407001	0.0913333	0.0608787	0.0798815	0.0907538	0.0373877	0.0295438	0.0500116	0.183361	0.0494086	0.0979689	0.0501383	0.0892687	0.088775	0.0395761	0.0315153	0.0456992
CHGG_00006	1.01462	1.82395	1	1.2473	1.03549	1.35256	2.07778	1.74642	2.44639	0.258127	0.0830803	0.115446	0.0870171	0.11697	0.120872	0.079775	0.0617524	0.0886891	0.268362	0.089981	0.120813	0.0947075	0.134555	0.162126	0.0795349	0.0592279	0.0915215
CHGG_00007	1.97052	1.86397	1.19061	1.86212	1.54919	1.05015	1.22431	1.44403	1	0.218113	0.0714267	0.100757	0.0936799	0.11598	0.0945597	0.0560742	0.0425985	0.0507227	0.181451	0.0683407	0.108458	0.0932624	0.119448	0.115168	0.0513795	0.0454093	0.0472569
CHGG_00008	2.43181	1.01204	1	1.45331	1.34774	1.54523	2.06135	2.02697	6.01788	0.77688	0.152888	0.34004	0.294296	0.370243	0.410872	0.26401	0.211354	0.433494	0.896798	0.197527	0.411515	0.301779	0.543425	0.465392	0.273933	0.22416	0.423009
CHGG_00009	1	2.49665	3.9971	3.36675	3.03396	3.39411	2.28952	2.48753	1.60057	0.600948	0.239981	0.690922	0.38146	0.499013	0.543451	0.227701	0.177291	0.197019	0.855613	0.197918	0.548726	0.433498	0.640314	0.587087	0.23761	0.209817	0.216142
CHGG_00010	1	4.10054	1.84252	3.56522	1.93548	2.84593	3.11731	2.06	1.26424	0.828651	0.592419	0.691588	0.729885	0.764805	0.963764	0.472438	0.302207	0.310994	1.46499	0.599257	1.01375	0.793593	0.944925	1.15395	0.493894	0.350144	0.376109
CHGG_00011	1.64674	1.05758	1.34403	1.23532	1.28084	1.25462	1.18904	1.339	1	0.199055	0.0453739	0.120883	0.075866	0.0978512	0.100288	0.0512442	0.0397153	0.0512986	0.196589	0.0552229	0.123329	0.0771916	0.117468	0.113036	0.0511929	0.043871	0.0558053
CHGG_00012	0	2.90098	1.0907	1.39015	1.27843	1	6.60142	5.13618	7.25243	0	1.1914	0.630187	0.722408	0.728934	0.576196	2.54397	1.76304	2.74671	0	1.85173	1.3983	1.36751	1.85596	1.34925	3.65316	2.42333	4.72148
CHGG_00013	0	6.36115	1	2.51181	1.02734	2.54407	3.13819	6.69356	4.83168	0	3.22798	0.708982	1.58673	0.700827	1.51352	1.80296	3.22121	2.50159	0	7.49547	2.24006	3.87668	2.46707	4.74145	3.75258	5.99132	5.72384
CHGG_00014	0	7.55478	2.22523	10.9383	1	2.76552	10.233	27.2831	11.7669	0	5.34514	1.76753	7.86001	0.858704	2.13272	7.05787	18.3791	8.29747	0	16.437	9.5077	31.3635	5.52649	10.3289	21.2001	35.6522	24.374
CHGG_00015	8.04852	2.95013	4.4232	1.77948	1	1.73225	2.88817	2.10392	5.58075	2.39671	0.630925	1.58256	0.600908	0.62952	0.935117	0.577441	0.484467	0.924456	2.36911	0.785335	1.63983	0.809876	1.15487	1.41294	0.704377	0.476023	1.06016
CHGG_00016	6.46425	6.26977	2.84235	2.55073	1.52915	1	2.3485	2.17659	5.63007	1.93848	0.838531	1.06327	0.677564	0.660525	0.503761	0.492774	0.336194	0.91643	2.14709	0.862338	1.25799	0.77093	1.07209	0.809255	0.526196	0.42583	0.841983
CHGG_00017	3.14356	3.27054	5.63615	2.84337	2.75403	1.49038	1	1.00589	1.11851	0.656992	0.168365	0.443757	0.235065	0.371546	0.238696	0.0882238	0.0826452	0.103968	0.614068	0.181308	0.474037	0.229895	0.356019	0.294498	0.0988968	0.0806945	0.109461
CHGG_00018	4.69354	1.93773	4.41212	3.79629	2.18879	1.29308	1	1.21026	1.96989	0.0895024	0.0179687	0.0581077	0.0395204	0.0451908	0.0370943	0.0140148	0.0121317	0.0202928	0.0986336	0.0218004	0.0665949	0.0392543	0.0473427	0.0380071	0.0151959	0.0150524	0.0197952
CHGG_00019	2.96509	4.46563	4.91562	2.79171	1.30872	1	1.13383	1.71998	1.52362	1.0485	0.504212	0.907818	0.489642	0.40832	0.39735	0.222448	0.21279	0.26924	1.24598	0.416196	0.801843	0.504628	0.582744	0.533511	0.224029	0.225154	0.264074
CHGG_00020	9.96134	8.14698	8.66442	6.44463	5.84152	2.62656	2.72585	1.55241	1	0.377915	0.14453	0.289721	0.174999	0.213066	0.154213	0.0746623	0.0483041	0.0489754	0.403008	0.133819	0.262013	0.154073	0.240228	0.168862	0.0847646	0.0421433	0.0496546
CHGG_00021	4.23664	2.01036	1.93622	2.26193	1.61223	1.46693	1	1.24897	1.1144	0.3301	0.076043	0.137278	0.101469	0.144984	0.133533	0.0421279	0.0385224	0.0563261	0.247795	0.0739493	0.149344	0.0995782	0.132043	0.129819	0.0486049	0.042734	0.0530038
CHGG_00022	2.09365	3.58631	5.39596	6.00026	2.94596	1	1.91658	2.01912	1.32969	1.69367	0.768075	1.91954	1.37476	1.32304	0.71436	0.634712	0.461295	0.487311	3.0698	0.987319	2.13019	1.52196	1.77221	1.32939	0.685053	0.566723	0.698736
CHGG_00023	0	7.70193	2.90914	3.81711	3.62082	1.07287	2.17025	3.60316	1	0	6.61764	2.57938	3.23109	3.07772	0.979105	1.87803	2.94883	0.902487	0	73.72	60.1615	56.0156	59.0594	21.8237	18.4892	40.8443	13.3674
CHGG_00024	0	1	0	1.50965	3.15014	7.49079	707.837	609.833	622.59	0	0.903805	0	1.45442	2.67846	5.98876	100.832	82.4947	108.083	0	3.09805	0	6.07488	11.462	16.8136	188.346	98.0058	173.701
CHGG_00025	1	4.30802	4.39502	3.31784	2.7466	2.43975	1.47172	1.78105	1.16576	0.537555	0.33436	0.613424	0.348885	0.532873	0.408794	0.165063	0.161369	0.150399	0.828957	0.341704	0.593381	0.355497	0.546512	0.467567	0.196805	0.161713	0.189951
CHGG_00026	6.48954	2.57537	3.10677	2.67765	1.07446	1	1.34286	1.68652	2.2634	1.36151	0.380348	0.819558	0.529763	0.432596	0.449144	0.275158	0.250027	0.364177	1.19451	0.444069	1.00275	0.58117	0.635908	0.692175	0.308953	0.27415	0.392928
CHGG_00027	0	0	0	0	0	0	1	0	5.80523	0	0	0	0	0	0	0.985435	0	5.15247	0	0	0	0	0	0	858.957	0	2908.01
CHGG_00028	0	2.19592	1	1.01687	5.06614	84.6954	376.596	343.564	498.57	0	1.23661	0.868693	0.763448	3.2751	20.3734	33.2903	22.1037	38.0188	0	1.77704	3.02448	1.72214	6.89554	41.984	35.8332	28.7238	63.4084
CHGG_00029	18.1214	15.3984	9.72848	15.4134	4.11362	2.97395	1	2.309	1.00741	0.410332	0.184567	0.243162	0.219105	0.175389	0.160331	0.0457448	0.0482929	0.0469078	0.423413	0.154484	0.317925	0.246708	0.185664	0.151604	0.0407988	0.0593247	0.0495727
CHGG_00030	2.89469	3.95504	2.43051	3.46016	1.69494	1	18.6627	11.3692	30.5491	1.09382	0.325003	0.516518	0.482211	0.452726	0.337697	0.644945	0.445089	0.902886	1.29516	0.349131	0.653388	0.488748	0.577744	0.433964	0.677823	0.48984	0.89876
CHGG_00031	142.934	90.4936	166.604	80.3743	26.5477	10.1833	13.0233	1.53135	1	11.9713	2.94451	11.1461	5.57235	4.17326	2.41739	1.52667	0.38931	0.359574	13.187	4.09812	9.75789	5.30156	4.76728	2.97217	1.39986	0.425877	0.436983
CHGG_00032	1	2.67822	2.06456	2.0921	2.21947	2.32589	3.03914	2.03256	2.41407	0.448829	0.194816	0.328025	0.243562	0.371978	0.396422	0.217429	0.134834	0.210544	0.726494	0.227545	0.502688	0.284344	0.400846	0.397028	0.230565	0.169748	0.231017
CHGG_00033	1.15285	1.83845	1.9502	1.18434	1	1.84994	1.94366	1.42134	1.75563	0.321511	0.0942756	0.212622	0.109207	0.159356	0.197171	0.0946739	0.0675571	0.0992222	0.292559	0.1083	0.195637	0.119264	0.152738	0.215697	0.0988996	0.0690597	0.0948139
CHGG_00034	0	2.92275	1	3.64309	1.16539	1.55632	10.9977	10.8533	28.3716	0	0.8257	0.547977	1.24079	0.613456	0.714644	2.52318	1.96584	6.59768	0	1.10113	0.918899	1.77085	1.15198	1.23288	3.12795	2.09146	6.7528
CHGG_00035	0	19.3857	5.76617	8.57441	1	0	6.04588	5.20718	1.4339	0	16.9693	4.8916	7.5324	0.921353	0	5.23622	4.51558	1.28062	0	121.432	76.1685	82.9677	17.8478	0	38.0359	26.776	13.4117
CHGG_00036	2.70132	2.7465	2.53034	2.49968	2.03807	1.41713	1.27538	1.54841	1	0.35125	0.106073	0.182813	0.125867	0.193884	0.151583	0.0664334	0.0613157	0.0660578	0.29433	0.0996473	0.190655	0.135569	0.191414	0.161374	0.0758276	0.0657887	0.068908
CHGG_00037	1	1.57346	2.33193	1.59	1.43458	1.6236	2.00897	2.41442	1.77959	0.460197	0.170826	0.363411	0.19828	0.348738	0.314713	0.181615	0.168577	0.172906	0.53767	0.187999	0.412456	0.273545	0.348723	0.337347	0.178982	0.176885	0.215072
CHGG_00038	0	0	0	1	0	0	2.05501	1.96835	4.11346	0	0	0	0.992262	0	0	2.01707	1.93585	3.85854	0	0	0	795.173	0	0	733.856	654.452	1335.98
CHGG_00039	0	2.28773	1	1.81204	1.11118	2.51231	6.19428	6.85966	6.48624	0	0.966715	0.582543	0.895236	0.619879	1.25902	2.24047	2.10442	2.45341	0	1.35614	1.19886	1.48832	1.50337	3.01584	2.98986	2.30882	3.21662
CHGG_00040	0	1.85755	1	0	0	1.04419	0	1.5011	4.08463	0	1.7891	0.964237	0	0	1.02594	0	1.43157	3.84084	0	448.435	822.781	0	0	651.788	0	401.912	1122.66
CHGG_00041	1.5198	1.77135	2.61143	1.64793	2.14857	2.1631	1.59321	2.12841	1	0.6371	0.157411	0.447144	0.249331	0.383379	0.411012	0.15486	0.157721	0.141898	0.720997	0.207601	0.489207	0.270516	0.468905	0.459952	0.192207	0.175138	0.161161
CHGG_00042	4.1785	1.93771	2.43973	1.47742	1.91057	1.94088	2.7386	2.78746	1	3.11205	0.8852	1.70401	0.960322	1.43694	1.55061	1.06084	0.836536	0.627748	3.99941	1.32974	2.97054	1.6832	2.9198	3.06672	1.28427	1.15038	1.08571
CHGG_00043	5.44184	1	2.1204	1.25471	1.52993	3.44	7.20151	9.76122	97.324	3.99866	0.459008	1.16702	0.656518	1.02085	1.74492	1.32053	1.19591	3.3428	4.67149	0.693998	2.06155	1.09071	1.91776	2.08826	1.50221	1.45596	4.71672
CHGG_00044	1.82173	1.94464	1.50166	2.05698	2.34148	2.85048	1.79464	2.1227	1	0.120472	0.0354591	0.0603497	0.0466557	0.0739351	0.0700725	0.0300248	0.0261228	0.0229751	0.117356	0.0334712	0.0727993	0.0431957	0.0815859	0.0867817	0.030878	0.0276101	0.0267652
CHGG_00045	0	1	0	1.08749	0	4.59632	50.8897	64.9123	353.589	0	0.908197	0	0.990426	0	3.62039	34.3271	41.7291	244.264	0	5.3683	0	7.16481	0	15.4383	71.0579	58.9011	433.261
CHGG_00046	1.86822	1	2.27799	2.07161	4.75349	11.3047	11.0567	10.2249	8.25094	0.59399	0.111649	0.280587	0.199297	0.436475	0.646473	0.319954	0.260255	0.301659	0.778157	0.107408	0.359922	0.221917	0.535897	0.656467	0.323333	0.251742	0.36505
CHGG_00047	3.13648	1.43212	1.65822	1.5844	1.63169	1.28369	1.11347	1.18706	1	0.119558	0.0360082	0.067274	0.0437168	0.0634482	0.0542143	0.0271041	0.0180138	0.0242423	0.099889	0.0272717	0.0641239	0.0444688	0.0629826	0.0575051	0.0231247	0.0204246	0.0262256
CHGG_00048	3.53685	1.79828	1.54039	1.54562	1.55666	1.74709	1.09169	1.11149	1	0.130695	0.0359087	0.0705216	0.0465638	0.068593	0.0717409	0.0261206	0.0224097	0.0292487	0.137086	0.0383947	0.0708252	0.0544	0.0834053	0.0763878	0.0245579	0.0227684	0.0289426
CHGG_00049	1	1.65261	1.88905	1.79667	1.81724	1.44379	1.89124	1.60185	1.41172	0.138668	0.0414294	0.087813	0.0623979	0.0891063	0.0821503	0.0443378	0.0373542	0.0410715	0.137351	0.0428242	0.0892146	0.0607481	0.102467	0.0739622	0.0384364	0.0304755	0.0409659
CHGG_00050	2.89211	2.37489	1	1.94616	1.60741	2.30992	2.80234	3.06018	1.81103	0.654934	0.171397	0.192859	0.209159	0.288281	0.28251	0.183374	0.14872	0.146439	0.55721	0.18698	0.260731	0.218245	0.353115	0.367399	0.175507	0.160526	0.162154
CHGG_00051	3.41383	1.9202	1	1.29427	1.61652	3.66677	3.64489	3.72362	1.61345	0.654137	0.139645	0.222487	0.170903	0.311102	0.431262	0.1875	0.180755	0.135145	0.658039	0.164815	0.245728	0.183031	0.353788	0.468533	0.224017	0.16027	0.15247
CHGG_00052	0	10.8809	1	4.20755	0	1.77316	45.8933	59.851	105.42	0	5.75735	0.784381	2.69215	0	1.26187	22.636	26.9528	51.1401	0	12.1847	3.28596	6.27354	0	5.45187	37.9243	33.6234	89.884
CHGG_00053	0	8.98405	1.98988	3.42066	1.49767	1	5.03079	3.56472	1.3433	0	7.96783	1.70139	3.0545	1.35749	0.938205	4.26076	3.0175	1.16494	0	263.989	111.857	157.174	71.5189	41.8704	100.365	66.1444	44.4347
CHGG_00054	2.6347	2.12314	5.79533	2.74701	2.26606	1	1.3023	1.46359	2.20356	0.97821	0.272377	0.858807	0.413689	0.490184	0.38775	0.195764	0.211861	0.303205	1.27305	0.282794	0.882305	0.470979	0.683788	0.491268	0.227556	0.184413	0.29039
CHGG_00055	2.86091	3.05288	3.97575	2.83693	2.1042	1	2.9632	2.79693	7.12713	0.836714	0.2529	0.560781	0.346743	0.434998	0.295119	0.253889	0.206115	0.385157	1.0102	0.281034	0.673669	0.34559	0.49946	0.364862	0.244605	0.196713	0.397896
CHGG_00056	1	4.06311	5.32103	2.56591	2.52605	1.70476	1.53101	2.25605	1.13964	0.830576	0.545447	1.13931	0.581618	0.80444	0.669246	0.307079	0.327197	0.283789	1.52022	0.634138	1.3734	0.627196	1.03487	0.824912	0.379727	0.342645	0.329625
CHGG_00057	1	1.42673	1.46028	2.08182	1.72663	2.21475	3.31861	4.41557	8.51305	0.782288	0.302903	0.634915	0.580283	0.727721	0.774238	0.579248	0.456462	0.798104	1.38086	0.453899	0.823664	0.647519	0.855251	1.02221	0.566859	0.512266	0.805455
CHGG_00058	1.42591	2.22407	3.1834	3.2783	2.33147	2.2726	1.48057	2.32859	1	0.213887	0.0671947	0.174483	0.111946	0.131972	0.130763	0.0550516	0.0572827	0.0452501	0.239269	0.0575521	0.159454	0.113632	0.142321	0.15496	0.0513541	0.0585617	0.0497518
CHGG_00059	0	1.16459	1.20542	1	2.08011	7.19812	17.991	15.5451	24.2728	0	0.308501	0.508468	0.356363	0.848885	2.32884	2.84521	1.99297	4.3895	0	0.394915	0.871444	0.561096	1.35981	4.34708	2.77805	2.21961	4.47349
CHGG_00060	0	0	0	0	0	2.15086	3.62635	1	7.04271	0	0	0	0	0	2.07422	3.4506	0.979273	6.9157	0	0	0	0	0	994.69	691.512	328.811	1854.16
CHGG_00061	0	0	0	0	0	0	0	0	1	0	0	0	0	0	0	0	0	0.999958	0	0	0	0	0	0	0	0	2.52538
CHGG_00062	1.5147	1.28033	1.97525	2.02919	2.59001	2.10175	2.13872	2.66835	1	1.04368	0.28257	0.644038	0.510929	0.802053	0.729256	0.38103	0.339272	0.281734	1.29304	0.348531	0.886064	0.593879	0.94076	0.794817	0.405322	0.319788	0.305846
CHGG_00063	1.44129	1.94921	1	2.56363	1.75059	2.11911	1.52007	1.96524	1.2642	0.236724	0.0632237	0.0976942	0.109409	0.140975	0.134588	0.0567659	0.0582221	0.0537043	0.229571	0.0638228	0.0993675	0.111559	0.1518	0.137847	0.0616376	0.0549761	0.0504789
CHGG_00064	2.61405	2.16534	1.54494	2.54517	2.67783	3.36181	2.39558	2.78651	1	0.276003	0.0668685	0.154533	0.122745	0.181022	0.194478	0.0755974	0.0672667	0.0539447	0.303573	0.0791206	0.12956	0.120319	0.178921	0.197152	0.0916123	0.0671185	0.0513368
CHGG_00065	1.56567	1.94501	1	1.93661	2.51546	3.28729	2.81993	2.25315	1.36789	0.212498	0.066899	0.091129	0.0917628	0.154233	0.148663	0.0789576	0.0528903	0.054266	0.197704	0.065274	0.0930151	0.0750642	0.152112	0.173493	0.0710736	0.0599091	0.0579166
CHGG_00066	1.74262	2.78618	1.27262	2.24192	2.44681	3.33966	1.86723	1.89816	1	0.0404371	0.0118706	0.018492	0.0154578	0.025294	0.0322417	0.00900731	0.00752157	0.00776322	0.0365415	0.011369	0.0168225	0.0141704	0.0228419	0.0257038	0.00980401	0.0067848	0.00743151
CHGG_00067	1	2.2382	1.20312	2.23313	2.84689	4.56455	3.98539	3.37325	1.97902	0.175926	0.0581419	0.0831944	0.085092	0.129942	0.174526	0.0771392	0.0676526	0.0542925	0.223066	0.0605971	0.103663	0.0827261	0.164075	0.19507	0.0951609	0.0580335	0.0543664
CHGG_00068	1	3.65094	1.93541	3.56298	4.19815	6.48053	6.48556	5.06882	2.61302	0.245038	0.095964	0.156461	0.142421	0.204666	0.258779	0.136037	0.0909624	0.0850841	0.300042	0.0904719	0.172105	0.143443	0.209638	0.228266	0.119015	0.0879627	0.0791765
CHGG_00069	1.05588	1.23443	1.05819	1.65477	1.50735	1	1.09008	1.29717	1.34201	0.152931	0.0507378	0.0868596	0.07369	0.111054	0.0850087	0.0416167	0.0368092	0.0517056	0.161807	0.0440237	0.0939766	0.0796627	0.112106	0.0911253	0.0444351	0.0414427	0.0522162
CHGG_00070	0	13.1113	1.7189	7.56338	1	2.05755	5.45133	2.70654	1.42095	0	10.9518	1.60808	6.26968	0.926066	1.87981	4.48727	2.4396	1.30397	0	145.583	75.3063	107.531	23.2297	41.3848	72.9106	32.5683	24.1417
CHGG_00071	1.70373	1	1.33134	1.1351	1.35756	1.51489	1.45883	1.32946	1.03464	0.5853	0.133251	0.305155	0.183238	0.25878	0.294049	0.144931	0.114493	0.116569	0.466474	0.13942	0.30943	0.208648	0.32551	0.356378	0.152771	0.121432	0.154974
CHGG_00072	2.18732	1.87753	1.77723	1.29519	1.01229	1.01499	1.43125	1.08727	1	0.238912	0.0850866	0.161988	0.0908262	0.124313	0.108434	0.0707754	0.04569	0.0597612	0.259313	0.0763919	0.152205	0.10304	0.121851	0.128943	0.0620889	0.0476481	0.0638094
CHGG_00073	1	1.40669	1.56172	1.26954	1.75636	1.77306	2.22176	2.09264	1.68241	0.251179	0.0800918	0.148844	0.088217	0.160223	0.155864	0.093723	0.0728408	0.0780139	0.240193	0.0723255	0.164128	0.100485	0.164048	0.168521	0.098177	0.0688366	0.0866748
CHGG_00074	1	2.35507	2.3595	2.71523	2.23571	3.00431	2.92208	3.15639	5.24151	0.72684	0.285342	0.479555	0.374456	0.450246	0.583495	0.346105	0.242552	0.433255	0.816659	0.272818	0.64	0.450022	0.630671	0.697873	0.348962	0.260283	0.42784
CHGG_00075	0	2.29444	1	5.37425	1.67147	3.38904	22.2448	46.5202	43.8172	0	1.7944	0.836101	4.18053	1.44015	2.7089	14.6221	29.7776	29.2708	0	6.80747	5.71453	14.8197	9.22622	12.4577	40.0007	67.3591	82.858
CHGG_00076	2.88561	1	1.23109	1.45495	1.97788	1.5636	1.25877	1.45001	1.29653	0.588939	0.116757	0.256116	0.19634	0.326152	0.296047	0.131625	0.109441	0.144853	0.550635	0.12476	0.317915	0.216399	0.387538	0.32382	0.129932	0.121527	0.150097
CHGG_00077	1	4.64272	4.29454	4.79923	4.79226	4.16431	4.23534	4.53913	3.22098	0.614573	0.300147	0.587547	0.429379	0.625137	0.576816	0.299248	0.250803	0.261032	0.90865	0.348522	0.681343	0.491603	0.650545	0.638595	0.322236	0.265858	0.284077
CHGG_00078	2.04189	1.40637	1.4226	1.35948	1.29382	1.38026	1.02998	1.01313	1	0.433313	0.120737	0.232132	0.154223	0.229022	0.215436	0.0983124	0.0780727	0.0945175	0.470883	0.127899	0.2419	0.175868	0.26505	0.28205	0.107738	0.0856069	0.108979
CHGG_00079	0	1.3638	1.5994	1.51047	1	1.5741	17.463	24.0461	45.9004	0	0.534417	0.822627	0.679447	0.568533	0.784379	4.52619	4.74485	10.5963	0	0.754095	1.96909	1.1679	1.17897	1.79665	5.55407	5.38745	16.0677
CHGG_00080	32.9653	7.85046	2.56562	5.22253	1.44909	2.25675	1.31292	1.69669	1	1.4379	0.42628	0.53622	0.531977	0.397596	0.447869	0.16518	0.160541	0.163649	1.10424	0.478258	0.667717	0.601842	0.49261	0.595033	0.196902	0.163462	0.175747
CHGG_00081	1.45342	1.95885	2.0365	2.07803	1.8131	1.63262	1.22187	1.32078	1	0.197259	0.0606535	0.127957	0.0977088	0.127031	0.115917	0.0522383	0.0459468	0.051002	0.203694	0.0657583	0.104624	0.0886257	0.129219	0.130652	0.0509952	0.0429401	0.0462519
CHGG_00082	1.76594	1.1393	1.18963	1.21915	1.28746	1.12833	1	1.22879	1.48532	0.180644	0.0503106	0.0989297	0.0681474	0.107707	0.0934934	0.0415	0.0354391	0.0567296	0.209271	0.0483098	0.108351	0.0719918	0.101331	0.098292	0.0431911	0.0397583	0.0553467
CHGG_00083	1.82524	2.28582	1	2.61087	1.96512	28.8915	320.79	143.074	918.277	1.55694	0.505318	0.554456	0.708409	0.909489	3.78136	3.89153	2.43611	5.12917	3.37103	0.570848	0.846777	0.998573	1.17954	3.6518	3.93592	2.10894	2.47792
CHGG_00084	0	9.51491	1.67551	4.84697	1.63666	1	5.68686	4.90373	1.95245	0	3.76842	0.885387	2.18493	0.937761	0.591803	2.19281	1.66678	0.881536	0	4.46725	2.13013	3.91308	2.09257	1.29782	2.46928	1.79834	1.25022
CHGG_00085	3.89504	6.64112	9.14067	5.7179	5.87964	4.14675	3.84551	2.89002	1	0.923929	0.304392	0.681067	0.396439	0.642983	0.500561	0.231725	0.165374	0.139807	0.952336	0.313961	0.800614	0.436833	0.647856	0.592398	0.231214	0.1935	0.144284
CHGG_00086	4.24152	1.50122	2.01202	1.2582	1.09108	1	1.40005	1.25525	1.48907	0.954476	0.215085	0.461272	0.282922	0.398981	0.362077	0.204254	0.141647	0.210241	0.896355	0.266468	0.62254	0.359494	0.523852	0.533324	0.235135	0.18235	0.275141
CHGG_00087	0	1	0	2.91291	0	0	1.18005	0	4.12192	0	0.902739	0	2.73547	0	0	1.09666	0	3.98512	0	112.54	0	1086.75	0	0	322.541	0	1036.21
CHGG_00088	10.0113	3.72841	6.43415	11.2418	1	1.9718	3.07214	3.25915	7.89391	2.38984	0.626681	1.83251	1.40373	0.541734	0.814411	0.552244	0.439964	0.922502	2.64519	0.658696	1.87918	1.6573	0.838978	1.12523	0.610138	0.53304	1.0675
CHGG_00089	1	2.22449	1.9611	1.85945	2.39191	1.8673	1.91059	1.64002	2.13674	0.073398	0.0227856	0.0468333	0.0350955	0.0579517	0.047013	0.0230017	0.0150642	0.0231358	0.0668802	0.0257798	0.0447634	0.0337353	0.0497503	0.0493173	0.0217898	0.0179908	0.0244631
CHGG_00090	1.09355	1.17042	1.62995	2.00626	2.00851	1.51919	1.57544	1.58859	1	0.19189	0.0517187	0.120562	0.103333	0.158735	0.125804	0.0546608	0.0479677	0.0449598	0.203497	0.0547549	0.132714	0.0983507	0.135374	0.116725	0.0606012	0.0454704	0.0508969
CHGG_00091	0	1	1.0346	1.00832	7.70229	35.5777	109.065	103.77	198.271	0	0.535913	0.737043	0.610743	3.14244	10.1999	12.4758	9.3754	22.7696	0	0.951492	1.75511	1.23103	4.96578	18.2114	15.9961	10.9859	35.4308
CHGG_00092	1	1.27144	1.71267	2.54362	3.25229	5.79715	5.07588	7.0277	3.38279	0.173685	0.0418996	0.0885312	0.0845621	0.135958	0.142915	0.0755693	0.0734912	0.0707187	0.177236	0.0388775	0.0974893	0.0827305	0.129191	0.143431	0.0754594	0.075531	0.068676
CHGG_00093	2.064	1.36533	1.742	1	1.11336	1.31741	1.66372	1.20724	1.56065	0.539108	0.149749	0.343472	0.151999	0.257732	0.287167	0.139778	0.100754	0.14836	0.594349	0.165018	0.348149	0.195284	0.296014	0.303261	0.173333	0.120872	0.168336
CHGG_00094	9.56531	3.64909	5.63069	2.45943	2.03057	1.89869	1	3.31898	1.38331	4.8863	1.27019	3.33314	1.35876	1.49594	1.43566	0.541047	0.997024	0.74478	6.59597	1.68859	3.86184	2.0772	3.39297	3.09743	1.07269	1.16271	1.2417
CHGG_00095	0	1	0	2.17719	5.20795	77.8804	283.798	345.133	287.897	0	0.883143	0	1.803	3.76345	32.681	69.818	66.2494	79.4481	0	2.91624	0	6.88107	11.1927	68.3271	100.608	86.8875	115.707
CHGG_00096	1	1.30059	2.31058	1.9999	3.80536	12.5961	12.0748	19.1393	10.3249	0.581909	0.16936	0.433781	0.275748	0.625099	0.848585	0.547708	0.552849	0.482085	0.983574	0.196976	0.545401	0.325961	0.717081	0.984762	0.505795	0.517955	0.48402
CHGG_00097	2.99909	1.34019	1.48756	1.9965	1	1.30436	1.47204	1.94302	1.42137	0.465553	0.11252	0.22753	0.1834	0.197067	0.202841	0.109938	0.104381	0.11901	0.410831	0.113149	0.267375	0.191143	0.200597	0.236572	0.121669	0.106377	0.135141
CHGG_00098	0	35.7813	6.52411	10.2113	4.40199	1	29.1062	20.7631	42.5157	0	19.3119	4.00203	5.86431	2.97837	0.877806	15.3256	9.71744	21.4419	0	32.0504	12.8752	15.0132	7.91525	3.77049	25.6798	15.8452	38.9443
CHGG_00099	3.02288	2.2655	1.55782	1.66444	1	1.17195	2.24227	1.69794	1.2824	0.590331	0.177478	0.276312	0.199668	0.236978	0.250944	0.165064	0.116215	0.139003	0.49331	0.16686	0.304153	0.220752	0.272475	0.280811	0.185617	0.113061	0.151837
CHGG_00100	1	4.55767	4.36039	3.593	4.21377	4.04063	4.64017	3.64296	4.43039	0.414744	0.209578	0.392823	0.246348	0.369276	0.35891	0.182249	0.150191	0.225069	0.562811	0.194949	0.382853	0.228278	0.364552	0.394586	0.204316	0.130878	0.19171
CHGG_00101	1	3.77199	3.78934	3.11648	5.01557	4.74093	5.08616	4.385	4.2113	0.244541	0.112215	0.215225	0.143247	0.247018	0.224004	0.124421	0.0956874	0.130804	0.311664	0.117239	0.235894	0.140914	0.281009	0.229952	0.119956	0.0857201	0.113609
CHGG_00102	0	2.08934	1	2.02906	2.16978	2.45528	40.0038	35.4424	152.954	0	0.430187	0.441992	0.579293	0.844968	0.860159	4.3958	2.53888	20.6317	0	0.584788	0.820933	0.82995	1.37586	1.51298	5.32857	3.36535	21.405
CHGG_00103	8.57638	23.6096	8.1679	30.4892	1	6.57191	4.00418	3.71797	3.35638	4.81321	1.99717	2.57901	3.82617	0.705584	2.1354	0.799522	0.6402	0.828812	6.09513	2.40779	2.69913	3.85701	1.28148	2.84608	0.935655	0.750937	0.97971
CHGG_00104	1	3.1115	2.529	2.7769	3.46822	2.73605	3.42341	1.95489	1.34089	0.386239	0.155392	0.256001	0.209626	0.323188	0.309168	0.159532	0.100228	0.112642	0.414219	0.17362	0.312951	0.200074	0.36355	0.305361	0.178105	0.109277	0.115131
CHGG_00105	3.70718	3.19493	5.09402	3.59327	3.54626	2.75865	2.11638	2.69637	1	0.737164	0.213779	0.498583	0.304005	0.420677	0.371611	0.173428	0.148577	0.105494	0.853661	0.212047	0.512828	0.296779	0.441637	0.400872	0.160179	0.146903	0.126243
CHGG_00106	1	2.57816	2.43713	2.22443	2.32509	2.32584	1.99521	1.79179	1.13409	0.443923	0.174381	0.352908	0.22583	0.311967	0.320494	0.13786	0.111893	0.110884	0.47829	0.189289	0.331626	0.208098	0.338008	0.368409	0.157597	0.114203	0.120508
CHGG_00107	4.09681	1.70528	4.73355	3.89461	8.09729	8.36523	2.59722	4.70741	1	0.689714	0.114758	0.406909	0.21968	0.447759	0.492217	0.130342	0.128968	0.083809	0.703538	0.100469	0.343076	0.227921	0.408663	0.447528	0.108111	0.152039	0.0935786
CHGG_00108	3.07482	1.40541	2.83603	3.5716	4.22323	5.86425	1.72026	3.65968	1	0.812222	0.149434	0.419516	0.359512	0.558089	0.60057	0.142311	0.187011	0.13781	0.90433	0.157673	0.456184	0.359725	0.537799	0.579192	0.186725	0.199741	0.140792
CHGG_00109	2.87372	2.82311	1.21638	2.47082	1.62823	1.83221	2.48353	2.16008	1	0.577822	0.218895	0.27209	0.258822	0.300622	0.360445	0.203628	0.137157	0.127174	0.626941	0.235886	0.302313	0.29701	0.354079	0.377261	0.201792	0.156187	0.145723
CHGG_00110	2.96661	1.32264	2.07226	1.50378	1.51041	1.15329	1.09157	1.13759	1	0.158659	0.0432753	0.0995016	0.0637218	0.0913136	0.0848771	0.0353482	0.0298544	0.0353185	0.181411	0.0467503	0.120206	0.0739337	0.101381	0.0873105	0.0362026	0.0282388	0.0415878
CHGG_00111	1.64461	1.19199	1.3644	1.43226	2.17134	1	1.90895	1.48021	2.21076	0.564416	0.121295	0.27191	0.17562	0.366642	0.221171	0.169228	0.119102	0.180294	0.636513	0.13932	0.366903	0.197421	0.424425	0.249972	0.166733	0.112943	0.176087
CHGG_00112	1	1.76512	2.14851	2.396	2.82611	4.31038	3.48478	3.82451	1.76551	0.192478	0.0577505	0.134569	0.0987406	0.163076	0.184627	0.0795134	0.0713249	0.0664657	0.250276	0.068626	0.150409	0.103549	0.162813	0.182019	0.0949751	0.0692865	0.0664408
CHGG_00113	0	2.80146	1	1.46559	1.00146	1.03298	29.349	17.7322	37.0477	0	2.14149	0.932593	1.22253	0.851985	0.837694	16.8419	10.3015	21.404	0	9.00014	8.10403	8.28141	6.94191	6.16444	71.8811	43.5942	102.303
CHGG_00114	3.3193	11.7898	20.8574	10.3429	5.6689	3.37831	5.69894	1.65241	1	1.21254	0.51019	1.45995	0.683006	0.652445	0.548035	0.343152	0.154466	0.143036	1.38653	0.507831	1.04474	0.577577	0.751101	0.581428	0.366529	0.162168	0.164077
CHGG_00115	1	2.38221	1.53411	2.31623	2.17149	5.20929	4.78066	3.64457	5.49944	0.777312	0.401971	0.638935	0.554759	0.770395	1.13664	0.606134	0.449862	0.667536	1.80036	0.484107	0.88856	0.637835	0.867081	1.28514	0.600272	0.458529	0.778475
CHGG_00116	0	5.44122	1	8.74954	3.24722	13.0973	29.3838	85.071	38.7953	0	3.68015	0.904467	5.90048	2.27014	8.67714	16.2791	43.5351	20.8069	0	8.62279	6.32285	14.8797	10.9386	24.1202	37.1625	65.7041	46.9018
CHGG_00117	0	4.44306	0	1	0	0	13.5107	21.2613	6.13089	0	4.04539	0	0.94246	0	0	12.3642	19.566	5.66914	0	413.421	0	435.872	0	0	1392.54	1204.51	1064.53
CHGG_00118	0	6.234	1	1.74582	1.17988	1.72167	14.5317	10.2978	21.2387	0	2.99299	0.705156	1.07334	0.779819	1.05215	6.45682	4.1666	9.09018	0	4.37479	1.88503	2.20964	1.84996	2.6342	9.29453	5.19337	16.4082
CHGG_00119	1	5.22552	5.41367	2.11496	5.20247	8.74741	14.7744	9.13501	12.4707	0.355265	0.187861	0.341773	0.164611	0.35084	0.397966	0.304048	0.18432	0.272809	0.477321	0.183038	0.386639	0.170693	0.355326	0.434184	0.251722	0.145885	0.315826
CHGG_00120	0	1	0	1.02955	1.32154	1.36715	5.21958	4.79686	1.17388	0	0.977648	0	0.976399	1.28573	1.32958	4.94196	4.54396	1.13738	0	441.357	0	520.283	1344.12	936.36	1285.5	584.403	238.631
CHGG_00121	0	0	0	0	0	0	2.78018	0	1	0	0	0	0	0	0	2.75461	0	0.942496	0	0	0	0	0	0	1181.06	0	544.303
CHGG_00122	5.6753	3.18692	2.24227	1.87658	1.73932	1.41914	1.07955	1	1.05071	0.972036	0.336095	0.51852	0.313675	0.502416	0.425837	0.205492	0.135303	0.204438	0.970151	0.38776	0.590819	0.38936	0.608599	0.501446	0.214894	0.165062	0.217377
CHGG_00123	0	1.39319	0	1	0	1.05345	2.33811	3.38069	3.44964	0	1.32392	0	0.959922	0	0.997533	2.20131	3.12092	3.25127	0	66.8205	0	257.126	0	641.563	224.258	210.94	202.858
CHGG_00124	1	4.20445	4.77638	4.64102	5.24628	4.36842	4.92325	4.54031	4.4749	0.343245	0.167219	0.291337	0.220399	0.332891	0.321462	0.183945	0.150107	0.163487	0.473474	0.157458	0.355	0.239022	0.374883	0.336333	0.170436	0.118571	0.190633
CHGG_00125	0	4.38295	1	2.01671	0	1.81346	11.0316	19.4026	9.58582	0	3.95546	0.922105	1.86834	0	1.62831	9.90887	17.3821	8.52166	0	158.801	116.634	93.8751	0	200.378	263.478	370.23	291.88
CHGG_00126	0	0	0	1	0	0	0	0	0	0	0	0	0.990938	0	0	0	0	0	0	0	0	267.677	0	0	0	0	0
CHGG_00127	3.0299	2.383	2.22152	2.56939	2.08015	1.5285	1.29224	1.26376	1	0.36633	0.101427	0.203783	0.140637	0.215573	0.167549	0.0770987	0.0655179	0.0734711	0.356406	0.0958548	0.245135	0.146657	0.196863	0.194773	0.0811764	0.0571329	0.0698518
CHGG_00128	3.11686	1.52094	1.60158	1.91719	1.10705	1.70321	1.12544	1.43407	1	0.508353	0.113306	0.260339	0.165923	0.188886	0.231142	0.0846921	0.0880228	0.0863234	0.421637	0.116804	0.263303	0.173354	0.228004	0.261716	0.092867	0.0787096	0.109224
CHGG_00129	0	1.14171	0	1	0	0	0	27.9129	16.1763	0	1.12777	0	0.964079	0	0	0	26.0102	15.2351	0	471.97	0	726.387	0	0	0	2022.46	2764.67
CHGG_00130	1.73311	2.24135	1.39325	1.98732	1.81095	1.71968	1.31622	1.63766	1	0.256266	0.0916536	0.160082	0.119663	0.161891	0.145934	0.0680098	0.0559522	0.0629509	0.307067	0.101967	0.139545	0.116659	0.167891	0.161967	0.0747272	0.0616102	0.0614107
CHGG_00131	1.91476	2.46108	1	2.37367	1.98368	1.86441	1.79907	1.85465	1.46209	0.746456	0.319274	0.328571	0.382945	0.512878	0.494841	0.242272	0.20206	0.233041	0.932082	0.338292	0.417229	0.431543	0.68197	0.614126	0.23679	0.203896	0.253488
CHGG_00132	1.19507	3.44871	2.70295	3.00371	2.42041	1.94377	1.91775	2.38728	1	0.591652	0.233587	0.385763	0.300711	0.386845	0.344333	0.172198	0.155327	0.132711	0.668576	0.254248	0.442309	0.309313	0.447957	0.399499	0.190063	0.160023	0.14462
CHGG_00133	1	1.45748	1.41106	1.15322	1.73111	1.43198	1.3712	1.35655	1.34855	0.309832	0.0915078	0.219544	0.111648	0.209312	0.172789	0.0862821	0.0741478	0.0907888	0.333322	0.0974777	0.194885	0.117774	0.232224	0.187757	0.0857344	0.072118	0.103177
CHGG_00134	0	2.63338	1	3.33288	1.16486	0	4.43673	10.2067	2.31531	0	2.35968	0.921794	2.92416	1.03332	0	3.84163	8.84116	2.09794	0	10.608	6.12754	21.9474	7.19977	0	18.93	29.5916	10.339
CHGG_00135	0	3.06819	1	3.94135	1.69052	1.58795	1.44114	3.6699	2.0803	0	2.3922	0.834853	3.24031	1.405	1.27734	1.16	2.82249	1.70162	0	13.1707	10.0752	32.3824	23.5238	13.9351	5.84868	11.0451	9.82171
CHGG_00136	1	2.80264	2.64369	2.72209	2.40808	2.60444	2.01207	1.98238	1.31846	0.505781	0.195296	0.390505	0.26084	0.362445	0.394773	0.160157	0.137602	0.138147	0.662841	0.211902	0.445824	0.310571	0.417219	0.423056	0.191484	0.148823	0.163408
CHGG_00137	1.20872	1	1.54233	2.2391	5.85673	5.60409	4.51089	5.95221	4.17295	0.195724	0.0363048	0.103889	0.0828902	0.1939	0.200562	0.0702696	0.0734503	0.0825692	0.242051	0.0376925	0.0957266	0.0785244	0.159355	0.183233	0.0772794	0.0790098	0.0794699
CHGG_00138	16.7391	15.8096	2.5104	1.99404	1	3.93321	12.2523	13.4361	8.02478	1.78118	0.842717	0.634521	0.387496	0.404801	0.839374	0.703725	0.602123	0.632507	1.64983	0.845098	0.783199	0.438841	0.562485	0.908206	0.771711	0.594076	0.619768
CHGG_00139	1.11677	1.55088	2.01484	1.94636	2.0203	1.73558	1.2595	1.53338	1	0.286494	0.0844415	0.182319	0.123497	0.198961	0.185166	0.0735034	0.0649069	0.0753657	0.359692	0.087409	0.198476	0.145427	0.224697	0.182259	0.0784933	0.0697722	0.0696942
CHGG_00140	1.61911	1.45847	1.71496	1.83492	1.95892	1.66796	1.10991	1.39017	1	0.418927	0.106659	0.223238	0.176758	0.256245	0.228691	0.0817526	0.0802242	0.0950816	0.384077	0.116163	0.241734	0.178385	0.264749	0.258055	0.0999166	0.0897284	0.111183
CHGG_00141	3.39997	2.04724	4.50911	2.289	2.84009	1.73272	1.47211	1.86238	1	0.276321	0.0564515	0.181882	0.0812969	0.145639	0.132608	0.0507088	0.0454897	0.0404896	0.256883	0.0573162	0.183895	0.0916926	0.143154	0.107095	0.0466244	0.0405129	0.04282
CHGG_00142	0	3.77172	1.83039	5.36161	1	2.3893	6.93826	9.26725	10.2385	0	1.41331	1.00274	2.20869	0.568382	1.24777	2.20714	2.61261	3.38961	0	1.55179	1.59651	2.98318	1.14041	2.28367	2.37369	2.32321	3.78166
CHGG_00143	1.78297	1	2.09881	2.22247	1.98585	2.47507	4.68738	5.73338	5.73935	0.404389	0.0758812	0.207544	0.135806	0.20665	0.229767	0.18012	0.123623	0.17977	0.348275	0.0799773	0.238387	0.148579	0.241795	0.244519	0.155863	0.138414	0.168686
CHGG_00144	0	3.05377	2.49642	3.2161	1.34354	1	3.65916	3.6171	9.97436	0	0.925921	1.17829	1.23316	0.673686	0.496037	1.1187	0.884427	2.93064	0	1.18737	2.09268	1.84272	1.38324	1.02339	1.22144	0.991565	3.12789
CHGG_00145	1	2.35087	3.67886	2.53515	3.55431	1.72553	1.80279	2.0118	1.14206	0.618275	0.265347	0.554873	0.38471	0.721839	0.426842	0.219399	0.201523	0.201015	0.955249	0.374452	0.772659	0.419913	0.685296	0.46742	0.241728	0.208118	0.207029
CHGG_00146	2.91548	3.01352	3.46843	1.99801	1.33403	1	2.9891	2.33545	4.26598	0.779417	0.208653	0.462127	0.253065	0.295787	0.239616	0.218392	0.15877	0.288165	0.825767	0.22149	0.492406	0.276029	0.354907	0.299911	0.217421	0.141272	0.319135
CHGG_00147	0	0	0	1	0	1.83514	2.70647	13.2878	2.92642	0	0	0	0.960692	0	1.81785	2.62858	12.8189	2.86859	0	0	0	1690.24	0	96.0976	583.733	2295.31	856.363
CHGG_00148	3.14553	1.90757	3.71436	2.1161	2.09915	2.50608	1.6785	1.71021	1	1.08195	0.204323	0.756285	0.341977	0.492382	0.540114	0.230628	0.164586	0.164922	1.05634	0.266759	0.67864	0.350334	0.555918	0.547095	0.214179	0.193439	0.20892
CHGG_00149	1	2.37467	3.16693	2.56955	2.44249	3.24378	2.12725	2.27191	1.49086	0.652257	0.261373	0.636902	0.379462	0.568326	0.661645	0.219143	0.200034	0.218076	0.940037	0.272239	0.728092	0.409574	0.629501	0.640565	0.261083	0.214657	0.237135
CHGG_00150	0	1	1.6343	1.76662	1.18232	1.11558	4.99684	10.0469	0	0	0.966177	1.54263	1.6864	1.14148	1.0916	4.64062	9.35174	0	0	113.513	992.551	464.812	513.404	481.402	479.364	748.789	0
CHGG_00151	0	2.74073	1	3.41935	1.56448	2.21064	4.92442	10.6175	9.32693	0	1.71993	0.774702	2.23173	1.12839	1.4983	2.82729	5.61497	5.56516	0	3.8407	2.34843	5.49753	3.28748	4.77354	5.46947	9.38988	10.8717
CHGG_00152	2.28774	2.61432	2.10627	3.28821	2.75093	1.66998	1.79783	1.74374	1	0.792993	0.250828	0.428958	0.432624	0.533163	0.412883	0.209437	0.194727	0.157871	0.878915	0.284799	0.494827	0.440372	0.584547	0.530486	0.220339	0.166219	0.186851
CHGG_00153	2.9141	1.60188	1.789	1.71526	1.45878	1.42224	1.0135	1.19873	1	0.368301	0.099751	0.215315	0.160285	0.1945	0.183125	0.0815101	0.0671158	0.0738018	0.407021	0.109967	0.216405	0.158048	0.234537	0.198594	0.084739	0.0736994	0.0952416
CHGG_00154	2.00366	1	1.71021	2.94536	2.55049	15.5413	14.181	21.9509	17.4817	1.63853	0.39777	0.951201	0.923475	1.17779	2.5699	1.51716	1.49001	1.78896	3.20871	0.491844	1.28739	1.14245	1.60289	3.22902	1.46895	1.39582	1.84914
CHGG_00155	1	3.86713	2.31181	1.77393	2.21952	2.20073	3.91021	2.43956	5.85085	0.154458	0.0749085	0.114908	0.0796009	0.106259	0.119137	0.0570431	0.0409905	0.0792995	0.180685	0.0743734	0.102446	0.0718869	0.10752	0.102009	0.0826839	0.0501636	0.0824284
CHGG_00156	0	1.04064	0	1	0	0	2.2974	1.08799	4.94873	0	1.03599	0	0.975282	0	0	2.19593	1.05723	4.54971	0	521.45	0	1954.89	0	0	507.662	123.174	2984.29
CHGG_00157	0	0	0	0	0	0	0	0	0	0	0	0	0	0	0	0	0	0	0	0	0	0	0	0	0	0	0
CHGG_00158	2.60395	1.95996	2.03696	1.61432	1	1.46243	3.13872	2.72707	2.69005	0.844853	0.206978	0.42012	0.241674	0.316981	0.400795	0.269519	0.196689	0.23937	0.855872	0.220257	0.492634	0.314838	0.393203	0.435274	0.265915	0.208599	0.310434
CHGG_00159	46.9319	29.1136	64.4399	42.7977	18.4672	12.4068	6.41442	3.03593	1	7.56136	1.92435	5.00805	2.9531	2.91036	2.48152	0.806429	0.448217	0.339258	6.72161	2.08509	5.69513	3.06429	3.2077	2.77576	0.841037	0.463056	0.403846
CHGG_00160	0	1	0	0	0	0	0	0	3.60508	0	0.869988	0	0	0	0	0	0	3.56986	0	6580.59	0	0	0	0	0	0	7850.4
CHGG_00161	1	1.58301	1.67232	1.85474	1.49792	1.37403	1.47623	1.66302	1.33574	0.258298	0.0716292	0.174447	0.10682	0.165369	0.147855	0.0709951	0.0593738	0.0676453	0.24882	0.0777108	0.171675	0.116235	0.165629	0.152692	0.0757775	0.0662636	0.0789185
CHGG_00162	0	1	2.01334	1.48954	1.99115	2.42731	3.78592	4.2878	3.04129	0	0.283856	0.808942	0.510088	0.801624	1.01236	0.814996	0.786802	0.757589	0	0.332232	1.31948	0.685248	1.54204	1.87424	0.847398	0.682197	0.884662
CHGG_00163	0	0	0	0	0	0	1	0	0	0	0	0	0	0	0	0.996363	0	0	0	0	0	0	0	0	1042.95	0	0
CHGG_00164	1.35654	1	1.04908	1.6784	2.18544	2.23764	2.00477	2.37721	2.04087	0.184827	0.0437319	0.094071	0.080197	0.132757	0.132281	0.064456	0.0466699	0.0721688	0.210836	0.0438211	0.0902739	0.077195	0.133001	0.139287	0.0609867	0.0557828	0.0570904
CHGG_00165	4.48202	4.08626	3.06664	2.19903	1	7.71041	43.1573	24.3351	54.1011	3.69321	1.337	1.75442	1.04554	0.849125	3.28605	3.85354	2.23831	4.70714	5.71582	1.37146	2.77331	1.77902	1.95936	3.85971	3.75342	2.47196	3.82629
CHGG_00166	48.9242	23.0036	51.2744	32.4114	12.1066	5.71405	5.46976	1.90227	1	4.48616	1.3301	3.86912	1.8317	1.77314	1.18489	0.527626	0.249604	0.239529	6.02885	1.25099	3.47094	2.18305	2.0181	1.33637	0.630847	0.277315	0.259532
CHGG_00167	1.6136	2.77045	2.59841	2.82977	2.45378	1.6678	1.3738	1.31388	1	0.432531	0.122656	0.259127	0.185777	0.254696	0.202723	0.0970228	0.0687922	0.0864497	0.410657	0.147506	0.245572	0.198554	0.286448	0.228377	0.0908959	0.0726217	0.0853831
CHGG_00168	17.4354	19.7045	15.9639	20.3115	8.33399	1	3.21005	3.8591	1.43651	6.47608	2.19812	4.01645	3.75901	2.99905	0.726936	0.851344	0.757284	0.537154	5.79723	2.32392	4.35309	4.03921	4.34344	1.57244	1.07393	0.98589	0.802622
CHGG_00169	2.36761	1.19941	2.25327	1.48005	2.07952	1	2.1789	1.71404	3.99556	1.11003	0.169154	0.542721	0.310848	0.547261	0.322195	0.253079	0.183992	0.356506	0.985429	0.225624	0.70433	0.318327	0.544851	0.444294	0.321816	0.212945	0.43755
CHGG_00170	0	0	0	0	0	0	1	0	0	0	0	0	0	0	0	0.999987	0	0	0	0	0	0	0	0	1.66183	0	0
CHGG_00171	2.25398	1	1.34062	1.23183	1.31105	1.07233	1.19308	1.14995	1.72069	0.452314	0.11852	0.238024	0.164903	0.271264	0.204597	0.106784	0.089671	0.15084	0.49675	0.125567	0.322325	0.174983	0.277489	0.260733	0.127388	0.0958184	0.134282
CHGG_00172	2.94394	1.86481	3.85071	1.60921	3.40796	1	9.15704	4.97672	16.633	0.763778	0.131582	0.410988	0.169268	0.426586	0.211741	0.296761	0.180263	0.452309	0.708814	0.163257	0.454009	0.210949	0.439947	0.240841	0.297535	0.203179	0.453761
CHGG_00173	8.53202	2.12792	1.40082	2.23119	1.71115	1	6.02057	3.08361	10.541	1.62134	0.415262	0.55142	0.541222	0.609477	0.461862	0.531206	0.328469	1.01441	1.6543	0.399615	0.752317	0.544747	0.938853	0.718403	0.632277	0.344601	0.729701
CHGG_00174	1	1.02084	1.24032	1.1893	1.54851	2.05948	1.53059	1.83527	1.23932	0.426082	0.0982581	0.217557	0.147078	0.271091	0.303595	0.119842	0.103791	0.119771	0.428552	0.115206	0.234622	0.160104	0.267266	0.340433	0.125195	0.11121	0.130004
CHGG_00175	1	1.25787	1.6031	1.501	1.65652	1.66656	1.54679	1.57728	1.14748	0.163226	0.0415505	0.0993992	0.0616073	0.117844	0.0987143	0.047429	0.042896	0.0447118	0.18944	0.0407082	0.106415	0.0631947	0.115618	0.106054	0.0496208	0.0425208	0.0539508
CHGG_00176	2.6213	1.00787	1.15085	1.0889	1	1.00133	1.03249	1.2491	1.41599	0.870836	0.156277	0.33931	0.22726	0.332955	0.333887	0.16043	0.144489	0.21848	0.697513	0.191233	0.477485	0.29871	0.463833	0.416287	0.197915	0.143829	0.216827
CHGG_00177	1	9.48799	7.61424	3.18485	6.36421	0	28.0674	28.0166	96.6532	0.85527	4.719	4.60786	1.89996	3.85648	0	11.002	10.5351	36.6887	3.42908	9.13442	11.8936	5.18979	12.1231	0	22.1966	14.9607	74.9539
CHGG_00178	1.08875	2.56625	1.67219	1.71921	1.76285	1.8264	1.71602	1.80581	1	0.29704	0.115512	0.190915	0.131238	0.184126	0.195727	0.0964744	0.0712709	0.0813192	0.319766	0.106186	0.204679	0.136357	0.216679	0.205679	0.0921471	0.0823134	0.0794348
CHGG_00179	2.0147	1.11939	1.18392	1.36732	1.40913	1.52819	1	1.09553	1.00098	0.257735	0.0598498	0.125629	0.0962069	0.136983	0.135658	0.0557426	0.0451038	0.0524676	0.234643	0.0670749	0.13352	0.0910125	0.132736	0.150398	0.0545544	0.0447559	0.0566345
CHGG_00180	1.73737	1.31334	1.38882	1.76438	1.47228	1	1.2401	1.44801	1.64939	0.098816	0.0268617	0.0541436	0.0403411	0.0545082	0.0490108	0.0239559	0.020583	0.0296471	0.107984	0.0280922	0.0526734	0.0493028	0.0617074	0.0474148	0.0243428	0.0211216	0.0331472
CHGG_00181	3.12335	4.55408	5.87418	3.77024	3.43431	1.63447	1.91134	1.85041	1	0.404882	0.116959	0.235035	0.155084	0.204185	0.164847	0.0694739	0.061318	0.0609345	0.301093	0.120421	0.26434	0.167086	0.236625	0.15641	0.0724595	0.0618814	0.0650361
CHGG_00182	1	1.45097	2.08126	1.76546	2.03672	2.75509	3.9878	2.40964	2.40907	0.725925	0.253599	0.673019	0.388024	0.605074	0.697359	0.392914	0.285187	0.36978	1.01219	0.298073	0.705279	0.460987	0.697562	0.819546	0.455334	0.299763	0.40765
CHGG_00183	1.72928	1.52598	1.2306	1.21097	1.74157	1.35481	1.28089	1.23924	1	0.384266	0.120795	0.206914	0.136764	0.261029	0.224859	0.108266	0.0797255	0.0998068	0.476473	0.117483	0.227768	0.139774	0.272866	0.259859	0.10441	0.0776384	0.113946
CHGG_00184	0	7.12015	1	2.56368	2.79401	1.28108	5.56542	4.59278	2.13455	0	5.55397	0.836759	2.04496	2.19592	1.06105	4.38984	3.40607	1.68532	0	19.114	6.4724	10.3429	17.2306	6.02613	16.2014	9.72926	6.70509
CHGG_00185	1	1.88386	3.3973	3.64932	3.83679	4.61814	4.29924	5.74626	5.53327	0.767454	0.259931	0.706008	0.48692	0.800719	0.868798	0.436854	0.372483	0.482536	1.13964	0.265046	0.784976	0.635438	0.910907	0.844453	0.41455	0.385537	0.491227
CHGG_00186	0	0	0	0	0	0	1	0	6.57414	0	0	0	0	0	0	0.972337	0	6.50708	0	0	0	0	0	0	761.186	0	1994.62
CHGG_00187	3.26098	1.30116	2.4463	1.42704	1.32021	1.57696	1	1.36324	1.09654	0.85073	0.169459	0.531545	0.248565	0.346885	0.400228	0.145475	0.140482	0.175893	0.695297	0.19962	0.547731	0.298922	0.458591	0.454218	0.188547	0.166633	0.197897
CHGG_00188	1	2.4431	2.8433	3.03649	3.48988	3.05754	2.18898	2.42704	1.83454	0.827512	0.441354	0.884335	0.66471	1.14317	0.922857	0.403798	0.320574	0.386658	1.44221	0.529142	1.09205	0.767953	1.06523	1.23935	0.44392	0.389259	0.397188
CHGG_00189	1	1.96317	2.56971	1.90438	2.34068	2.71066	2.2376	2.4424	1.81386	0.358938	0.119959	0.278444	0.161186	0.276904	0.296862	0.134495	0.133717	0.13275	0.42689	0.126798	0.292067	0.177176	0.281743	0.320217	0.133728	0.118123	0.123776
CHGG_00190	2.96718	1.85022	2.74635	2.2443	2.07545	1.98679	1.36974	1.80639	1	0.298782	0.0756471	0.166306	0.126854	0.140355	0.161871	0.0587785	0.0548066	0.0523245	0.281011	0.0790613	0.163825	0.108704	0.161806	0.158867	0.0629195	0.0568429	0.0570352
CHGG_00191	0	7.68316	1.05328	4.37375	1	1.93114	5.55732	9.32407	8.94245	0	5.99869	0.908883	3.52625	0.872894	1.61655	4.26724	7.10897	7.08447	0	28.9552	12.9199	22.811	8.50498	17.4397	22.5464	31.3092	37.3771
CHGG_00192	1	1.57219	3.31282	2.6965	2.60728	2.61301	1.88595	2.44392	1.77855	0.293002	0.0825221	0.231494	0.151506	0.211277	0.210347	0.0960011	0.0732543	0.0864252	0.359182	0.0836099	0.239638	0.150333	0.227447	0.215091	0.0870343	0.0758184	0.0912554
CHGG_00193	0	11.6085	7.16281	3.11138	0	1	5.88483	12.3955	5.97689	0	10.1728	6.26252	2.74818	0	0.89861	5.04055	10.8836	5.29055	0	80.8718	66.5006	26.9405	0	16.8351	40.6649	63.7675	100.976
CHGG_00194	0	2.81423	1	1.72227	1.56341	1.57534	10.8493	8.37834	21.9815	0	0.650914	0.420663	0.53682	0.651932	0.666024	2.11292	1.2139	4.21308	0	0.734465	0.796331	0.763089	1.08558	1.14742	1.82818	1.23502	4.46432
CHGG_00195	2.47679	1	1.25168	2.49263	7.98148	22.9107	44.9039	34.2857	64.9022	1.24297	0.179548	0.417439	0.416985	1.12145	1.81447	1.18158	0.951126	1.95521	1.93669	0.211212	0.586936	0.440533	1.17291	1.64654	1.30595	0.926187	1.6031
CHGG_00196	34.8768	33.7824	48.0085	25.4625	11.3297	4.2448	5.16028	1	1.06421	2.42573	0.741494	2.26256	1.01579	0.961066	0.564559	0.334582	0.108688	0.156424	2.40395	0.958757	1.71962	1.0861	1.08001	0.651422	0.316919	0.112383	0.179807
CHGG_00197	2.71663	1.68595	1	4.31412	9.53181	24.9141	24.6922	26.5135	23.0783	0.581928	0.100995	0.151097	0.202323	0.425688	0.560513	0.405859	0.251313	0.352531	0.65368	0.114589	0.172545	0.22429	0.495133	0.72365	0.29699	0.29242	0.445098
CHGG_00198	1.51494	1.80625	1.40012	1.36127	1.32934	1.18432	1.14381	1.06503	1	0.172144	0.0494896	0.08302	0.0652792	0.0955567	0.0856077	0.0388497	0.0298808	0.037184	0.170499	0.0501442	0.0902414	0.0643621	0.0841089	0.0787482	0.0391346	0.0300724	0.0412416
CHGG_00199	1.38241	3.30472	3.32773	4.01759	2.82745	1.86319	1.91926	2.73253	1	0.289298	0.109056	0.190154	0.173684	0.183897	0.16236	0.0819042	0.0728368	0.0616729	0.315509	0.111724	0.224819	0.161658	0.187249	0.158724	0.07465	0.0738132	0.0629497
CHGG_00200	3.29563	2.43929	1.89557	2.69699	1.37091	1	1.04273	1.78518	1.70693	0.338746	0.117094	0.182081	0.14564	0.170143	0.159235	0.0647446	0.0693793	0.0989563	0.361754	0.105789	0.207625	0.182151	0.192267	0.160652	0.0789711	0.0819571	0.0945084
CHGG_00201	1	9.03697	9.59485	9.33867	11.7216	10.3811	9.79981	11.1022	5.8978	0.846933	0.735159	1.64554	1.04104	1.83479	1.78406	0.868043	0.635729	0.701012	1.9693	0.757903	1.63945	1.11367	1.70842	1.80686	0.774691	0.744439	0.743962
CHGG_00202	1	2.13311	2.02726	2.03608	2.17166	2.08994	1.40171	1.36079	1.06458	0.256226	0.0851451	0.17805	0.120788	0.182407	0.193184	0.0769606	0.0570213	0.0672429	0.315842	0.0967519	0.198757	0.132124	0.208159	0.186715	0.0729526	0.0585021	0.0679046
CHGG_00203	0	7.30498	1	4.1251	2.43163	1.54354	12.0573	16.2685	10.0005	0	5.5307	0.867515	3.17754	1.99705	1.29309	9.00291	11.5028	7.39233	0	20.1519	6.31814	16.1693	13.2756	8.30862	35.9994	33.9849	28.5433
CHGG_00204	1.35429	1.42502	1.70549	1.46018	1.67909	1.69078	1.3653	1.57752	1	0.192639	0.0579806	0.122044	0.0794541	0.144785	0.124503	0.0500575	0.0392201	0.0440287	0.233422	0.0458345	0.121094	0.0774977	0.134341	0.119262	0.047907	0.0434784	0.0475031
CHGG_00205	1.33296	1.02212	1.77528	1.35865	1.8783	1.81339	1.39962	1.33779	1	0.220568	0.0528938	0.141499	0.078956	0.144661	0.123754	0.0563278	0.0421091	0.0602448	0.212114	0.0502491	0.136168	0.0819346	0.147512	0.12997	0.0524358	0.0410862	0.0581237
CHGG_00206	1.92268	1.08274	1.2708	1.40888	1.59427	2.35108	1	1.40249	1.43665	0.703019	0.1501	0.333942	0.270799	0.419853	0.480693	0.152601	0.156439	0.220001	0.758307	0.180071	0.429247	0.295989	0.481213	0.551521	0.155634	0.168988	0.236521
CHGG_00207	0	1.53488	1	1.28797	1.7646	1.46163	3.2979	2.76927	2.32741	0	0.303677	0.362899	0.349777	0.578366	0.486846	0.532892	0.371839	0.403135	0	0.387566	0.648578	0.488827	1.12392	0.987331	0.622963	0.416539	0.556717
CHGG_00208	1.01197	1	1.58851	1.77214	3.18216	2.77495	2.27132	2.37727	1.70934	0.221452	0.0508301	0.125866	0.0915236	0.161003	0.159561	0.0832434	0.0601167	0.0704444	0.252033	0.0558246	0.144522	0.0934393	0.209664	0.18248	0.0726383	0.0607882	0.0626196
CHGG_00209	1	1.06293	1.07214	1.02853	1.48482	1.93558	1.69268	1.70806	1.53608	0.208688	0.0575576	0.109767	0.0774614	0.145147	0.140438	0.0699438	0.0553754	0.0635137	0.223169	0.0573653	0.121933	0.0792778	0.150518	0.173177	0.0713738	0.0641073	0.073618
CHGG_00210	1	2.33476	1.47002	2.76189	1.32691	3.36089	3.94698	2.51412	2.90806	0.821377	0.453398	0.633733	0.588411	0.623315	0.884783	0.532135	0.339704	0.499844	1.51954	0.466346	0.82127	0.643575	0.851163	1.09969	0.555239	0.422103	0.581028
CHGG_00211	4.02554	3.13928	3.24928	2.35442	3.28782	1	2.82406	3.25258	2.42061	3.19163	1.18087	1.97284	1.24343	1.95511	0.867883	0.99876	0.988753	1.07462	4.27312	1.36051	3.06891	1.74088	3.03511	1.92613	1.28012	1.08217	1.32389
CHGG_00212	17.0589	14.2352	23.1885	13.2909	9.01529	3.93997	3.22968	4.0077	1	1.64035	0.491435	1.18063	0.69106	0.884828	0.535599	0.219787	0.18476	0.131108	1.5243	0.502123	1.36355	0.641162	0.770111	0.578653	0.228209	0.224509	0.150427
CHGG_00213	1.74538	1	1.93649	3.33031	2.65721	1.92783	2.27473	1.57095	2.019	0.348753	0.0709246	0.168369	0.154331	0.214743	0.181587	0.088768	0.0618106	0.0946241	0.344608	0.0579276	0.187538	0.143798	0.216787	0.180333	0.0859748	0.0613106	0.0915317
CHGG_00214	1.15444	1	1.26784	1.28961	1.5902	1.61342	1.41982	1.65784	1.17469	0.256634	0.0589117	0.142574	0.0968796	0.145239	0.151405	0.0711641	0.0595748	0.0709091	0.285414	0.0680456	0.154885	0.110189	0.177692	0.166242	0.0770026	0.0616493	0.0740545
CHGG_00215	7.70389	14.3049	12.5916	3.59015	3.48187	3.22244	3.65138	1.76674	1	1.5161	0.633518	1.35231	0.410468	0.650263	0.596896	0.289864	0.178127	0.168338	1.64384	0.730453	1.26534	0.494857	0.692125	0.702905	0.313682	0.189654	0.185323
CHGG_00216	0	11.3553	1.22802	8.99134	2.62413	0	1.20882	1.73215	1	0	10.3793	1.17812	8.0322	2.24691	0	1.18284	1.6374	0.938654	0	1560.97	1158.45	1822.22	374.517	0	283.546	195.373	514.68
CHGG_00217	1	2.45388	2.82016	2.11085	2.77412	3.36848	3.08571	3.0956	2.58253	0.234629	0.082371	0.151489	0.110448	0.177404	0.199673	0.084451	0.0728607	0.0790244	0.262748	0.0845645	0.195884	0.108705	0.193677	0.199849	0.0840109	0.0663836	0.0936228
CHGG_00218	4.60754	3.9269	4.25477	3.52508	2.8004	2.05702	1.73996	1.82314	1	0.5763	0.187196	0.380499	0.225544	0.322342	0.240898	0.117698	0.0859174	0.098394	0.594504	0.201513	0.412587	0.2575	0.327212	0.29136	0.119701	0.102108	0.0985537
CHGG_00219	1.54759	1.94394	3.53024	2.16845	3.14353	2.52627	1.88134	1.73778	1	0.475462	0.140452	0.387291	0.202826	0.357791	0.311606	0.126989	0.105266	0.102468	0.55605	0.151913	0.367183	0.218023	0.358883	0.327547	0.147173	0.104654	0.108569
CHGG_00220	10.2529	3.98007	22.87	3.41166	3.92365	1	1.78613	1.15367	1.81013	3.61537	0.622689	2.61452	0.708051	1.31785	0.539545	0.387016	0.2553	0.395773	2.92987	0.686953	2.82481	1.05949	1.57725	0.862512	0.419164	0.278025	0.537058
CHGG_00221	2.72542	2.0182	2.48506	1.99496	2.67447	2.18345	1.29455	1.52604	1	1.00532	0.26097	0.589167	0.291492	0.576109	0.503494	0.185563	0.170974	0.18949	0.910026	0.281028	0.558213	0.396315	0.661865	0.625676	0.212096	0.180294	0.204037
CHGG_00222	2.64762	5.22232	5.86482	5.92918	4.69526	2.83585	1.87253	2.76034	1	1.21212	0.453071	0.962441	0.681166	0.96421	0.652987	0.284077	0.268659	0.222289	1.6072	0.475815	0.998493	0.683829	0.968163	0.812586	0.305352	0.240195	0.224467
CHGG_00223	0	1.8301	1.366	1.59943	1	1.64548	15.097	17.9993	7.37923	0	0.883654	0.788889	0.953869	0.641958	1.01036	6.21889	6.24715	3.39764	0	1.3358	2.29675	1.51448	1.69088	2.13375	7.12427	6.60953	4.1967
CHGG_00224	9.00661	11.0122	1.95415	1.83873	1.74089	1.61008	1.35504	1.80065	1	0.699728	0.437772	0.327826	0.258314	0.335463	0.324292	0.131562	0.135131	0.133184	0.773441	0.387878	0.413254	0.2335	0.374422	0.335443	0.144754	0.137109	0.125932
CHGG_00225	2.66501	24.6674	2.92366	4.22718	0	1	1.87101	10.0109	2.07461	2.39296	18.0805	2.42465	3.47522	0	0.909684	1.59916	7.55632	1.79612	268.742	205.001	86.381	73.667	0	43.7586	28.3777	66.3049	36.5117
CHGG_00226	5.89137	2.22406	1	4.4313	1.11661	2.12044	1.85152	2.83518	2.04488	2.77369	0.762195	0.743402	1.2633	0.860768	1.20234	0.636857	0.71696	0.802014	2.92218	0.903323	1.54756	1.6542	1.74097	2.20305	0.818071	0.884842	1.00651
CHGG_00227	2.46167	2.14285	1	2.01988	1.58898	1.14689	20.2753	11.8351	58.7206	1.81568	0.477187	0.523481	0.609815	0.706786	0.58244	1.30104	1.05822	2.00836	2.58793	0.46453	0.77906	0.790893	1.08884	0.849575	1.55887	1.00761	2.14335
CHGG_00228	1	4.69964	4.87614	3.16407	3.16882	3.53178	4.28242	2.86202	2.87122	0.738211	0.449413	0.851032	0.47964	0.672597	0.721628	0.403153	0.271649	0.37443	1.14673	0.463264	0.86534	0.580219	0.861181	0.882052	0.46398	0.29831	0.394159
CHGG_00229	1.25903	1	1.42615	1.56032	1.44374	1.37758	1.4357	1.69353	1.72317	0.309249	0.0689727	0.159961	0.128798	0.172475	0.164993	0.0820013	0.0754213	0.0977259	0.261313	0.0695475	0.181593	0.117005	0.179856	0.188613	0.0823675	0.0709745	0.102634
CHGG_00230	1.05859	1	1.71672	2.86042	2.33235	3.22219	4.13663	4.99114	4.41629	0.569907	0.1255	0.370041	0.274987	0.391551	0.490493	0.273512	0.20468	0.339872	0.729239	0.163614	0.4532	0.357799	0.446637	0.495855	0.256804	0.307177	0.305469
CHGG_00231	9.01838	3.34649	1.31367	1.77297	1.04921	1	1.73653	1.61131	1.34492	1.28957	0.4275	0.530586	0.46799	0.488224	0.485288	0.319757	0.233361	0.310309	1.33611	0.560473	0.742096	0.542417	0.741883	0.709423	0.40105	0.313507	0.377223
CHGG_00232	0	1.55512	1.46767	1.48689	1.9648	1.42895	1.69018	1.79128	1	0	0.193304	0.456039	0.298095	0.562185	0.448056	0.194698	0.165372	0.143922	0	0.18675	0.607021	0.306142	0.761443	0.485856	0.203659	0.140172	0.139788
CHGG_00233	1.26852	1.84386	1.89385	1.99577	2.56651	1.42528	1.34782	1.31848	1	0.355188	0.118482	0.226984	0.163562	0.288597	0.197016	0.0888818	0.0743403	0.0864294	0.418495	0.134658	0.253704	0.172651	0.278634	0.238544	0.109041	0.0792845	0.0891574
CHGG_00234	2.63009	2.18352	2.16133	2.21992	1.38097	1.41387	1.32918	1.51095	1	0.450524	0.130405	0.268699	0.184642	0.209205	0.20777	0.097365	0.0835163	0.0906502	0.431347	0.145637	0.289778	0.208223	0.234171	0.251999	0.105774	0.0876504	0.0992794
CHGG_00235	1.02571	1.26679	1	1.30797	1.01359	1.05406	1.3869	1.0946	1.35501	0.210144	0.0647436	0.105057	0.0842551	0.130078	0.114945	0.0614289	0.0458149	0.0720333	0.22162	0.0665805	0.129032	0.0925585	0.11611	0.127573	0.0749847	0.0475804	0.0751862
CHGG_00236	1.26095	1	1.45299	1.27327	1.03819	1.34505	1.60732	1.77657	2.59688	0.471643	0.105149	0.25446	0.165109	0.215233	0.271647	0.134914	0.113461	0.184745	0.466246	0.122472	0.277857	0.19313	0.292233	0.289057	0.132295	0.129235	0.215294
CHGG_00237	37.2532	1	13.3138	5.79807	6.53268	7.8785	12.9319	10.1163	18.7796	15.6261	0.755699	7.37784	3.3253	4.58668	5.05061	3.55069	2.77837	4.78773	11.7115	1.84003	9.85771	4.84957	8.78322	8.89358	4.71808	3.84044	5.30478
CHGG_00238	26.0703	17.4712	15.4119	24.1733	14.2976	8.32305	4.20362	5.28783	1	4.13231	1.17803	2.14433	1.8877	2.16991	1.61074	0.492549	0.532925	0.262301	3.8646	1.24609	2.15674	2.09839	2.35378	1.95138	0.596377	0.484047	0.31115
CHGG_00239	0	36.2652	3.89442	12.9282	2.22421	1	4.31667	34.7171	4.34949	0	20.2212	2.77698	8.16141	1.65598	0.811452	2.6543	17.2486	2.85809	0	41.3051	9.29804	19.0238	5.644	3.2812	5.36675	23.9963	5.90884
CHGG_00240	10.2532	32.2193	7.95234	11.7017	7.44236	5.99215	4.90466	11.1067	1	5.27586	2.91028	2.86834	2.69245	2.81769	2.6576	1.23762	1.50844	0.483709	6.7399	3.16827	3.57455	3.35953	3.53248	3.50071	1.25248	1.72196	0.852196
CHGG_00241	9.24904	24.2022	3.88823	6.59809	2.46071	2.20716	1	9.17096	1.02084	4.01833	2.65682	1.71275	1.45948	1.26213	1.20038	0.408704	1.09834	0.397871	3.96248	2.22431	2.23639	1.64835	1.91042	1.76835	0.556467	1.29866	0.688547
CHGG_00242	1	2.39202	2.00944	1.29661	1.92902	2.87219	1.90476	3.8538	1.63477	0.827394	0.386997	0.700836	0.40833	0.692458	0.898621	0.403259	0.410464	0.375956	1.12776	0.439162	0.834196	0.494211	0.992497	1.01086	0.400626	0.460698	0.41931
CHGG_00243	0	12.5996	1	4.51224	1.37533	1.49985	6.83241	18.279	6.18322	0	4.16933	0.593907	1.97612	0.764694	0.848439	2.29021	4.84387	2.25457	0	5.29277	1.27954	2.99687	1.57263	1.89461	3.07266	4.78994	2.54673
CHGG_00244	4.28678	15.9646	4.61211	7.31911	2.17915	2.79493	3.36543	5.30399	1	0.968591	0.633712	0.649936	0.576941	0.483828	0.479995	0.280448	0.273149	0.162017	1.27637	0.599929	0.666038	0.601482	0.488613	0.617397	0.273479	0.319369	0.18496
CHGG_00245	10.0559	22.4829	1.93086	5.09588	1.13644	1.40952	1.1472	3.24468	1	2.4487	1.40256	0.775234	1.01226	0.573255	0.630037	0.267957	0.398456	0.283059	2.36121	1.26433	1.07714	1.00127	0.960968	0.943952	0.398641	0.443815	0.38225
CHGG_00246	2.28125	2.29187	3.27205	2.43914	2.36999	1.9568	1.21596	1.5046	1	0.17368	0.0429431	0.110048	0.0614337	0.104784	0.079643	0.0349809	0.0287046	0.028312	0.174261	0.047054	0.112563	0.0623916	0.101206	0.0840848	0.0296409	0.0264468	0.0336999
CHGG_00247	0	1	2.42926	5.43881	9.86644	12.1038	70.4116	49.959	34.0777	0	0.640221	1.53941	2.73879	5.15594	6.09578	20.8218	13.5718	11.7303	0	1.45488	3.87952	4.79341	12.4021	14.9791	31.9986	15.8858	16.3879
CHGG_00248	0	0	12.4527	0	0	19.5222	0	1	0	0	0	12.109	0	0	18.9211	0	0.766609	0	0	0	13041.7	0	0	40176.1	0	1328.46	0
CHGG_00249	0	0	0	0	1	1.07687	5.56398	7.58017	4.20105	0	0	0	0	0.961212	1.04893	5.29952	7.00143	3.86127	0	0	0	0	687.697	783.816	137.281	1020.17	584.323
CHGG_00250	0	1.29812	1	1.11126	0	3.1381	14.1072	35.3191	3.76795	0	1.20079	0.906897	1.01808	0	2.8013	12.1935	30.5129	3.28287	0	8.21295	8.29683	8.03617	0	16.0363	68.4783	100.844	19.3509
CHGG_00251	0	31.2345	7.44151	32.8985	1	4.7604	9.55414	23.7935	12.4983	0	13.5208	4.43746	14.6943	0.796495	3.12093	4.48304	8.71809	6.093	0	20.3644	12.7388	34.7988	2.69837	8.63698	7.14012	12.9474	9.9316
CHGG_00252	0	1.34814	0	1	0	4.25303	13.6542	23.3375	13.5463	0	1.23936	0	0.932643	0	3.97486	12.3371	21.1803	12.3377	0	32.7408	0	37.8749	0	244.556	181.32	199.081	175.217
CHGG_00253	1	1.31584	1.66983	1.17084	1.47107	1.91982	1.43152	1.58342	1.24275	0.122885	0.0332724	0.0719556	0.0413809	0.0855986	0.0930345	0.0379603	0.029902	0.0312947	0.111925	0.030481	0.0950531	0.0457637	0.073224	0.0794321	0.0387714	0.0289522	0.0348157
CHGG_00254	1	1.408	1.16295	1.82684	1.48862	1.65282	5.85338	5.02177	12.1542	0.502342	0.149383	0.263525	0.223607	0.301088	0.307681	0.294642	0.234288	0.385362	0.594318	0.159907	0.312352	0.229993	0.33959	0.355962	0.292593	0.218916	0.406839
CHGG_00255	1	1.7899	1.94242	1.72752	1.64193	1.88569	1.98597	1.68098	1.71753	0.169774	0.0662296	0.117745	0.0928945	0.130603	0.143647	0.0632132	0.0456499	0.0651036	0.220192	0.0606234	0.128508	0.0743294	0.115509	0.117356	0.0640759	0.0490898	0.0575367
CHGG_00256	0	3.96611	1	1.26118	0	0	8.12252	3.56454	13.923	0	3.71188	0.95526	1.22912	0	0	7.8756	3.43538	13.3691	0	264.287	472.803	144.552	0	0	809.767	256.686	1482.39
CHGG_00257	11.4252	14.6275	9.07751	13.3487	6.15862	2.45851	1.83879	2.81759	1	1.49563	0.606569	0.879724	0.720574	0.770948	0.424968	0.185912	0.17987	0.126289	1.35213	0.527005	0.889749	0.649693	0.760994	0.500744	0.185838	0.202247	0.142702
CHGG_00258	1.84296	3.15182	2.74593	2.84385	2.56112	1.78702	1.57319	1.59655	1	0.232436	0.0871287	0.188795	0.0979158	0.144276	0.133752	0.058836	0.0462396	0.0470503	0.257458	0.0856035	0.160858	0.106939	0.163502	0.129749	0.0613182	0.0463756	0.0490776
CHGG_00259	1.28225	2.75242	2.7189	2.96074	2.5268	1.13343	2.9075	1.67496	1	0.875059	0.33881	0.809458	0.591761	0.695209	0.476643	0.345479	0.246555	0.226242	1.18631	0.472318	0.831749	0.581726	0.816869	0.658209	0.441182	0.247978	0.288855
CHGG_00260	1.02477	2.11422	3.44183	2.67572	3.23332	2.23701	1.82466	1.79031	1	0.548133	0.21133	0.52158	0.356882	0.512076	0.507264	0.21089	0.165672	0.149411	0.801328	0.256167	0.48281	0.349044	0.587164	0.513595	0.228267	0.166609	0.161109
CHGG_00261	1.61055	1	1.74274	1.57214	1.94454	1.63201	1.19007	1.2077	1.22086	0.20595	0.0431766	0.12741	0.0737361	0.123851	0.0995053	0.0440803	0.037844	0.0572216	0.207045	0.0477332	0.115824	0.0847728	0.134751	0.119407	0.0460275	0.0309016	0.0491386
CHGG_00262	0	2.02906	0	2.68262	0	1	2.4915	4.66572	4.40637	0	1.98312	0	2.59811	0	0.968082	2.39959	4.32461	4.17119	0	291.022	0	502.731	0	553.575	362.921	328.242	277.213
CHGG_00263	0	0	1.02635	3.14649	0	1	15.4134	28.4142	13.4387	0	0	0.982489	3.01419	0	0.960481	14.3604	26.4862	12.6466	0	0	46.0167	99.2252	0	38.4487	321.616	553.164	177.01
CHGG_00264	5.86062	1	19.2588	36.6514	9.6684	8.13691	4.36596	7.92118	6.44368	0.829587	0.0675594	0.604242	0.515865	0.45205	0.388159	0.133817	0.144599	0.168888	0.786552	0.073743	0.58368	0.564928	0.413177	0.435364	0.145592	0.135984	0.19494
CHGG_00265	10.8809	5.55436	4.02288	8.90467	1.96026	1	1.51737	1.90297	1.56389	2.23787	0.567686	1.02663	1.10144	0.694054	0.432046	0.271023	0.223467	0.280931	1.97938	0.534396	1.18035	1.05023	0.858961	0.628103	0.344314	0.286967	0.32323
CHGG_00266	3.28972	2.77546	1.59426	1.98123	1.21533	1	1.26758	1.34602	1.68976	0.172238	0.0652405	0.106375	0.0789329	0.097071	0.081655	0.0406317	0.0375897	0.0534979	0.178725	0.0707218	0.107819	0.0758232	0.0940314	0.0934202	0.0474014	0.0403351	0.0557201
CHGG_00267	3.83355	1.83061	11.0533	21.5498	4.30974	3.10826	1	3.47317	1.6344	1.97769	0.335641	1.73704	1.42494	1.11793	0.997563	0.204919	0.365052	0.373565	2.23605	0.438833	1.62635	1.58609	1.09448	1.0374	0.311397	0.422779	0.452083
CHGG_00268	2.66333	2.29022	2.42583	2.84946	2.50244	2.14541	1.83036	2.23625	1	0.342446	0.102541	0.194469	0.141023	0.203579	0.189772	0.0764083	0.067647	0.055743	0.350904	0.091761	0.208104	0.150725	0.21023	0.20284	0.0782579	0.0690884	0.0674408
CHGG_00269	0	6.39512	5.92638	7.17362	1	2.3576	11.5176	11.9642	5.92728	0	4.89978	4.88667	5.87158	0.926786	2.02229	9.45774	9.19513	4.71955	0	55.7813	75.8028	80.8277	19.7717	37.6076	87.9261	85.6474	81.952
CHGG_00270	0	1	0	0	0	0	1.82872	0	1.85791	0	0.995151	0	0	0	0	1.76432	0	1.80753	0	364.633	0	0	0	0	1064.82	0	624.727
CHGG_00271	0	53.7057	5.85172	19.8268	1	1.70761	13.5333	24.6631	8.4976	0	32.2211	3.94808	12.8359	0.898749	1.37393	8.1894	14.2915	5.87257	0	73.7116	15.0534	36.7741	5.25461	5.91791	18.4018	28.3038	13.1336
CHGG_00272	2.80995	2.34614	1.70907	1.92734	1.48047	1.60619	1.68779	1.17989	1	0.291665	0.0928841	0.151544	0.119728	0.169896	0.152857	0.0785383	0.0471701	0.0626916	0.266434	0.0997961	0.160609	0.118069	0.165251	0.155711	0.0733405	0.0512158	0.061071
CHGG_00273	2.04982	1.56917	1	1.44249	1.32874	1.01751	1.07145	1.08113	1.27596	0.0719241	0.0265617	0.0451172	0.0362095	0.0498637	0.0478802	0.0202372	0.0162761	0.0272424	0.0986806	0.0234032	0.0412434	0.0347378	0.0523764	0.0412496	0.0209849	0.0176152	0.0248657
CHGG_00274	0	2.75484	1	2.37571	1.78685	3.30897	30.3346	33.3002	65.7016	0	2.06869	0.895127	1.9362	1.43252	2.47359	19.5298	21.1398	43.4778	0	8.30756	5.82167	8.04639	9.18621	13.3349	49.4916	43.6763	105.133
CHGG_00275	0	0	1	0	0	3.04873	160.747	174.234	650.077	0	0	0.896213	0	0	2.44664	76.4293	76.3672	342.064	0	0	6.5616	0	0	11.3767	105.997	69.606	390.157
CHGG_00276	1.38397	1.02847	1	1.31175	1.21193	1.29585	1.77624	2.17221	1.39005	0.216108	0.0507263	0.103369	0.074243	0.120129	0.109519	0.0693011	0.0559453	0.0624219	0.19184	0.04941	0.0999029	0.0830064	0.122471	0.13354	0.0602297	0.0688162	0.0655742
CHGG_00277	1.163	1.07467	3.23532	1.84656	1	1.30711	1.00316	2.34998	1.63144	0.869118	0.216222	0.731012	0.405126	0.437396	0.467535	0.205522	0.256585	0.309173	1.01947	0.26578	0.807543	0.457883	0.580642	0.655645	0.250067	0.286553	0.332494
CHGG_00278	0	1.31981	0	1.32608	1	0	3.0147	4.99201	3.75979	0	1.26979	0	1.26885	0.966668	0	2.8692	4.80434	3.47429	0	176.859	0	62.6964	265.019	0	288.325	324.985	822.946
CHGG_00279	6.47827	5.12346	1.29422	1.81566	1.42611	1.32279	1.14238	1.41748	1	0.407349	0.1512	0.157297	0.132999	0.162061	0.16477	0.0672659	0.0579751	0.0637051	0.300894	0.166473	0.173691	0.136152	0.184047	0.179119	0.0692567	0.0717078	0.0727308
CHGG_00280	11.0946	1.55053	1	1.9944	1.53236	21.5019	624.517	454.624	3249.14	7.71363	0.585934	0.761277	0.939534	1.06427	4.56868	8.06338	7.90566	9.64626	11.3613	0.818573	1.4875	1.40275	1.95258	6.88455	6.68927	8.28815	10.6846
CHGG_00281	0	7.05733	3.62696	6.98258	2.50583	1	5.85757	8.97478	3.23443	0	2.53796	1.88734	3.14698	1.38003	0.59946	2.12423	2.65305	1.29165	0	3.78133	4.40606	5.19178	3.2701	1.58208	3.14628	3.33445	2.12422
CHGG_00282	0	34.8483	2.21652	7.68572	0	1	6.55658	7.65058	4.16085	0	31.2779	2.07955	6.89917	0	0.927026	5.97132	6.98321	3.7615	0	352.579	36.9862	101.374	0	25.8632	86.7632	86.1973	41.2498
CHGG_00283	0	4.19948	1	2.03177	1.41385	2.53785	6.58344	6.79612	5.62173	0	1.66157	0.570142	0.996545	0.823255	1.35863	2.38884	1.96286	2.16845	0	1.82576	1.15204	1.60099	1.56812	2.51197	2.55826	2.04281	2.43787
CHGG_00284	3.40314	1.47681	2.13481	1.86331	1.86802	1.85471	1.38353	1.41705	1	0.526007	0.119335	0.251517	0.172545	0.272914	0.244987	0.106632	0.0807153	0.0964016	0.504254	0.124311	0.338478	0.196261	0.287893	0.283058	0.114345	0.0850097	0.102781
CHGG_00285	0	2.37857	2.44787	12.1965	1.72937	1	6.16824	57.9586	10.3132	0	1.981	2.06806	9.45801	1.47394	0.88475	4.74851	42.7824	8.08573	0	16.2461	23.8441	63.7514	19.3245	10.5061	28.6719	184.53	46.883
CHGG_00286	1.74426	3.57801	4.18517	3.79222	1.73492	1.10988	1	1.42724	1.06166	1.01604	0.378685	0.891863	0.623478	0.624422	0.428726	0.221971	0.21504	0.220472	1.25033	0.502963	1.00347	0.733598	0.751608	0.546074	0.260904	0.230147	0.259667
CHGG_00287	0	1.63157	0	0	1	0	4.96328	5.60151	2.80166	0	1.57876	0	0	0.968857	0	4.6233	5.18616	2.67613	0	615.545	0	0	1205.69	0	1392.19	179.038	1104.86
CHGG_00288	0	5.96016	0	1.41325	2.1889	1	42.3139	59.3461	72.8572	0	4.13851	0	1.12871	1.68643	0.799924	27.2154	36.3106	47.9077	0	9.43851	0	4.46659	6.73061	5.03556	52.3151	58.5681	98.4939
CHGG_00289	0	6.73595	1.25288	1	0	0	5.49094	21.3097	12.6392	0	6.13358	1.21606	0.973916	0	0	5.11028	19.4163	11.667	0	434.32	266.225	88.1056	0	0	166.39	504.314	589.114
CHGG_00290	7.45247	7.88986	5.89335	4.18618	2.57841	1.76951	1.97323	1.82947	1	0.437214	0.1741	0.329451	0.180593	0.233595	0.188665	0.100295	0.0662538	0.0720523	0.479477	0.190635	0.318621	0.197465	0.237019	0.172314	0.093831	0.0666241	0.075721
CHGG_00291	0	2.04809	0	1.35795	1	1.39962	61.3654	120.28	208.23	0	1.19537	0	0.953339	0.812402	1.05996	18.5154	30.5711	63.0976	0	3.22383	0	3.25243	2.53109	4.44101	29.3876	43.5859	121.922
CHGG_00292	9.36646	0	2.08816	1.90568	0	0	0	1	0	8.11609	0	2.05649	1.81128	0	0	0	0.940739	0	53028.6	0	6587.99	2773.95	0	0	0	1272.55	0
CHGG_00293	1.15281	1.09327	1.18534	1	1.23992	1.03846	1.21907	1.08384	1.41747	0.322262	0.0769884	0.1707	0.120634	0.18927	0.167395	0.0904327	0.0650268	0.103397	0.341868	0.0900372	0.198626	0.126732	0.222838	0.187769	0.0949201	0.071585	0.110242
CHGG_00294	2.775	2.14386	2.77309	1.56785	1	2.49559	2.53696	4.29345	4.61534	0.189143	0.0560004	0.115144	0.0577681	0.0709324	0.103541	0.0523822	0.0489192	0.0760782	0.183578	0.049969	0.113139	0.0619444	0.077864	0.115654	0.0566763	0.0570716	0.0804294
CHGG_00295	0	16.3686	5.25547	9.68715	1	4.3559	15.307	21.0124	16.9267	0	11.5236	4.13023	7.11468	0.90717	3.28697	10.6082	13.8248	11.7723	0	42.1567	21.0494	37.9245	7.56297	23.2819	38.273	43.3574	42.3697
CHGG_00296	0	1	0	1.41813	0	1.27637	22.4798	37.1745	15.0895	0	0.957556	0	1.35974	0	1.20825	20.6045	34.7605	13.8531	0	74.2459	0	158.424	0	143.287	701.187	832.599	631.311
CHGG_00297	6.60462	1.65483	3.27683	2.45507	3.03578	1	2.69796	2.03379	2.16267	3.00564	0.571397	1.58874	0.931193	1.32601	0.678533	0.648395	0.552157	0.667222	2.92115	0.812851	2.32275	1.36017	2.00646	1.40049	0.941455	0.573036	0.791241
CHGG_00298	8.49111	21.5209	2.78968	13.2665	1.9875	1.56998	1.73452	1.72698	1	2.26011	1.31567	0.876573	1.28443	0.724598	0.634966	0.330075	0.300585	0.282667	2.40503	1.14685	1.12832	1.61855	1.10801	0.890098	0.420749	0.363149	0.379424
CHGG_00299	1	7.11496	3.90944	3.14553	4.1806	15.8055	15.8248	12.0157	12.3917	0.796932	0.538337	0.743951	0.476421	0.767231	1.39296	0.761338	0.500882	0.708278	1.28458	0.535788	0.922195	0.545121	0.984509	1.38753	0.739273	0.613984	0.755216
CHGG_00300	1	2.59151	2.60525	2.03607	2.81425	3.66668	3.22955	3.1813	2.61691	0.309701	0.101569	0.194153	0.117965	0.211246	0.214558	0.103705	0.0897991	0.108058	0.298696	0.0903683	0.216994	0.128268	0.240321	0.245437	0.124077	0.0833043	0.123517
CHGG_00301	3.88581	3.63346	2.9264	3.25441	2.5528	1.45674	1.34659	1.48782	1	0.409031	0.134018	0.233555	0.154372	0.226114	0.182086	0.0765197	0.0701734	0.0645288	0.415299	0.131575	0.251863	0.182145	0.278663	0.188826	0.0782984	0.0651189	0.0698756
CHGG_00302	2.43738	1.90432	2.24993	1.32241	1	1.31262	2.60281	2.45204	2.21952	1.18828	0.335315	0.706855	0.382068	0.440888	0.538697	0.324143	0.286926	0.336936	1.32125	0.381789	0.881941	0.416771	0.654129	0.668647	0.441277	0.31529	0.422961
CHGG_00303	27.2635	17.5643	28.1369	16.9923	5.21602	3.28705	3.86953	1.38334	1	3.09319	0.971851	2.30593	1.35538	1.01987	0.816031	0.406554	0.202459	0.224848	3.00567	1.06496	2.66334	1.33718	1.05241	0.92722	0.480649	0.236099	0.256306
CHGG_00304	12.4068	8.25659	1	1.92695	3.47406	4.23861	3.99996	2.89066	12.1373	5.38715	1.88056	0.834446	1.08669	2.21397	2.3188	1.1826	0.814766	2.26524	4.64014	2.00689	2.10542	1.73999	3.00873	3.29473	1.47966	1.01907	2.49473
CHGG_00305	1.46853	1	1.34208	1.47667	1.13906	1.29348	1.27681	1.37679	1.01106	0.162107	0.0413296	0.0999747	0.0611191	0.087997	0.100319	0.0418642	0.0328737	0.0465157	0.170948	0.0420081	0.0956732	0.0795428	0.0878942	0.0827374	0.0433973	0.0387415	0.0444702
CHGG_00306	1.79214	2.05907	2.94152	1.80664	2.08696	2.0201	1.61546	1.57977	1	0.915883	0.249409	0.561421	0.352164	0.5283	0.493628	0.230252	0.173703	0.183321	0.999001	0.288221	0.66907	0.40792	0.596037	0.642805	0.212382	0.181767	0.216643
CHGG_00307	1.87176	1.98121	3.48778	2.24049	2.61824	2.00108	1.77596	1.44148	1	0.444493	0.126857	0.331508	0.188376	0.276552	0.250633	0.117682	0.0866705	0.090438	0.493038	0.139653	0.407239	0.191804	0.301637	0.265218	0.111068	0.087135	0.102795
CHGG_00308	2.09194	3.25595	2.78892	3.47165	2.54169	1.55339	1.68306	1.53445	1	1.48437	0.588565	0.978789	0.717888	0.918658	0.685186	0.419142	0.326007	0.334682	1.63791	0.700807	1.31918	0.911471	1.11514	0.978266	0.450427	0.350667	0.396761
CHGG_00309	0	0	0	0	0	0	0	0	0	0	0	0	0	0	0	0	0	0	0	0	0	0	0	0	0	0	0
CHGG_00310	1.47734	1.18063	2.01656	1	1.30432	1.15224	1.90616	1.11546	1.44372	0.855048	0.22903	0.556103	0.260298	0.470027	0.406621	0.270284	0.176234	0.260648	0.86474	0.282723	0.699874	0.348083	0.558522	0.53018	0.295007	0.185515	0.327323
CHGG_00311	1.53637	1.48383	1.39705	1.55997	1.67979	1.35491	1.26652	1.43028	1	0.516612	0.133473	0.250988	0.184656	0.292653	0.2714	0.146155	0.110939	0.106118	0.588927	0.151828	0.30505	0.198785	0.321472	0.325311	0.145205	0.113774	0.140897
CHGG_00312	1.95858	1.67354	1.4157	1.34546	2.19669	1.63259	2.58461	2.20028	1	0.722472	0.228638	0.430434	0.243249	0.539488	0.422541	0.305368	0.205108	0.164516	0.983204	0.244951	0.470426	0.35365	0.588126	0.491779	0.276962	0.209263	0.200663
CHGG_00313	1	1.8997	3.10956	3.08777	6.21868	5.11068	3.14333	4.00365	2.62889	0.250381	0.0749774	0.173704	0.134965	0.252552	0.225858	0.0847035	0.0737668	0.0872193	0.305165	0.0703534	0.194414	0.149319	0.230966	0.21806	0.0906992	0.0789041	0.0823831
CHGG_00314	1.22405	1.5892	1.62734	2.10344	2.85471	1.71395	1.0194	1.6566	1	0.358749	0.100214	0.199278	0.143691	0.24603	0.20885	0.0747627	0.0783472	0.0832714	0.340918	0.10159	0.222038	0.160312	0.298654	0.217497	0.0802308	0.0847529	0.0947878
CHGG_00315	2.31815	1.82118	2.88614	3.29841	3.1412	2.49926	1.2518	3.03017	1	0.131512	0.0297333	0.0668672	0.0578082	0.0903237	0.0747643	0.023477	0.028128	0.0217826	0.139078	0.0338046	0.0986744	0.0586978	0.0833484	0.0766733	0.0248531	0.0342329	0.0266296
CHGG_00316	1	1.15999	1.1703	1.5847	2.5832	1.87452	1.24035	1.54078	1.61974	0.200871	0.058059	0.112382	0.086815	0.161324	0.150261	0.0596859	0.0498003	0.065755	0.222615	0.0567687	0.11189	0.0915591	0.179285	0.127686	0.054362	0.0526282	0.0744997
CHGG_00317	0	3.02262	1	2.12206	1.08194	1.03956	1.48172	2.39945	1.02752	0	1.79818	0.715917	1.35114	0.789286	0.734394	0.903825	1.30067	0.658447	0	2.64598	1.73369	2.48828	1.75443	1.73471	1.40215	1.44988	1.00393
CHGG_00318	1	2.77383	4.13135	3.05817	2.72938	2.79394	2.40859	2.88501	1.17844	0.431608	0.153802	0.400617	0.238367	0.341406	0.327997	0.158928	0.140635	0.103215	0.555631	0.166791	0.445887	0.259018	0.333438	0.367618	0.153997	0.144974	0.116702
CHGG_00319	3.71036	1.66209	3.28166	1.88197	1.72503	1.25833	2.29429	4.41898	1	0.404047	0.0878445	0.233806	0.128697	0.176878	0.14267	0.094803	0.0985095	0.0782843	0.39172	0.0960801	0.254187	0.123861	0.206786	0.165229	0.100658	0.102458	0.0774664
CHGG_00320	0	3.61794	0	1	0	0	3.70383	3.91559	7.96245	0	3.53253	0	0.865644	0	0	3.54795	3.62329	7.31555	0	1034.09	0	101.587	0	0	970.442	125.66	2664.82
CHGG_00321	0	2.73184	2.64987	2.54396	1.149	1	2.00389	2.6163	1.36427	0	0.922359	1.25259	1.04681	0.586834	0.500218	0.649758	0.689303	0.51774	0	0.997938	2.57117	1.5445	1.22964	1.00168	0.783209	0.807073	0.785562
CHGG_00322	2.70578	2.61958	2.83566	2.36022	1.75008	1.30947	1	1.2614	1.03382	0.388605	0.118827	0.260999	0.154599	0.222733	0.186838	0.0666621	0.0790798	0.0877044	0.393453	0.126184	0.258975	0.160909	0.216864	0.188974	0.0794738	0.0705101	0.0841265
CHGG_00323	2.48468	1.29202	2.28301	1.80847	2.39017	1.46196	1.34908	1.52278	1	0.911188	0.207757	0.537804	0.329368	0.555059	0.416837	0.212824	0.195075	0.185637	1.02727	0.204345	0.513533	0.419343	0.644232	0.57661	0.218863	0.18819	0.197222
CHGG_00324	15.2501	171.931	1	5.85483	0	0	6.30284	5.71926	11.7492	11.6618	105.371	0.86864	4.16004	0	0	4.14217	3.50021	7.84135	166.97	356.606	12.6435	29.2599	0	0	18.6089	13.5985	35.0793
CHGG_00325	1	1.61785	1.94129	1.77733	1.74118	1.41897	3.26809	3.02626	8.96611	0.587927	0.226471	0.466005	0.314092	0.445054	0.387	0.293374	0.227894	0.533966	0.924633	0.223349	0.507149	0.346429	0.520315	0.464816	0.29713	0.222889	0.660793
CHGG_00326	0	1.93641	0	1	0	10.7227	52.6301	73.1212	61.0811	0	1.77904	0	0.938003	0	9.54291	45.5261	63.5188	52.859	0	15.9251	0	11.9438	0	51.4873	174.746	186.638	190.461
CHGG_00327	0	0	0	0	0	0	0	0	0	0	0	0	0	0	0	0	0	0	0	0	0	0	0	0	0	0	0
CHGG_00328	21.4726	19.1558	14.1113	20.5912	13.2764	4.06015	3.14091	4.07394	1	7.73041	2.94879	4.4852	3.68698	4.2598	2.17454	0.963446	0.909563	0.550938	8.2712	3.0998	5.41039	4.42603	5.2468	3.34848	1.21705	1.17228	0.860631
CHGG_00329	3.31339	2.89812	2.4477	2.54131	2.4296	2.71652	2.78096	2.19755	1	0.422258	0.125469	0.219774	0.161831	0.245404	0.302916	0.116342	0.0847312	0.0730963	0.461863	0.126701	0.24722	0.165	0.254426	0.24688	0.112227	0.0926029	0.0789079
CHGG_00330	1.73455	1	1.86042	1.87091	2.08046	6.1282	5.48229	5.21748	4.51379	0.821874	0.179851	0.473822	0.313754	0.541844	0.751487	0.414403	0.299629	0.348844	1.05827	0.183556	0.498566	0.335434	0.627155	0.794915	0.379306	0.307869	0.403152
CHGG_00331	1.32489	1.58795	1.26431	1	1.85333	2.40659	2.54131	1.97543	2.37899	0.450767	0.129906	0.232704	0.138317	0.281581	0.316616	0.149825	0.111309	0.15116	0.501195	0.143955	0.259109	0.151296	0.301451	0.32559	0.164635	0.114982	0.166749
CHGG_00332	1	1.85265	1.36523	1.25369	1.5559	1.80285	1.76842	1.58727	1.52007	0.344998	0.115365	0.19601	0.127551	0.222165	0.231602	0.110325	0.0827901	0.108304	0.382407	0.129738	0.238724	0.138305	0.225497	0.267573	0.110642	0.0799845	0.109878
CHGG_00333	1.12421	1.24964	1	1.20225	1.43672	1.96079	3.24671	2.29054	3.72522	0.515899	0.143925	0.230089	0.162088	0.275966	0.355616	0.198552	0.130752	0.255287	0.584228	0.152882	0.270304	0.196591	0.381805	0.425779	0.215187	0.138652	0.284293
CHGG_00334	1	4.76497	4.57905	4.77037	5.80346	5.71112	7.37256	5.89492	8.76739	0.399416	0.18408	0.362669	0.250227	0.366458	0.428125	0.20494	0.161849	0.242607	0.495997	0.171226	0.374015	0.247965	0.40518	0.376838	0.215054	0.159873	0.30809
CHGG_00335	1	2.30426	1.88663	2.07455	2.09578	2.25104	3.07883	2.62712	2.60965	0.223416	0.0751803	0.12807	0.102987	0.164018	0.14498	0.070194	0.0581692	0.0897706	0.241378	0.0951577	0.144372	0.109914	0.136802	0.151739	0.0855665	0.0666493	0.0886052
CHGG_00336	1.07195	1.47943	1	1.06179	1.47349	1.68745	1.68425	1.3873	1.52415	0.139759	0.0392228	0.0677005	0.0489512	0.0915316	0.103511	0.0391236	0.0385365	0.0475833	0.158429	0.0479616	0.0756402	0.0556551	0.101467	0.0897001	0.0403185	0.0357491	0.0444766
CHGG_00337	4.24408	1.90623	1.10343	1.0835	1	1.77182	1.72199	1.74165	2.41999	0.286898	0.0815881	0.130629	0.0817201	0.1163	0.154406	0.0727179	0.0543967	0.102092	0.303336	0.082337	0.145799	0.0966672	0.133906	0.165744	0.0743386	0.0662981	0.113321
CHGG_00338	1.17575	1	1.44222	1.1636	1.112	1.49615	1.45198	1.64965	1.24783	0.313825	0.0814809	0.172217	0.120493	0.178213	0.178413	0.094141	0.0778928	0.0938011	0.329183	0.0821828	0.204089	0.133289	0.180116	0.212152	0.0996226	0.0878076	0.100779
CHGG_00339	1	8.35263	7.61215	6.70836	6.15821	2.94951	7.14398	3.27013	3.08684	0.656503	0.521534	0.815048	0.590568	0.734103	0.617446	0.439283	0.249064	0.310649	1.07603	0.519796	0.872713	0.634922	0.991085	0.678224	0.44489	0.224006	0.333338
CHGG_00340	0	0	0	0	0	1	75.9455	162.6	307.254	0	0	0	0	0	0.737229	20.8872	34.4098	93.885	0	0	0	0	0	2.35914	18.1645	32.2689	83.7574
CHGG_00341	1	1.96022	3.58473	2.15848	3.30611	1.77468	1.78646	1.71981	1.12791	0.525306	0.212699	0.566542	0.304792	0.578659	0.397541	0.174719	0.152601	0.163813	0.860853	0.232808	0.584195	0.30747	0.630472	0.49322	0.245633	0.160862	0.175766
CHGG_00342	3.4661	4.92412	6.1358	4.23795	2.25148	1.95279	2.04479	1.5303	1	1.08946	0.474548	0.833449	0.429723	0.570222	0.501134	0.280345	0.163925	0.191385	1.07902	0.382923	0.775142	0.541022	0.635633	0.530039	0.251196	0.205398	0.186057
CHGG_00343	0	20.8778	5.49348	6.40432	0	1	2.94174	5.98326	0	0	20.257	5.15839	5.60225	0	0.892298	2.76343	5.70927	0	0	2834.63	5604.16	4767.17	0	5365.15	769.435	1276.69	0
CHGG_00344	0	2.68538	4.21874	1.93563	0	0	2.41019	3.16391	1	0	2.54191	4.0377	1.83225	0	0	2.29412	3.02768	0.959504	0	304.213	1417.04	160.968	0	0	193.934	231.925	213.854
CHGG_00345	3.00447	3.22155	2.51961	3.42793	1.47779	1.06892	1	1.52632	1.20534	0.575205	0.179336	0.321903	0.245841	0.24636	0.250714	0.108248	0.116758	0.124869	0.513429	0.201694	0.347487	0.274721	0.283328	0.216184	0.1056	0.10043	0.113194
CHGG_00346	1.70175	3.10532	1.98959	7.67679	2.29727	1	1.66365	2.38806	1.46946	0.995727	0.421106	0.581441	0.804165	0.750496	0.459462	0.310392	0.252593	0.282728	1.35993	0.467636	0.751709	0.761655	0.801667	0.618192	0.304915	0.31256	0.333705
CHGG_00347	0	1	2.26452	1.73712	2.35475	5.58127	29.9585	28.3901	11.0277	0	0.784158	1.76042	1.35841	1.73033	3.85849	15.884	14.5291	6.51384	0	3.52383	7.15761	5.63639	6.88713	16.1489	47.6017	37.6032	20.5982
CHGG_00348	1.79413	1	5.08916	3.53634	3.20063	1.73126	1.39001	1.30201	1.70445	0.318513	0.0579769	0.260918	0.162815	0.20679	0.140718	0.0616051	0.0476072	0.0713317	0.290671	0.0551555	0.235507	0.13708	0.217626	0.145874	0.0607949	0.0483696	0.0709752
CHGG_00349	0	10.114	1	1.00614	1.0584	4.12763	9.08527	8.02495	6.23585	0	9.0924	0.941818	0.956718	0.9844	3.6106	7.92537	6.85874	5.54477	0	106.616	29.7243	15.6422	20.2699	58.3756	113.947	71.5163	131.404
CHGG_00350	1.52999	1	1.68901	1.91307	2.13797	2.17455	1.68424	2.30985	1.14751	0.258208	0.0552768	0.139993	0.10643	0.162239	0.15677	0.0642696	0.0714336	0.0636788	0.247086	0.0542986	0.156778	0.10807	0.165619	0.167298	0.0691572	0.0618927	0.0649932
CHGG_00351	5.04234	2.26184	2.06638	3.35346	1.31908	1.14175	1.00415	1.39646	1	1.27377	0.336747	0.62229	0.552779	0.481628	0.428776	0.208291	0.214613	0.227005	1.15294	0.46017	0.812383	0.682345	0.693335	0.594647	0.289378	0.241726	0.259254
CHGG_00352	1	1.93877	1.49079	2.27802	1.84496	1.35686	1.81723	2.7463	2.00696	0.488147	0.201262	0.293906	0.270552	0.407399	0.333201	0.172058	0.183248	0.208544	0.640401	0.203588	0.352406	0.326868	0.422034	0.332166	0.186668	0.20097	0.239739
CHGG_00353	1.64946	1.80577	3.19455	2.98577	4.08836	2.14103	1.79428	1.83092	1	0.316606	0.0814145	0.209791	0.130592	0.235488	0.163821	0.0775887	0.0631443	0.0572579	0.284312	0.083883	0.220011	0.16616	0.242894	0.190946	0.0784451	0.0616258	0.0577083
CHGG_00354	1	3.61038	5.41029	4.36673	5.17267	6.33809	6.29506	4.69783	7.42319	0.849908	0.537929	1.16082	0.72676	1.16659	1.28582	0.670221	0.42574	0.673597	1.63036	0.541506	1.28551	0.848492	1.21086	1.28129	0.713955	0.534699	0.79621
CHGG_00355	45.1849	14.2746	8.44086	14.9036	2.83403	1	1.06973	1.35605	1.2695	1.82407	0.526471	1.10519	1.03299	0.640113	0.343865	0.165089	0.148391	0.207234	2.09859	0.778866	1.08163	0.998695	0.692429	0.437485	0.188789	0.171759	0.222941
CHGG_00356	0	0	1	0	0	2.31683	6.63751	26.826	3.30111	0	0	0.929946	0	0	2.28348	6.21133	24.7938	3.09209	0	0	555.972	0	0	341.633	803.871	1565.63	492.532
CHGG_00357	1	2.34391	2.36798	2.54441	3.107	1.87805	2.14031	2.34006	2.40844	0.281804	0.118266	0.197324	0.159289	0.245588	0.19927	0.0856017	0.0818692	0.120262	0.335819	0.102173	0.222476	0.145452	0.245232	0.191768	0.101761	0.0874316	0.113881
CHGG_00358	1.02131	1.5912	2.07884	1.48813	1.48081	1.55105	1.33392	1.51551	1	0.366184	0.118639	0.244466	0.14115	0.233087	0.244531	0.0982926	0.0908725	0.0937219	0.444779	0.126085	0.279204	0.168275	0.253717	0.264443	0.0963524	0.0818684	0.0999981
CHGG_00359	2.53147	2.01144	1.02147	1.55355	1	1.19149	1.75476	1.42883	1.10496	0.391037	0.132427	0.186876	0.159612	0.188217	0.216483	0.120017	0.0829528	0.0899504	0.371995	0.143832	0.196655	0.157071	0.195034	0.226165	0.116509	0.0901026	0.106042
CHGG_00360	2.46781	1.56668	3.22363	2.20236	2.94685	1.19645	1	1.88223	1.02673	2.01262	0.591962	1.65811	0.933144	1.4685	0.829897	0.439111	0.544453	0.482229	2.87739	0.823713	2.17638	1.19558	1.99571	1.62914	0.59986	0.626929	0.69238
CHGG_00361	4.88344	5.13257	2.43553	6.1032	1.68216	2.09271	1	1.91379	1.10311	0.692889	0.254085	0.360239	0.33346	0.302678	0.339764	0.1141	0.120427	0.126227	0.781962	0.249562	0.414937	0.399488	0.353227	0.367461	0.115184	0.135246	0.137584
CHGG_00362	3.88644	5.74146	1	9.50703	2.38607	4.05834	509.472	502.952	1904.41	2.884	0.749321	0.542688	1.59502	1.12248	1.45684	6.9701	9.94359	5.62867	3.76525	1.02245	0.880773	1.67198	1.44448	1.87247	9.44763	6.40424	6.44551
CHGG_00363	1	1.78567	2.2645	1.56319	2.00131	2.04387	2.30318	1.81601	1.44904	0.249421	0.0847869	0.188111	0.113482	0.185415	0.180576	0.0952502	0.0691719	0.0757508	0.294469	0.0810897	0.181189	0.109288	0.18876	0.200728	0.0919895	0.0638039	0.0862402
CHGG_00364	0	1	1.10869	6.3899	52.9227	226.522	538.779	405.039	754.435	0	0.435911	0.751194	1.68655	10.0061	37.4651	23.0805	14.3172	40.756	0	0.702763	1.85372	2.46077	11.5465	40.02	26.3532	13.1714	40.0934
CHGG_00365	1	5.4012	6.1448	5.5331	3.14293	3.07953	4.51146	4.50955	3.18782	0.529361	0.267371	0.519752	0.387275	0.420277	0.41163	0.235135	0.201788	0.209153	0.613652	0.262847	0.526715	0.357762	0.428739	0.421721	0.26132	0.192513	0.217918
CHGG_00366	1.59112	1.52036	1	1.50924	1.73115	1.55829	1.48676	1.5192	1.20777	0.236649	0.0762509	0.127374	0.107405	0.172336	0.153379	0.0673728	0.0607236	0.0683059	0.31213	0.0881366	0.143526	0.110575	0.178721	0.162669	0.0799879	0.0589878	0.0809511
CHGG_00367	2.63677	1.90925	1.84872	2.55034	1	1.62862	1.54965	2.06293	1.69862	0.954467	0.268215	0.565594	0.490686	0.379658	0.52328	0.267371	0.239966	0.270134	1.24205	0.32626	0.666024	0.516101	0.528762	0.618519	0.283253	0.266932	0.28301
CHGG_00368	0	1.97244	1	5.20079	17.4084	108.674	366.294	315.573	619.968	0	1.12282	0.894647	2.39895	6.54521	28.3448	40.4933	26.5063	63.212	0	1.9502	3.1994	4.05618	12.1845	56.3712	36.4216	26.5943	81.6553
CHGG_00369	1	2.78714	2.17525	2.4653	3.27444	3.28751	4.2089	2.97199	4.02031	0.315893	0.113219	0.202542	0.15748	0.263796	0.24244	0.151989	0.0852884	0.142913	0.40222	0.121352	0.248789	0.154258	0.291737	0.270661	0.143707	0.0977292	0.159885
CHGG_00370	2.1111	1	1.69378	2.94484	2.4357	5.52109	2.38107	5.42129	1.74353	1.13857	0.237445	0.617365	0.577604	0.813601	1.08198	0.400666	0.518184	0.358071	1.88879	0.347861	0.741034	0.724606	0.962065	1.16858	0.423731	0.52743	0.433229
CHGG_00371	1	4.72874	2.98149	3.44119	4.98354	5.38689	11.7476	6.39974	10.7927	0.528981	0.247805	0.380094	0.310581	0.51728	0.52466	0.356904	0.24168	0.460919	0.692549	0.252536	0.439145	0.300749	0.538614	0.571629	0.365595	0.231217	0.404641
CHGG_00372	2.31117	1.74314	1.61599	2.15569	1.61394	1.56077	1.38563	1.56669	1	0.361077	0.101307	0.195602	0.144174	0.192446	0.171122	0.0792666	0.064469	0.0754066	0.396106	0.0920643	0.193672	0.166739	0.190135	0.19923	0.0877419	0.0781044	0.0697929
CHGG_00373	0	1.83469	6.29758	1.02006	4.57516	2.87814	12.92	4.55857	1	0	1.62803	5.76088	0.961032	4.28564	2.67079	11.937	4.12396	0.934554	0	49.0569	450.735	54.6102	141.298	119.289	230.352	68.2481	52.4556
CHGG_00374	0	20.0484	4.73654	8.27913	1.88499	1	6.28663	12.9729	10.6351	0	16.5847	4.10332	7.09081	1.67389	0.90645	5.13919	10.5896	8.83033	0	107.294	56.2178	56.4767	22.5385	24.7942	34.3076	47.5998	66.618
CHGG_00375	1	1.84324	1.4506	1.5159	1.39595	1.21886	2.04143	1.41481	1.28165	0.121826	0.0486471	0.0724188	0.0457653	0.0720139	0.0697249	0.0400309	0.0281387	0.0359444	0.14405	0.0414292	0.0770247	0.0553668	0.0790751	0.0712188	0.0402449	0.0284286	0.0333186
CHGG_00376	2.35303	1.60723	1.36296	1.50796	1.30454	1.20508	1.36909	1.50867	1	0.14146	0.0345598	0.0649572	0.0457741	0.0699158	0.0690153	0.0322209	0.0264527	0.029684	0.127153	0.0414678	0.0733855	0.0529165	0.0756295	0.0704351	0.0333625	0.0289724	0.0325306
CHGG_00377	1	1.61248	1.63676	1.45686	2.05603	2.31552	1.9266	1.80738	1.59294	0.0878771	0.0307914	0.0564815	0.0353496	0.05347	0.0617338	0.0279139	0.025242	0.0295268	0.0888085	0.0273623	0.052669	0.0341025	0.0641625	0.0628413	0.0264205	0.0205207	0.0272129
CHGG_00378	1	1.49428	1.08786	1.1541	1.98203	1.91375	2.20024	1.8439	2.15512	0.201486	0.0608299	0.102752	0.076283	0.138676	0.127834	0.0722811	0.0564715	0.076643	0.202473	0.0631729	0.130312	0.0836781	0.169256	0.15766	0.0757859	0.0539788	0.0754945
CHGG_00379	1	4.46226	4.4744	2.92915	3.28141	5.50031	7.40275	5.6189	10.2439	0.712565	0.413672	0.845945	0.524597	0.684686	0.931594	0.500792	0.335934	0.623539	1.21211	0.38376	0.825747	0.555682	0.809644	0.914367	0.537878	0.380652	0.698637
CHGG_00380	0	3.10659	1.09393	1.4325	1	1.29768	5.7811	4.9384	6.20181	0	0.877429	0.521995	0.552647	0.4552	0.604552	1.52613	1.06858	1.64423	0	1.04925	0.984551	0.847128	1.00866	1.14462	1.74976	1.04206	2.00204
CHGG_00381	1	2.72167	2.95367	1.50182	1.36172	1.19433	2.71233	2.25069	2.74961	0.706388	0.379604	0.747623	0.351438	0.503383	0.42011	0.340599	0.227931	0.354712	1.03088	0.395649	0.768854	0.431917	0.599169	0.599822	0.365147	0.291327	0.360819
CHGG_00382	1	10.5922	9.57304	9.88057	15.7068	16.6714	21.2909	14.7452	23.3189	0.783878	0.629987	1.14144	0.796697	1.38603	1.50996	0.839057	0.502676	0.949254	1.391	0.714582	1.27919	0.87668	1.52354	1.55228	0.892738	0.598772	0.952694
CHGG_00383	3.87396	7.77816	1	2.82876	2.43462	4.5433	2.55597	4.06274	2.67243	1.47151	0.755903	0.438928	0.520597	0.753541	1.00952	0.41894	0.371941	0.425953	1.70121	0.786548	0.65557	0.655377	0.935346	1.37908	0.403249	0.450037	0.491174
CHGG_00384	1	1.85852	1.54324	1.68823	1.77514	1.8075	2.57444	2.13843	2.15489	0.185247	0.0606169	0.132413	0.0888435	0.127523	0.130478	0.069489	0.0512372	0.0781563	0.239072	0.0643951	0.120319	0.0924558	0.14617	0.130296	0.0946461	0.0603596	0.0858076
CHGG_00385	1	3.68034	2.91442	4.09792	2.94289	1.66116	3.00146	3.09002	1.17256	0.559743	0.305037	0.516552	0.423155	0.540528	0.385618	0.276211	0.262397	0.180667	0.903824	0.29472	0.583829	0.380122	0.596802	0.458571	0.27195	0.209112	0.199086
CHGG_00386	1.1373	1	1.12124	1.23139	1.13859	1.46538	1.0996	1.36495	1.54891	0.160306	0.0363786	0.0860197	0.0524187	0.0883545	0.0874504	0.0386272	0.0324251	0.0445418	0.17454	0.0379777	0.0826866	0.0632407	0.0867572	0.106491	0.0418347	0.035972	0.0508538
CHGG_00387	1	2.69683	2.38103	3.23075	2.36487	1.5185	1.52302	1.84662	1.9007	0.141433	0.0493103	0.0927002	0.0746147	0.0939739	0.0680231	0.0334289	0.0306864	0.0412462	0.136952	0.046781	0.0891322	0.0723313	0.0901325	0.0710982	0.0332982	0.0314142	0.0408653
CHGG_00388	2.1102	1.68412	1.91057	1.44461	1.50765	1	1.41562	1.12344	1.11615	0.214506	0.0625545	0.119236	0.0813957	0.117624	0.107765	0.0509864	0.0332862	0.0531632	0.196716	0.0759322	0.15517	0.0855419	0.132663	0.100441	0.0503978	0.0443941	0.0557282
CHGG_00389	1	3.01986	1.83062	2.04013	2.22067	2.07655	3.9709	2.7657	3.97717	0.503695	0.219046	0.303139	0.227542	0.3286	0.308301	0.215825	0.135012	0.24334	0.567646	0.221412	0.316509	0.277179	0.373079	0.348919	0.218996	0.159184	0.241584
CHGG_00390	1.46143	1.67595	1.56934	1.61423	1.53401	1.39932	1.36391	1.36563	1	0.168631	0.049942	0.0824313	0.0574398	0.0990713	0.0864403	0.0388424	0.0367222	0.0378767	0.18915	0.055145	0.106609	0.0646152	0.111041	0.0853061	0.0404586	0.0317939	0.0375972
CHGG_00391	1	1.88421	1.64909	1.4076	2.20925	2.40294	2.39593	2.00176	2.36798	0.116595	0.0388128	0.0720662	0.0460773	0.0848975	0.0857894	0.0391637	0.0307493	0.0455886	0.12083	0.0355463	0.0742361	0.0493751	0.0889329	0.0911501	0.0413219	0.0323859	0.0419567
CHGG_00392	1	2.94366	4.40982	2.98912	4.32814	4.79317	6.14112	4.72304	4.61143	0.261476	0.113065	0.246928	0.157676	0.235804	0.242337	0.153258	0.105192	0.138329	0.316302	0.107088	0.229214	0.128286	0.260668	0.269522	0.14385	0.105429	0.11798
CHGG_00393	1.1391	9.65151	5.35102	9.3679	1	1.73059	4.69595	3.32953	0	1.06648	8.30449	4.66481	7.79053	0.943211	1.59165	3.98697	2.7879	0	40.6716	92.0539	103.574	196.828	24.4958	52.6521	59.5993	40.9933	0
CHGG_00394	1	3.76926	3.03657	2.92363	3.10144	2.53768	3.00571	2.32762	2.32626	0.406291	0.160181	0.293119	0.202903	0.299763	0.275407	0.152975	0.11238	0.143511	0.493083	0.174107	0.324002	0.219875	0.364847	0.293995	0.16488	0.116817	0.164738
CHGG_00395	1	3.26792	6.09011	5.01665	9.50261	5.75284	10.3521	9.89939	3.55699	0.631309	0.259771	0.802844	0.465433	0.839452	0.742468	0.43708	0.384461	0.308408	0.929907	0.281361	0.678327	0.492705	0.849931	0.75722	0.487223	0.363085	0.299209
CHGG_00396	1	1.91423	2.1259	2.63378	2.33888	2.66095	1.37799	2.15919	1.82194	0.531173	0.194211	0.38153	0.288477	0.413006	0.425631	0.164914	0.155155	0.179562	0.724291	0.192857	0.437398	0.339116	0.409207	0.427718	0.163692	0.158726	0.212912
CHGG_00397	1	1.58529	1.34053	1.10473	1.42137	1.48852	1.90158	1.60211	1.43182	0.168215	0.0583618	0.102695	0.0594734	0.100012	0.0993604	0.0593583	0.0409667	0.0544634	0.17904	0.0581808	0.103576	0.0664728	0.111913	0.112289	0.0601758	0.0395905	0.049828
CHGG_00398	1	2.0957	1.72564	2.25418	2.20852	1.96306	2.2523	1.93803	1.69374	0.209858	0.0756658	0.143042	0.104786	0.158121	0.137409	0.0722784	0.0592724	0.0756594	0.229309	0.07682	0.166775	0.10979	0.174561	0.167762	0.0805295	0.059469	0.0780939
CHGG_00399	1	3.04598	2.36909	2.41055	3.32742	4.15188	4.96402	4.04611	4.24884	0.303053	0.118252	0.20245	0.141428	0.22765	0.258234	0.132881	0.0951971	0.15434	0.30921	0.115327	0.214603	0.156836	0.265798	0.270224	0.143692	0.117012	0.144643
CHGG_00400	1.04317	1	1.14159	1.09042	1.58525	1.68763	2.33515	2.28104	3.20915	0.276692	0.0670335	0.146226	0.0965813	0.160984	0.181295	0.103792	0.0808535	0.117083	0.300158	0.0809952	0.139199	0.113257	0.191749	0.190929	0.0915054	0.078996	0.127562
CHGG_00401	1.41032	1.42997	1.41568	1.3686	1.19463	1.22209	1.2249	1.3214	1	0.133691	0.0367172	0.0718095	0.04555	0.0765957	0.0779591	0.0400816	0.0287986	0.031129	0.125395	0.0391075	0.0807459	0.0577778	0.0752504	0.0745822	0.0308671	0.0307091	0.0324517
CHGG_00402	1.88262	1.25785	1.13183	1	1.19124	1.391	1.2784	1.2343	1.22051	0.0942579	0.0221169	0.0467653	0.0253412	0.0451856	0.0482407	0.0233862	0.0174699	0.0224285	0.0763426	0.0255779	0.0471367	0.0321464	0.0478238	0.0555921	0.0225655	0.0192028	0.0257035
CHGG_00403	1	1.62291	1.78736	1.51689	1.93882	1.61553	1.50288	1.47026	1.15539	0.122338	0.0447255	0.0981809	0.0665461	0.102608	0.091852	0.0423303	0.0339004	0.0339432	0.175705	0.0400027	0.0925119	0.0596473	0.0992513	0.0871473	0.0440048	0.0329575	0.0404731
CHGG_00404	1	3.91985	2.44959	3.1963	3.38617	2.15421	2.51118	2.09761	1.41694	0.250741	0.11125	0.155475	0.141056	0.188494	0.143609	0.0848492	0.0515462	0.0671039	0.258344	0.0935558	0.152228	0.13024	0.182728	0.154915	0.0698115	0.0640727	0.0624153
CHGG_00405	1	4.43241	0	2.7681	2.13259	1.11589	13.7173	9.68137	7.10505	0.929933	3.88881	0	2.47954	1.91467	1.03324	12.1633	8.38084	6.13373	208.413	65.3877	0	89.8176	64.3487	62.5459	140.045	75.6888	154.002
CHGG_00406	3.85651	3.13952	3.42583	5.0846	2.33347	1.27829	1.62657	1.69901	1	0.349139	0.102945	0.186285	0.187517	0.163532	0.121678	0.0667608	0.0560579	0.0584764	0.345364	0.10522	0.234704	0.167616	0.203549	0.162596	0.0891892	0.0633425	0.0634353
CHGG_00407	1	2.99011	4.26335	3.08593	4.14706	9.0259	9.64694	13.5715	11.9155	0.468694	0.173387	0.437826	0.268142	0.458978	0.570702	0.324683	0.323092	0.371871	0.69677	0.19872	0.46522	0.273715	0.457987	0.656183	0.336799	0.296289	0.34988
CHGG_00408	1	1.71208	1.88843	1.57077	1.57973	2.21072	1.82181	2.29121	1.87135	0.263879	0.0862768	0.187653	0.13124	0.169833	0.194861	0.0885178	0.0832762	0.0903919	0.290371	0.092646	0.195857	0.119926	0.18358	0.220033	0.104181	0.082182	0.102361
CHGG_00409	2.24132	1.61555	1.4585	1.43928	1.44723	1.31057	1.07718	1.21776	1	0.0889928	0.0246314	0.0455685	0.0306312	0.0498607	0.0449623	0.0183133	0.0168353	0.0178662	0.0930655	0.023913	0.0427911	0.0337708	0.0484685	0.0434596	0.0213687	0.0178473	0.0185138
CHGG_00410	1.10158	1.24661	1	1.04166	1.06227	1.11435	1.19216	1.32562	1.0971	0.095922	0.0269753	0.0494272	0.0408512	0.048094	0.0532823	0.0296349	0.0257122	0.0300844	0.0970062	0.0284461	0.0554423	0.0384363	0.064785	0.057827	0.0263423	0.0240572	0.0278377
CHGG_00411	1	2.69913	2.17418	2.15256	2.8977	3.04079	3.47652	2.80168	3.68242	0.40526	0.143264	0.23093	0.178112	0.323124	0.299779	0.169706	0.120845	0.175163	0.437707	0.132987	0.281849	0.169225	0.313675	0.318981	0.151049	0.113781	0.174435
CHGG_00412	1	1.39527	1.88527	1.56847	1.24049	1.5728	1.57102	1.89807	3.06594	0.181181	0.0592639	0.134896	0.0829312	0.112569	0.11724	0.0624188	0.0517961	0.0805247	0.208328	0.0518078	0.132605	0.0827509	0.110565	0.119166	0.055174	0.0486742	0.0881056
CHGG_00413	1.21739	1.29698	1.21441	1.22829	1.46801	1.166	1.2885	1	1.13425	0.0453594	0.0142683	0.0289799	0.0191742	0.029544	0.0260708	0.0120167	0.00799558	0.0143143	0.0465682	0.0144641	0.0236453	0.0180543	0.0250887	0.0233823	0.0121	0.0117863	0.0116338
CHGG_00414	1.26928	1.13237	1.47769	1.382	1.4065	1.55494	1	1.31416	1.05979	0.105479	0.0304711	0.0694971	0.0467362	0.0738884	0.0738285	0.0284356	0.0261794	0.0322875	0.133543	0.0325689	0.070881	0.043662	0.0728301	0.0719847	0.0317289	0.0265368	0.0316992
CHGG_00415	1	1.42454	1.56274	1.79871	1.99571	2.17202	2.23564	1.92941	1.70186	0.213411	0.0638351	0.122155	0.0784414	0.143473	0.14343	0.0613211	0.0519647	0.0668685	0.251284	0.0644573	0.131556	0.0981468	0.152882	0.163833	0.0863077	0.0516057	0.0644009
CHGG_00416	1	2.11557	2.14533	1.85081	1.91685	1.98328	3.39926	2.35314	5.93982	0.280913	0.0907485	0.184084	0.114765	0.181641	0.184129	0.120002	0.0765917	0.186447	0.319481	0.0958989	0.194864	0.141989	0.182129	0.180084	0.108926	0.0699743	0.177015
CHGG_00417	0	3.88397	1.03299	5.02068	1	1.63334	6.48785	6.32725	3.86317	0	3.182	0.887203	4.08148	0.8514	1.36546	5.08575	4.85896	3.08391	0	18.7272	9.64583	30.704	11.1629	13.0273	31.5505	18.9518	21.3209
CHGG_00418	1	12.0931	10.1213	9.46256	13.5984	14.7875	14.8061	13.4539	14.9066	0.744822	0.730963	1.21316	0.79203	1.4614	1.34448	0.722724	0.610556	0.753702	1.65306	0.745405	1.21428	0.81088	1.59166	1.48923	0.717526	0.582624	0.809885
CHGG_00419	1	7.02329	5.9326	6.18841	8.15695	6.86936	9.69139	7.282	8.94343	0.734667	0.547238	0.952449	0.689986	1.15902	1.03448	0.632317	0.413128	0.619086	1.33748	0.570188	1.06976	0.794642	1.15019	1.14682	0.658271	0.449033	0.619932
CHGG_00420	1.36961	1.12783	1	1.12386	1.15929	1.00589	1.30279	1.29096	1.21345	0.155516	0.0381367	0.083164	0.0551125	0.0800219	0.0796517	0.0389233	0.0340617	0.0486971	0.148356	0.0463553	0.0828056	0.062138	0.0948128	0.0990088	0.045249	0.0354163	0.0465606
CHGG_00421	1	1.91438	1.6659	2.09963	2.38128	3.03341	2.45006	2.26351	2.63594	0.236351	0.0676535	0.147278	0.0997919	0.156723	0.181467	0.0772387	0.0580452	0.0916922	0.245882	0.0785178	0.13177	0.116656	0.174398	0.185183	0.0881306	0.0611342	0.0823436
CHGG_00422	1	5.72987	2.67119	3.46615	3.13121	7.67613	9.03507	7.72085	6.75232	0.495156	0.300885	0.392352	0.306735	0.417873	0.513632	0.341485	0.293178	0.320179	0.725389	0.273653	0.45989	0.325386	0.461469	0.664645	0.350747	0.297812	0.338011
CHGG_00423	1	1.70232	1.38423	1.57675	2.32611	2.30764	3.49558	2.39887	4.07613	0.530087	0.168119	0.309524	0.241194	0.373656	0.421964	0.223549	0.149613	0.328401	0.580964	0.187345	0.373267	0.236414	0.431366	0.476244	0.268923	0.180203	0.303242
CHGG_00424	1	2.60975	2.76725	2.50577	3.64678	5.47783	6.69771	5.4949	6.46095	0.286165	0.0980869	0.223863	0.130551	0.249311	0.262728	0.143969	0.119835	0.13558	0.343374	0.112161	0.204634	0.138042	0.232891	0.258723	0.14148	0.116502	0.156792
CHGG_00425	1.45847	1	1.05914	12.1255	21.2084	90.3679	55.9684	96.9599	24.7227	1.00323	0.184832	0.408723	0.893121	1.59146	2.35626	1.2637	1.4642	1.03594	1.82524	0.274202	0.47533	0.985286	1.67171	2.14249	1.22714	1.43908	1.02073
CHGG_00426	1.08454	1.57443	1	1.40313	1.11949	1.22197	1.31156	1.35709	1.21372	0.200159	0.0641282	0.098602	0.0823657	0.114636	0.107365	0.0562078	0.0406671	0.0573625	0.192734	0.0776906	0.113363	0.0807952	0.122415	0.117378	0.0648539	0.0468905	0.0631596
CHGG_00427	1	1.50838	1.39719	1.32238	1.27343	1.32019	1.31076	1.5469	1.22233	0.0644572	0.0201571	0.0377603	0.0281035	0.0381798	0.0360828	0.0174035	0.0176654	0.0188955	0.0670991	0.0204429	0.0446429	0.0273944	0.0424589	0.0358622	0.0197735	0.0148979	0.0185695
CHGG_00428	1	1.84762	2.15011	1.8456	3.33222	5.89827	5.81693	4.43071	5.86835	0.507088	0.16349	0.319281	0.208018	0.392299	0.541873	0.268642	0.173274	0.294664	0.694124	0.154823	0.37871	0.237702	0.474773	0.56326	0.243467	0.199761	0.314904
CHGG_00429	1	2.30223	2.03393	2.54288	2.48759	2.02877	1.95215	1.99778	2.19936	0.274321	0.0869217	0.188221	0.142713	0.201224	0.178374	0.0898772	0.0654024	0.103479	0.282214	0.0990047	0.180636	0.145224	0.193013	0.19894	0.0784029	0.0765481	0.0954783
CHGG_00430	1	2.93343	3.23052	2.85884	3.29579	3.62032	3.32967	3.92602	2.5774	0.0942043	0.0332246	0.0679565	0.0370076	0.0611011	0.0653745	0.0299153	0.0248613	0.0294575	0.0909722	0.0334877	0.0620635	0.0402736	0.0608099	0.0592822	0.0265345	0.0247813	0.0263026
CHGG_00431	1.95603	2.31116	1.72951	1.72763	1.82692	1.3363	1.45475	1.30825	1	0.219489	0.0710344	0.143008	0.0936416	0.139095	0.134887	0.0534902	0.0486744	0.0537578	0.262225	0.0818492	0.147766	0.0989552	0.151819	0.128525	0.0621661	0.0447678	0.0552467
CHGG_00432	1.58523	1.23556	1.1529	1	1.15058	1.69729	2.35405	2.10346	2.70582	0.272061	0.0769204	0.137192	0.0783802	0.131483	0.169769	0.0926337	0.0713553	0.108049	0.261337	0.0735951	0.133147	0.089279	0.137998	0.165643	0.0837898	0.0699404	0.109146
CHGG_00433	1	3.82172	2.47978	2.83756	3.58524	3.60596	4.88246	3.40486	4.04571	0.53639	0.226331	0.407112	0.255899	0.450435	0.438646	0.244659	0.172708	0.265662	0.669174	0.252666	0.40715	0.299093	0.498109	0.491074	0.250435	0.187204	0.273691
CHGG_00434	1	1.62141	3.30962	2.36702	2.67121	2.36152	2.23947	1.8349	1.3207	0.719041	0.250258	0.708383	0.407686	0.745351	0.572108	0.292795	0.234683	0.264564	1.14174	0.290652	0.835841	0.507135	0.689218	0.753981	0.324309	0.249591	0.282856
CHGG_00435	0	0	0	1.04687	0	0	1	0	3.95478	0	0	0	1.02275	0	0	0.980342	0	3.86377	0	0	0	2963.02	0	0	1602.55	0	1743.8
CHGG_00436	1.41287	1.00896	1.20844	1.22837	1.087	1.19876	1.10321	1.17919	1	0.185803	0.038668	0.106231	0.0566945	0.0920625	0.0937992	0.0422992	0.0321821	0.0392645	0.145141	0.0451309	0.0929655	0.065674	0.0981478	0.101522	0.0430965	0.0364617	0.0444915
CHGG_00437	3.50814	4.99336	2.77841	3.06169	2.89002	2.14127	1.77806	1.54373	1	0.142968	0.054362	0.0854071	0.0562201	0.0813993	0.0687419	0.0331184	0.021202	0.0233123	0.144202	0.0552898	0.0876922	0.0567471	0.0775616	0.0770383	0.0271803	0.0215061	0.0268476
CHGG_00438	2.71286	1.91349	2.20318	2.26307	1.93402	1.65286	1.40621	1.51292	1	0.281226	0.0778146	0.17575	0.126212	0.15999	0.142762	0.0653076	0.0509207	0.0573454	0.318149	0.0758954	0.156456	0.117468	0.164155	0.152017	0.0678973	0.0536434	0.0573426
CHGG_00439	1	2.53153	2.21056	2.53758	3.55402	2.41008	3.38938	2.88053	2.6656	0.365971	0.132379	0.260814	0.169517	0.314431	0.236078	0.14727	0.114675	0.136871	0.416885	0.141199	0.266451	0.204248	0.277018	0.268556	0.152958	0.128347	0.156203
CHGG_00440	1.43172	1.84643	1.76406	1.78316	2.00029	1.72939	1.14144	1.27545	1	0.0858291	0.0223718	0.0394618	0.0308251	0.0510735	0.0477176	0.0171964	0.0149033	0.0151881	0.0927085	0.0212652	0.0437698	0.0337516	0.047726	0.0465405	0.0189541	0.0114606	0.0175628
CHGG_00441	1	2.36881	2.12446	1.90344	2.41516	2.39407	2.55055	2.26051	2.35296	0.15081	0.052	0.105433	0.0692486	0.120131	0.102055	0.0538767	0.044409	0.0541453	0.16687	0.0565321	0.107377	0.0732146	0.131143	0.107715	0.0573447	0.0477124	0.0650992
CHGG_00442	1.48996	1.40701	1.60323	1.63488	1.51256	1.29395	1	1.30215	1.10935	0.252683	0.0648111	0.141589	0.0896608	0.144261	0.12479	0.054958	0.053962	0.0602531	0.252457	0.0664143	0.14453	0.0990104	0.146301	0.13939	0.0571384	0.0537283	0.0578704
CHGG_00443	2.78601	2.42161	2.38869	2.09415	2.23883	1.67555	1.54519	1.44291	1	0.434003	0.126384	0.282683	0.182647	0.277274	0.23642	0.117707	0.081866	0.0854721	0.485746	0.150572	0.278455	0.178919	0.311961	0.245806	0.102409	0.0904923	0.0977529
CHGG_00444	1	2.92141	3.43524	2.95521	3.91344	4.96425	5.08153	4.85325	4.9122	0.291696	0.0888019	0.184058	0.13729	0.204272	0.253483	0.13599	0.0838456	0.133662	0.272626	0.0913106	0.21663	0.118839	0.229176	0.272688	0.123252	0.086138	0.133397
CHGG_00445	3.15607	1.0591	1.39593	1	1.11756	1.03932	1.14158	1.03622	1.14317	0.31188	0.0695245	0.166017	0.0905531	0.153645	0.138064	0.0728778	0.05372	0.077948	0.266475	0.0820558	0.191016	0.10496	0.176157	0.166378	0.0650202	0.0569891	0.0882385
CHGG_00446	1	2.26308	1.91678	2.48467	2.35443	2.60911	7.88024	7.02018	17.6686	0.763423	0.342043	0.57484	0.460274	0.761724	0.716651	0.582936	0.470366	0.83688	1.34213	0.40342	0.712252	0.471534	0.692247	0.870173	0.522425	0.536127	0.842536
CHGG_00447	1	1.42626	1.89686	1.77908	1.51015	1.68917	1.0641	1.2375	1.13214	0.231781	0.064156	0.154998	0.0965479	0.144527	0.133104	0.0528824	0.0466359	0.0618289	0.270885	0.0739826	0.158906	0.118831	0.166135	0.159777	0.060922	0.0559532	0.067895
CHGG_00448	1.01039	1.09183	1	1.08102	1.16025	1.26828	1.10695	1.17753	1.05601	0.160828	0.0543533	0.100809	0.0659273	0.112035	0.11108	0.0480546	0.0373295	0.0513699	0.194434	0.0547242	0.105216	0.0759777	0.114123	0.111209	0.0531516	0.0422828	0.048869
CHGG_00449	1	1.6259	2.03044	1.85368	1.76927	2.00032	1.78501	2.0402	1.89736	0.194822	0.0544973	0.127138	0.079347	0.120135	0.131775	0.0549502	0.0497631	0.0608926	0.191702	0.0696024	0.129637	0.0851211	0.141064	0.142523	0.0651736	0.0511468	0.0659031
CHGG_00450	1	1.61291	1.35757	1.57653	1.61339	1.55863	1.72217	2.08203	1.18153	0.275249	0.086872	0.153021	0.125985	0.170469	0.161158	0.0839932	0.0811495	0.0720538	0.280707	0.0865312	0.175838	0.131486	0.190361	0.181432	0.100896	0.0702767	0.0875717
CHGG_00451	1	1.18561	1.02833	1.14042	1.47534	1.2173	1.34872	1.29696	1.69503	0.146717	0.0457856	0.0803264	0.0568131	0.0946143	0.0821046	0.0430996	0.0360623	0.0534789	0.147705	0.0496852	0.0843375	0.0608253	0.0978401	0.0867325	0.0482588	0.0406325	0.055199
CHGG_00452	1.5814	1	1.26547	1.13448	1.39004	1.53016	1.10343	1.1119	1.14687	0.151591	0.0358035	0.081445	0.0521701	0.0854319	0.0874538	0.0378891	0.0285999	0.0359972	0.162974	0.0340052	0.0812786	0.053686	0.0888084	0.0879008	0.0362268	0.0255744	0.0468847
CHGG_00453	1.28983	1	1.15701	1.22193	1.17325	1.18147	1.48471	1.70999	3.01342	0.0874571	0.0224387	0.0432534	0.0326903	0.0457315	0.0508251	0.0246232	0.0215485	0.03568	0.082564	0.0218406	0.0481928	0.0355552	0.0548338	0.04539	0.0258927	0.0226623	0.0444166
CHGG_00454	1	1.40266	1.4502	1.11171	1.61987	2.48471	1.93611	1.8687	1.98855	0.172753	0.0537622	0.117783	0.0639715	0.107751	0.134823	0.0566311	0.0502416	0.0666065	0.208296	0.053554	0.110367	0.0717074	0.12648	0.137674	0.0715926	0.050138	0.0691397
CHGG_00455	1	1.24273	1.38194	1.42138	2.00153	1.73378	1.83772	1.92625	2.01605	0.128128	0.0398757	0.0752242	0.0488788	0.096181	0.0778303	0.0460588	0.0429046	0.0447911	0.145888	0.0396704	0.0734315	0.0526148	0.0947468	0.0791153	0.0477656	0.0325993	0.0502195
CHGG_00456	1	1.27795	1.51397	1.38895	1.41016	1.61532	1.44062	1.55894	1.2608	0.128061	0.0403609	0.0775514	0.0444508	0.0837113	0.0768963	0.0448509	0.0299156	0.040577	0.129341	0.036154	0.0788586	0.0558318	0.0895506	0.0834733	0.0419335	0.0322049	0.039618
CHGG_00457	1.62735	1	1.13595	1.07801	1.26023	1.3597	1.71508	1.39898	2.67148	0.119612	0.0239184	0.0572886	0.0393575	0.0670958	0.065312	0.0328099	0.0231156	0.0467652	0.0972521	0.0244556	0.056738	0.0382202	0.0601709	0.0625609	0.0313484	0.0276442	0.0409374
CHGG_00458	2.02011	1	1.58518	1.23515	1.26301	2.26666	2.08266	2.22327	1.65611	0.543067	0.124649	0.360493	0.190107	0.270511	0.386832	0.168228	0.151017	0.165173	0.618499	0.13424	0.36618	0.223425	0.332538	0.370534	0.17713	0.148408	0.186565
CHGG_00459	1	3.75064	5.27294	4.15944	4.60821	5.27065	3.75556	5.27027	2.64527	0.150743	0.0663067	0.139265	0.0831156	0.131283	0.135721	0.0624034	0.0558756	0.0646096	0.171645	0.0732726	0.139207	0.0838678	0.11755	0.125776	0.0539686	0.0537888	0.0524194
CHGG_00460	1	1.4967	1.37693	1.58056	2.05151	2.27701	1.99381	2.00551	1.36283	0.181087	0.0552972	0.105843	0.0757378	0.125712	0.122729	0.0589784	0.0494492	0.0488884	0.182153	0.0536762	0.10954	0.0816671	0.131387	0.133283	0.0576743	0.0532701	0.0556595
CHGG_00461	1.28469	1.31373	1.05928	1	1.18598	1.22675	1.2076	1.17997	1.36055	0.155573	0.0512156	0.100104	0.0687963	0.103742	0.0892754	0.049405	0.0371627	0.0565524	0.185663	0.0487503	0.0923976	0.0576603	0.0947476	0.0952466	0.0474343	0.0398385	0.0597999
CHGG_00462	1	3.90047	4.24934	4.56029	4.66674	5.92778	4.89819	5.35144	4.93096	0.355527	0.16982	0.343207	0.270786	0.371487	0.375465	0.163227	0.153396	0.183508	0.518117	0.174323	0.341003	0.25113	0.356061	0.385306	0.180246	0.135491	0.203825
CHGG_00463	1	3.80771	3.40824	3.98212	5.25144	5.51318	6.04438	5.45508	5.17043	0.478496	0.187889	0.342023	0.266917	0.48659	0.431747	0.247598	0.165252	0.230793	0.574664	0.188106	0.36092	0.254453	0.423241	0.476875	0.216538	0.185034	0.256262
CHGG_00464	1	2.11682	2.24517	2.20683	2.97512	2.86904	2.63866	2.65785	2.9486	0.195257	0.0688491	0.133897	0.0947718	0.164977	0.138516	0.0757814	0.0550215	0.0910588	0.202453	0.0740562	0.14037	0.096584	0.143727	0.172311	0.075616	0.0681426	0.0820226
CHGG_00465	1.05381	1	1.23924	1.15165	1.30401	1.51202	1.52171	1.69004	1.78253	0.130046	0.0313752	0.0806245	0.0603931	0.0736008	0.0960616	0.0395352	0.0348377	0.0454293	0.138105	0.0301754	0.0869302	0.0534422	0.0819834	0.0831545	0.0395659	0.0370725	0.04265
CHGG_00466	2.67736	1.46138	1.28972	1.25978	1.05103	1.75987	1	1.21955	1.06814	0.0283652	0.00836481	0.0144594	0.0119616	0.0156758	0.016339	0.0068717	0.00571866	0.00771646	0.0303016	0.0105102	0.0180686	0.00982922	0.0156101	0.0187935	0.00651302	0.00732281	0.00809331
CHGG_00467	5.03539	1.83875	1.44476	1.79061	1	1.73452	1.03541	1.44925	1.0764	0.0601229	0.012359	0.0223361	0.0167245	0.0202721	0.0283532	0.0113082	0.0106201	0.0112618	0.0419626	0.0145885	0.0258404	0.020169	0.0209803	0.0286042	0.00880343	0.0110038	0.012431
CHGG_00468	2.68595	1.30027	1.09397	1.30841	1.14535	1.16714	1	1.17311	1.09544	0.150801	0.0440882	0.0773626	0.0699002	0.0852079	0.084382	0.03345	0.0368241	0.0416949	0.141799	0.0425861	0.0965054	0.0663701	0.0886388	0.08933	0.0382472	0.0320578	0.0406415
CHGG_00469	1.36528	1.18429	1	1.06242	1.09602	1.16643	1.10785	1.12877	1.64705	0.0714308	0.0222511	0.0384204	0.0265034	0.0491284	0.0463754	0.0180268	0.0160664	0.0254066	0.0924591	0.0201763	0.0383039	0.0275823	0.0363532	0.0421975	0.0203926	0.0165457	0.0276592
CHGG_00470	1.50812	1.32752	3.43981	1.76334	2.43102	2.81981	1.88987	2.20286	1	0.195279	0.0346598	0.103191	0.0520394	0.105917	0.0959812	0.0416809	0.03579	0.031145	0.168844	0.0384163	0.119259	0.0569045	0.0982795	0.11099	0.041513	0.0401118	0.0301663
CHGG_00471	0	0	0	0	0	0	0	0	0	0	0	0	0	0	0	0	0	0	0	0	0	0	0	0	0	0	0
CHGG_00472	1	2.03329	2.76519	1.74454	3.67153	3.86765	3.42643	3.1447	2.52462	0.163984	0.0471479	0.122551	0.0639982	0.13887	0.125249	0.0590788	0.0427503	0.0639478	0.179212	0.0498995	0.114749	0.0684371	0.124754	0.124834	0.0579247	0.0447293	0.0585955
CHGG_00473	1	1.18553	1.84897	1.52468	1.24245	3.39063	1.78283	2.65512	2.0946	0.494547	0.13904	0.358324	0.20177	0.310961	0.459451	0.174442	0.158288	0.19034	0.562281	0.156792	0.349396	0.238504	0.283799	0.423606	0.154023	0.186361	0.191075
CHGG_00474	0	5.77155	1	4.62653	1.46347	4.54276	10.9676	20.0264	8.82146	0	4.04601	0.851537	3.27771	1.26718	3.4173	7.24033	11.9107	5.49342	0	9.34639	3.80378	10.0521	4.89166	10.1353	14.7848	22.1485	15.4116
CHGG_00475	4.64738	1	2.05394	1.52071	1.58171	1.34985	1.67456	1.36821	1.21497	2.25414	0.353863	1.08009	0.586966	0.831371	0.80945	0.474099	0.342576	0.444359	2.03266	0.484633	1.44459	0.831483	1.30989	1.21596	0.599195	0.420748	0.51904
CHGG_00476	1	15.2189	3.63908	12.1463	4.31347	0	10.3885	27.796	5.31819	0.868188	9.79077	2.70265	8.13503	3.01802	0	6.85249	17.156	3.49503	5.64194	31.6705	14.0768	27.8144	16.2553	0	22.4345	39.0269	11.7878
CHGG_00477	1.99866	2.07076	1	1.72179	2.15828	1.60437	1.79236	2.91751	1.3149	1.63404	0.631171	0.697254	0.766417	1.20341	1.01764	0.556259	0.613679	0.496625	2.28976	0.739795	1.33204	0.977472	1.70231	1.60898	0.747377	0.73613	0.689731
CHGG_00478	0	3.46709	1.27371	2.72581	1	1.12806	2.78383	7.669	3.32451	0	2.91142	1.11759	2.30189	0.862901	1.0113	2.31615	6.25013	2.82264	0	13.1621	7.21298	19.7617	19.2441	20.2028	13.0634	20.6507	13.6461
CHGG_00479	0	2.6163	1	1.47317	1.29933	1.05655	4.04411	5.48037	2.16183	0	1.70497	0.72556	1.03897	0.961231	0.781581	2.54968	3.19878	1.45884	0	4.43603	3.53193	3.64954	3.37704	3.14737	6.567	7.04627	4.05285
CHGG_00480	1.65334	1.07527	1.60435	1.28831	1.64753	1.69455	1.37301	1.75254	1	0.61189	0.163097	0.37645	0.21735	0.416638	0.376903	0.172586	0.166012	0.1659	0.847318	0.178816	0.467759	0.286867	0.406127	0.447477	0.182454	0.16358	0.176738
CHGG_00481	1	2.04689	3.08439	2.82988	4.59362	5.59313	5.85114	5.36981	5.07007	0.841264	0.407963	0.851363	0.630835	1.10643	1.20958	0.645447	0.554551	0.696077	1.71541	0.434898	1.13174	0.637479	1.41237	1.39305	0.74257	0.525813	0.638981
CHGG_00482	0	5.57175	1.27657	6.55697	1	1.33533	4.81775	7.91448	2.60254	0	4.86889	1.12267	5.73682	0.904949	1.1622	4.06964	6.58685	2.22508	0	43.301	11.1292	45.0171	8.56533	12.3172	25.9703	30.3061	14.3351
CHGG_00483	0	9.7369	4.31976	3.25183	1	0	6.5441	3.37231	2.94561	0	8.67261	4.01645	2.89826	0.952326	0	5.78828	3.10379	2.69781	0	322.475	440.323	96.33	56.2609	0	203	110.119	113.759
CHGG_00484	2.94081	1.91708	1.01718	1.04992	2.07527	1.92179	1.32138	1.50492	1	1.62484	0.532507	0.623102	0.498623	0.952733	0.954949	0.375621	0.354861	0.364673	1.63367	0.65996	0.976192	0.683701	1.30154	1.3861	0.486967	0.391058	0.486722
CHGG_00485	5.69048	1.2879	1.52686	1.76183	2.8665	1.88118	1.29258	1.66313	1	3.28769	0.562442	1.02957	0.914442	1.60807	1.22081	0.546913	0.494662	0.492959	3.2706	0.79948	2.08173	1.30141	2.49888	2.02789	0.73661	0.735747	0.700492
CHGG_00486	1.57779	1	1.51879	1.61788	2.00934	3.84729	1.85489	3.2864	1.82741	0.483017	0.0917584	0.224833	0.155749	0.252329	0.337185	0.112649	0.121987	0.129076	0.503087	0.104259	0.250929	0.176679	0.315365	0.412625	0.127952	0.134006	0.144821
CHGG_00487	0	2.78552	1.31679	2.13328	1	1.31189	2.96061	3.55239	2.17196	0	0.818655	0.638869	0.88907	0.502729	0.679554	0.933866	0.883428	0.763416	0	1.22638	1.46862	1.29885	1.10281	1.29023	1.20391	1.00045	1.12237
CHGG_00488	0	2.42955	1	1.73595	1.01046	1.81555	7.06508	5.8217	5.06486	0	0.975852	0.56657	0.849429	0.590629	0.977409	2.62162	1.86921	2.05371	0	1.64234	1.28947	1.63511	1.27777	2.1318	3.86588	2.34189	2.8887
CHGG_00489	2.13279	3.8448	2.7234	1.39988	1	2.19785	2.36906	2.91678	2.2939	0.21685	0.0866207	0.165783	0.0730031	0.0931885	0.138105	0.060143	0.0655312	0.0809413	0.271931	0.0931827	0.155558	0.0774704	0.0871808	0.141955	0.0772655	0.0640522	0.063169
CHGG_00490	2.54608	1.3236	1.31844	1.2981	1.1017	1.41082	1	1.13342	1.00992	0.338468	0.0812933	0.16969	0.120616	0.162549	0.179598	0.0700692	0.0636533	0.0714825	0.31689	0.0896945	0.196794	0.119945	0.177944	0.188686	0.0720747	0.0597609	0.0810947
CHGG_00491	7.57124	6.25111	26.0525	26.3079	24.3851	21.9224	7.67145	7.42652	1	0.912815	0.153416	0.9413	0.422892	0.65618	0.658589	0.16314	0.12036	0.0704402	0.985762	0.157477	0.542644	0.459687	0.690463	0.601539	0.164032	0.153472	0.0630472
CHGG_00492	2.06427	3.3108	3.6271	3.59097	2.96133	1.59501	1.70343	1.4908	1	0.122054	0.0419166	0.0885415	0.0545197	0.0712792	0.0577874	0.0301908	0.0243422	0.0221096	0.117087	0.0466742	0.0862725	0.0592414	0.0830062	0.0608392	0.031825	0.0228037	0.0267833
CHGG_00493	0	3.0093	1.02928	4.70391	1	17.4046	106.237	87.9504	182.682	0	1.60689	0.904465	2.64039	0.848057	8.15336	21.9493	16.9436	42.8195	0	3.14525	3.08249	5.63564	3.08232	21.4935	40.3459	23.3685	83.1155
CHGG_00494	0	1	1.48485	2.02118	0	2.56556	4.04583	5.50703	6.61997	0	0.940324	1.37258	1.87172	0	2.36707	3.80184	5.12891	6.30211	0	29.6682	108.928	137.848	0	318.479	184.152	82.6993	214.825
CHGG_00495	1.12024	1.01799	1	1.19798	1.75473	1.46826	1.65395	1.52114	2.29229	0.118331	0.0288386	0.0498933	0.0417993	0.0740281	0.0662453	0.0324271	0.026313	0.051215	0.115303	0.0283321	0.0591115	0.0396218	0.0756241	0.0655434	0.0325639	0.0318614	0.0425383
CHGG_00496	1	2.33254	2.60137	1.70251	3.66956	3.86226	3.3722	2.31608	2.16328	0.437768	0.157258	0.318655	0.18045	0.391567	0.3524	0.162397	0.123619	0.159328	0.558433	0.146298	0.317962	0.181639	0.420296	0.400599	0.173488	0.113029	0.150831
CHGG_00497	0	0	0	0	0	0	1	0	0	0	0	0	0	0	0	0.999957	0	0	0	0	0	0	0	0	0.778241	0	0
CHGG_00498	1	2.13433	2.2972	2.05794	2.4112	2.25064	2.32122	2.26904	1.65773	0.204176	0.0801334	0.160058	0.105639	0.16591	0.162198	0.0643546	0.0583528	0.0636051	0.242676	0.0887248	0.179586	0.0998117	0.177698	0.163907	0.0856523	0.0664318	0.0727411
CHGG_00499	1.51851	1.88072	2.51688	1.72647	1.26874	1.04802	1.25885	1	1.56829	0.183357	0.0520778	0.115688	0.0617873	0.0998029	0.0902208	0.0469366	0.03185	0.0584894	0.172176	0.051214	0.1394	0.0715972	0.102147	0.0869846	0.0405647	0.0303329	0.0538328
CHGG_00500	15.3565	5.08056	10.8084	5.29332	1.84321	3.13497	1	2.02216	1.30494	3.85964	1.04185	2.85912	1.28798	1.07025	1.4114	0.397682	0.519053	0.506495	3.71828	1.21425	3.31782	1.84266	1.83	2.20215	0.504818	0.588926	0.653748
CHGG_00501	2.10188	7.60146	4.95993	2.6968	1	1.89868	3.04004	2.15112	3.36287	0.459932	0.205443	0.365206	0.187796	0.167007	0.233033	0.151684	0.0981496	0.145254	0.477163	0.219144	0.337629	0.192143	0.200089	0.262457	0.157945	0.0966719	0.164632
CHGG_00502	1.25745	1.04307	1.05367	1.18799	1.27439	1	1.19087	1.17348	1.45311	0.202074	0.0496379	0.102127	0.0798642	0.109904	0.0893486	0.0470667	0.0405387	0.0689517	0.191412	0.0535399	0.101389	0.07984	0.132822	0.10488	0.0486258	0.0419223	0.0623523
CHGG_00503	1	8.53922	6.75827	7.92934	7.99141	10.9816	10.4133	11.2128	11.5601	0.887471	0.694674	1.22761	0.921806	1.51284	1.65691	0.772244	0.624707	0.906774	1.50302	0.639017	1.28589	1.13275	1.44563	1.67381	0.835098	0.757328	0.913728
CHGG_00504	0	1	0	1.18729	0	2.51998	15.1863	18.9949	12.2069	0	0.941419	0	1.1315	0	2.32735	14.0093	17.6087	11.3096	0	27.9184	0	53.8215	0	232.946	299.407	163.398	295.469
CHGG_00505	1	1.32821	1.04009	1.28773	2.24172	2.56694	2.82509	2.25018	3.06717	0.276652	0.0840664	0.156851	0.113132	0.221625	0.242005	0.116553	0.0832805	0.139047	0.324997	0.090095	0.168797	0.128259	0.213968	0.237195	0.118567	0.0883546	0.129712
CHGG_00506	1.90245	1	1.37637	1.34714	1.67148	2.28797	1.62176	1.80237	1.75413	0.190597	0.0442064	0.0988849	0.0787533	0.110591	0.143876	0.059014	0.0418654	0.0581213	0.218108	0.0443943	0.0995632	0.075434	0.119212	0.13587	0.0567619	0.0477577	0.0583437
CHGG_00507	0	7.51019	1	1.48869	1.81294	0	2.10641	5.39892	1.45303	0	7.22195	0.946779	1.32608	1.65338	0	2.00912	4.95512	1.36537	0	750.233	280.068	367.658	98.4754	0	239.256	332.912	226.713
CHGG_00508	1	1.20372	1.12093	1.16005	1.77959	1.77583	2.05283	1.59384	1.98419	0.121789	0.0337091	0.0677471	0.0472885	0.0875166	0.09169	0.0418025	0.0292354	0.0487791	0.142754	0.0364113	0.0671575	0.0486775	0.0952728	0.0893148	0.0431815	0.0282918	0.0456032
CHGG_00509	0	2.01701	0	0	0	5.16178	0	1	0	0	1.9437	0	0	0	5.06856	0	0.908347	0	0	5243.09	0	0	0	21063.9	0	3376.35	0
CHGG_00510	1.28165	1.09432	1	1.11846	1.26996	1.45217	1.40309	1.41178	2.07953	0.165728	0.0392558	0.0719287	0.0527778	0.0925823	0.0805234	0.0443032	0.035797	0.0549191	0.134568	0.0382634	0.0739729	0.0584083	0.0829803	0.102807	0.039413	0.0387307	0.0554416
CHGG_00511	1	1.99207	1.86412	1.86659	2.83195	2.24705	2.67487	2.89677	2.78835	0.35576	0.119744	0.228113	0.176802	0.309355	0.244445	0.138141	0.12412	0.163356	0.437783	0.131392	0.247002	0.175424	0.320968	0.294093	0.158667	0.126598	0.158167
CHGG_00512	1	4.63377	2.6501	2.50491	1.89923	3.90865	3.8665	3.45509	1.90885	0.269546	0.113506	0.189239	0.131131	0.158241	0.193267	0.107122	0.0841954	0.0868821	0.335777	0.11847	0.186259	0.138205	0.186662	0.232276	0.113003	0.086627	0.0835688
CHGG_00513	1	1.98548	2.48507	2.01344	3.38574	3.17459	3.15691	2.39428	2.22009	0.151632	0.0489172	0.108677	0.0758246	0.129996	0.13206	0.0646901	0.0428637	0.0512011	0.175736	0.0466439	0.115313	0.067866	0.120084	0.122228	0.0600983	0.0424178	0.0548689
CHGG_00514	1.37012	1.94857	1	1.4075	1.57853	1.6111	2.7469	3.31175	1.79138	0.559218	0.16042	0.216193	0.183868	0.360861	0.355544	0.188029	0.184666	0.174364	0.58169	0.195288	0.338018	0.212078	0.351454	0.354974	0.204965	0.179793	0.193209
CHGG_00515	1	2.4715	2.49708	3.09719	3.09017	2.19231	2.87591	2.80352	4.08374	0.349328	0.121159	0.246644	0.184817	0.264121	0.245287	0.13727	0.104246	0.174238	0.419715	0.133573	0.273576	0.205302	0.295961	0.26825	0.147539	0.0974612	0.18064
CHGG_00516	2.66624	1.70678	1.28493	1.80634	1.69632	1.1057	1.14603	1.26651	1	0.174713	0.0537231	0.0853462	0.0876747	0.101325	0.0837786	0.0430718	0.0405913	0.0448202	0.164932	0.0507329	0.0954008	0.0870143	0.109117	0.0899282	0.0399785	0.0417205	0.044213
CHGG_00517	1	1.53453	1.66674	1.47656	1.43354	1.2289	1.13399	1.37497	1.10229	0.111035	0.036742	0.0851754	0.0531753	0.0716295	0.0662423	0.0324441	0.0260497	0.0327048	0.134502	0.0440479	0.0839232	0.0528636	0.0763595	0.0733742	0.0293442	0.0378816	0.0344543
CHGG_00518	1	2.41007	3.57638	3.26634	2.59224	3.57586	2.35859	3.05278	2.17206	0.236438	0.0688717	0.157434	0.122773	0.164938	0.18901	0.0749639	0.0751266	0.0743141	0.263473	0.0875073	0.188718	0.142829	0.156545	0.189089	0.06334	0.0643748	0.0831397
CHGG_00519	1	2.33651	2.21077	2.45557	3.1701	2.77374	3.18985	2.96848	2.94658	0.207173	0.0623092	0.142205	0.0902266	0.171971	0.141315	0.0657261	0.059701	0.0792053	0.215169	0.0630486	0.123535	0.0920245	0.156689	0.152295	0.0793193	0.0568481	0.0695604
CHGG_00520	1	1.44089	1.44883	1.37717	1.47399	1.36472	1.40179	1.5501	1.00765	0.0816265	0.0220928	0.0457382	0.0277442	0.0477134	0.0496534	0.0210487	0.0168178	0.0202384	0.0773993	0.0210793	0.0494825	0.0293572	0.0424349	0.0499986	0.0230307	0.0162145	0.0203633
CHGG_00521	4.92841	3.62784	5.36913	1.94823	3.61545	2.24925	2.76391	1.2341	1	0.341697	0.110044	0.236385	0.0902367	0.167431	0.142548	0.0763458	0.0418464	0.0484336	0.328407	0.113456	0.251385	0.100831	0.218904	0.152577	0.079395	0.0447048	0.0548803
CHGG_00522	5.04148	3.98674	2.33601	2.24603	1.31657	1.31986	1.07218	1	1.51371	0.705106	0.207899	0.325997	0.217721	0.259707	0.229037	0.102963	0.0809512	0.146964	0.595646	0.238892	0.357932	0.240849	0.253477	0.301967	0.118606	0.0866112	0.156705
CHGG_00523	6.3179	9.46143	6.21495	3.19045	4.9881	3.62003	3.87354	2.75795	1	0.225686	0.087795	0.133798	0.0748874	0.110726	0.102383	0.0546237	0.0354713	0.0335274	0.21533	0.0801615	0.128341	0.0669667	0.129777	0.111119	0.0514039	0.0383404	0.0267232
CHGG_00524	1	2.80182	1.54334	2.24201	1.71347	1.52818	2.72096	1.67285	1.83659	0.376249	0.150224	0.222988	0.190311	0.235706	0.229345	0.149954	0.0900609	0.129999	0.414963	0.17256	0.264155	0.204413	0.270333	0.253583	0.171096	0.0940399	0.147449
CHGG_00525	1.59512	1.38804	1	1.32713	1.81479	2.83155	3.18418	2.74952	4.74997	0.389287	0.0855426	0.169128	0.130527	0.239262	0.26937	0.132086	0.0982097	0.183405	0.436157	0.107672	0.190637	0.135685	0.22252	0.292492	0.120937	0.107636	0.188206
CHGG_00526	1.04485	1.12125	1.02804	1	1.11626	1.24558	2.28846	2.46426	4.93824	0.211741	0.0529149	0.104511	0.0685662	0.126319	0.120175	0.0782834	0.0637758	0.154474	0.250622	0.0567802	0.108778	0.0784909	0.115573	0.127547	0.0881958	0.0620674	0.145036
CHGG_00527	2.11944	2.65828	3.84589	2.309	1.42274	1.06002	1.37516	1.46481	1	0.114464	0.0405606	0.0912521	0.0517328	0.0567493	0.0557089	0.0298436	0.0263272	0.0262998	0.135354	0.0352695	0.0994232	0.0475082	0.0612496	0.0471643	0.0325239	0.0254834	0.0227015
CHGG_00528	1	1.66033	1.42198	1.55012	1.93012	1.86792	2.18024	2.13832	2.21444	0.232378	0.0685949	0.116264	0.0897158	0.151053	0.124198	0.0721133	0.0609547	0.0913609	0.225326	0.0650226	0.136093	0.08274	0.152975	0.141717	0.073469	0.0599561	0.0805245
CHGG_00529	1.18614	1	1.12012	1.02811	1.44121	1.51007	1.42732	1.24293	1.4234	0.120745	0.0344862	0.0699857	0.0430948	0.0828775	0.0875109	0.0361808	0.0315684	0.0354885	0.117164	0.0320553	0.0735119	0.0656077	0.0821219	0.0813238	0.0331805	0.0279485	0.0410219
CHGG_00530	1.18177	1	1.01665	1.18489	1.04904	1.08871	1.23864	1.85919	1.56308	0.174181	0.0485599	0.0989619	0.0661696	0.0935475	0.0980709	0.0526411	0.0473119	0.0570991	0.172136	0.0480285	0.0980711	0.0734452	0.117674	0.104684	0.0541382	0.0513722	0.0671408
CHGG_00531	1	1.79114	1.66522	1.64224	2.12262	1.94575	1.66407	1.50788	1.44042	0.127256	0.0467405	0.0899166	0.0564296	0.0918243	0.0827218	0.0458749	0.0289173	0.0368632	0.13911	0.0461585	0.0845066	0.0564156	0.0919996	0.0902055	0.0385792	0.0331644	0.0447505
CHGG_00532	1	1.37146	1.52856	1.32706	1.94959	1.99179	2.08372	1.78043	1.98455	0.13112	0.0398478	0.0776736	0.0516342	0.0918047	0.0967896	0.041903	0.0287584	0.0360811	0.144301	0.0402854	0.0715783	0.0523216	0.10069	0.0909306	0.0487687	0.032175	0.0413549
CHGG_00533	1.00541	1.24364	1.31104	1	1.02027	1.188	1.80235	1.44463	1.30072	0.134749	0.0459537	0.0904238	0.0580587	0.0767103	0.0902003	0.0651801	0.036979	0.0505235	0.14611	0.0457831	0.0945564	0.0571605	0.0895181	0.0926499	0.0503527	0.0400588	0.0454848
CHGG_00534	1.09047	2.19032	2.25471	1.74989	1.52123	1.04742	1.72152	1.04224	1	0.168861	0.0660838	0.120642	0.062629	0.0943281	0.0810526	0.04949	0.0277128	0.0442531	0.165527	0.0516585	0.116892	0.0670629	0.0952765	0.0853024	0.0447642	0.0315224	0.0409767
CHGG_00535	0	1.51353	1.09005	1	1.67829	1.7563	3.55664	2.9278	3.4299	0	0.214224	0.333921	0.207619	0.505337	0.523106	0.428647	0.268841	0.477101	0	0.196418	0.358159	0.201962	0.553998	0.571088	0.275218	0.222951	0.302083
CHGG_00536	1.65002	1	1.31708	1.4099	2.21955	4.46052	4.39824	4.97128	4.25142	0.173349	0.0340285	0.0817162	0.0546848	0.101169	0.136062	0.0624137	0.0626401	0.0696662	0.172622	0.0333606	0.0874213	0.0545298	0.113359	0.1522	0.06779	0.0591214	0.0773995
CHGG_00537	0	2.09737	0	0	2.36833	2.70897	1	28.4352	13.356	0	2.0189	0	0	2.34209	2.63074	0.977516	26.3906	12.6676	0	246.703	0	0	886.225	516.785	122.418	1232.92	818.231
CHGG_00538	0	0	0	2.33579	0	1	12.043	11.4922	7.6673	0	0	0	2.27827	0	0.937242	11.3941	10.562	7.05434	0	0	0	908.497	0	356.887	773.02	766.721	1449.88
CHGG_00539	1.87684	1	2.41199	2.91034	10.1467	33.1859	29.9548	31.3097	35.1134	0.702935	0.101022	0.357093	0.260995	0.722518	1.21631	0.550345	0.42572	0.634442	0.952328	0.104106	0.377034	0.278342	0.712885	0.952944	0.547855	0.416261	0.726586
CHGG_00540	0	0	0	1.90729	0	3.09981	1	2.72618	4.57018	0	0	0	1.82276	0	3.03545	0.964446	2.60283	4.42705	0	0	0	2468.92	0	161.846	1518.31	231.511	4633.33
CHGG_00541	0	1	0	3.0603	1.16963	18.255	74.0139	166.024	38.8061	0	0.851586	0	2.55571	1.03331	12.802	43.2534	90.5097	24.7244	0	5.90174	0	9.67806	6.73598	44.0509	93.7554	183.872	66.4982
CHGG_00542	2.48928	1	2.61212	11.0828	57.5917	279.797	359.267	314.669	605.773	0.905672	0.0829942	0.273869	0.405291	1.43815	3.82832	2.72382	1.29987	1.97884	1.0086	0.0923635	0.290756	0.386377	1.16954	2.10674	1.31958	0.914548	1.47996
CHGG_00543	1	2.4131	3.53306	4.47163	15.4298	50.9494	56.3843	62.6396	26.5142	0.729689	0.240695	0.574324	0.447579	1.18918	1.77251	1.10573	0.859826	0.798432	1.12622	0.241433	0.657585	0.578562	1.20611	1.80057	0.932317	1.00028	0.833236
CHGG_00544	1.08424	1.47967	1.17579	1	1.23107	1.50724	1.96216	1.56911	1.63484	0.269282	0.0967977	0.161003	0.113073	0.179464	0.177312	0.11218	0.0786737	0.101878	0.335698	0.0988737	0.179997	0.112567	0.192958	0.191377	0.11373	0.0736714	0.10877
CHGG_00545	1.79195	1	1.5667	1.51775	1.37498	1.14217	1.3648	1.52534	1.82838	0.144296	0.0417377	0.103156	0.0805713	0.0977395	0.098835	0.0489899	0.0421416	0.0543185	0.199077	0.0437581	0.108516	0.0703867	0.0961402	0.0869037	0.0449187	0.0382157	0.052342
CHGG_00546	1	1.36182	1.38393	1.34236	1.64547	1.7611	2.1428	1.81926	2.05584	0.228201	0.0660326	0.132226	0.0852738	0.144793	0.142637	0.083459	0.0532879	0.0975178	0.235169	0.0626514	0.145146	0.0924326	0.166373	0.149159	0.0803771	0.0680037	0.0822871
CHGG_00547	1	1.71314	1.92732	1.96171	2.13517	3.55293	5.29944	5.59052	5.49883	0.51697	0.153206	0.305324	0.234421	0.353072	0.409859	0.24339	0.21735	0.28219	0.61322	0.156326	0.375268	0.233386	0.367719	0.454363	0.266571	0.236179	0.299918
CHGG_00548	1	2.91577	1.12492	1.77789	1.93661	3.10737	3.67075	2.80621	2.31345	0.327408	0.145643	0.170004	0.154125	0.205363	0.284356	0.143114	0.104593	0.112049	0.354399	0.137032	0.193521	0.154245	0.239958	0.284608	0.173876	0.105359	0.124441
CHGG_00549	1.19776	1	1.40262	1.32164	1.88335	2.42115	2.46138	3.59524	1.7371	0.214031	0.0495511	0.107606	0.0755816	0.129983	0.158547	0.0784045	0.0584761	0.0692071	0.211315	0.0540123	0.12669	0.0933216	0.139839	0.16169	0.0699737	0.0814889	0.0708674
CHGG_00550	1.33405	1.49271	1.4115	1	1.23357	1.46393	1.48461	1.42986	1.02106	0.428215	0.129196	0.255147	0.165717	0.240344	0.251332	0.151783	0.0958157	0.119348	0.516086	0.156664	0.33686	0.193728	0.300202	0.32429	0.145427	0.124623	0.140471
CHGG_00551	1	2.28426	3.75452	2.03128	5.61847	6.93344	5.45524	6.50756	2.26218	0.301233	0.0867107	0.283392	0.1297	0.323237	0.299523	0.158288	0.119452	0.111274	0.412368	0.0969083	0.267522	0.134149	0.271299	0.353039	0.139603	0.124523	0.104163
CHGG_00552	1	3.92893	2.99161	2.92234	2.77246	2.68543	4.24265	3.45816	4.93397	0.449233	0.201341	0.357863	0.256797	0.354734	0.382429	0.223846	0.170918	0.238942	0.589373	0.224312	0.353222	0.274386	0.425356	0.391244	0.243489	0.180379	0.222162
CHGG_00553	1.34887	1.85737	2.17633	1.6583	1.88711	1.50972	1.3971	1.53124	1	0.116163	0.0378613	0.0811826	0.0455103	0.0735386	0.0652577	0.0288986	0.0268545	0.0269629	0.114032	0.038158	0.0804622	0.0458897	0.0754736	0.0719752	0.0308993	0.0282516	0.0298031
CHGG_00554	1.74195	7.11336	6.03736	4.08137	1.88999	1.00809	3.24083	1.89185	1	0.334673	0.143245	0.26665	0.149497	0.174144	0.124256	0.0994063	0.0618061	0.0563278	0.391978	0.155672	0.302093	0.160662	0.177712	0.134645	0.100606	0.0697369	0.0654109
CHGG_00555	0	0	0	0	1	4.54094	1.13009	1.83023	0	0	0	0	0	0.938636	4.38961	0.985785	1.73936	0	0	0	0	0	3495.77	5516.86	1106.71	1353.71	0
CHGG_00556	1.08332	1.02786	1.87486	1.29633	1	1.52341	1.11579	1.60084	1.47202	0.306476	0.084874	0.214135	0.119809	0.150401	0.189143	0.0886759	0.0771206	0.110017	0.357235	0.0874687	0.220561	0.141747	0.180625	0.219711	0.084178	0.0802996	0.100308
CHGG_00557	1	3.8337	6.21076	5.20512	5.83761	5.84986	5.57731	5.89295	5.32539	0.493641	0.240304	0.56553	0.324069	0.563203	0.52416	0.23488	0.205383	0.307708	0.661587	0.256117	0.529788	0.347143	0.589258	0.588614	0.269952	0.226418	0.268531
CHGG_00558	1	1.73899	1.24275	1.25894	1.14628	1.46619	2.26421	1.96297	1.31539	0.253711	0.0980479	0.158294	0.103792	0.143586	0.184656	0.104488	0.0836148	0.0851413	0.309625	0.0922822	0.169997	0.106029	0.176132	0.177404	0.0985819	0.0785259	0.0858201
CHGG_00559	1	1.73397	2.2642	1.80507	2.19057	2.35969	2.24376	2.62516	1.86721	0.0974715	0.03175	0.0735846	0.0456829	0.0739969	0.0687643	0.0368981	0.0283514	0.0341559	0.110871	0.030434	0.0694678	0.0408149	0.0723763	0.0704387	0.0319705	0.0330155	0.0332515
CHGG_00560	1.90737	1.72823	1.82222	1.56194	1.7773	1.24973	1.28733	1.31161	1	0.241	0.0705071	0.138425	0.0865505	0.121351	0.115376	0.0581749	0.0451179	0.0527279	0.276572	0.0716052	0.150654	0.0951255	0.146892	0.137045	0.0636521	0.0492959	0.054877
CHGG_00561	1	1.29583	1.18901	1.16804	1.66586	1.58494	1.5535	1.49809	1.53939	0.202035	0.0557489	0.100534	0.0747544	0.139747	0.114364	0.056732	0.0418353	0.0640783	0.212338	0.0529943	0.105749	0.0795118	0.125481	0.13173	0.0591896	0.0481206	0.0630402
CHGG_00562	1	1.38784	1.21387	1.01754	1.25326	2.13944	2.35915	2.75908	2.95964	0.290165	0.0911098	0.169078	0.103739	0.158509	0.210124	0.108636	0.0907376	0.141966	0.30385	0.097393	0.17277	0.112441	0.18936	0.242913	0.115804	0.106199	0.137008
CHGG_00563	2.19907	2.01917	1.80948	1.69411	2.0295	2.10545	1.72345	1.74674	1	0.131698	0.0354237	0.0721682	0.0421232	0.0734282	0.0858137	0.0327692	0.02528	0.0253006	0.12399	0.0326419	0.0745815	0.0487949	0.0763031	0.0754611	0.0341864	0.0283101	0.0266213
CHGG_00564	0	4.01577	0	1	3.39912	53.1384	1923.23	1565.51	8914.92	0	1.83404	0	0.813772	2.52774	13.8943	63.1494	29.861	343.68	0	3.17633	0	2.32565	6.54621	18.5568	83.1667	55.331	456.571
CHGG_00565	1	1.92674	2.33042	2.02619	2.40379	3.6	3.432	3.04776	3.94526	0.408636	0.144336	0.309992	0.18873	0.317068	0.398004	0.16572	0.13193	0.183599	0.50921	0.157152	0.334763	0.202893	0.361471	0.406337	0.18255	0.153914	0.212558
CHGG_00566	0	1	0	6.70825	0	2.86011	3.1032	9.95875	12.0394	0	0.97537	0	6.19108	0	2.7159	2.93668	9.48712	11.6797	0	70.9312	0	1880.02	0	718.008	429.35	372.839	1183.17
CHGG_00567	1	4.10427	3.01769	2.76307	3.80041	4.57949	5.94716	3.44628	9.25765	0.425964	0.17255	0.30165	0.224276	0.390113	0.405168	0.217659	0.143004	0.282522	0.506604	0.197403	0.320608	0.21848	0.369055	0.37186	0.235419	0.138368	0.262081
CHGG_00568	0	3.5031	1	1.86013	2.23213	2.15479	7.58828	4.5227	9.39994	0	0.634957	0.382576	0.524225	0.797274	0.778427	1.1854	0.630328	1.49548	0	0.684467	0.622835	0.571574	1.12612	1.19395	1.15982	0.505756	1.55081
CHGG_00569	1	2.13969	1.74619	1.73383	1.12588	1.16465	2.11	1.82024	2.15973	0.211948	0.0888959	0.137211	0.0962753	0.126159	0.115117	0.0739346	0.0563948	0.0846053	0.241675	0.0843754	0.163482	0.0965673	0.131598	0.141652	0.0785127	0.058063	0.081293
CHGG_00570	1	1.50489	1.78397	1.59169	2.1263	2.03486	2.80829	2.54754	3.86674	0.267608	0.0731844	0.164429	0.123293	0.193008	0.166768	0.115523	0.0817543	0.12533	0.283764	0.0788708	0.159192	0.115743	0.208385	0.183828	0.0988591	0.0782473	0.118565
CHGG_00571	1	3.09995	1.13519	2.04015	1.64662	2.99644	4.34867	3.98456	7.2992	0.490551	0.253452	0.296773	0.246407	0.288822	0.448661	0.260929	0.18818	0.302601	0.694107	0.250601	0.347251	0.314101	0.442227	0.581983	0.303297	0.240405	0.442157
CHGG_00572	1.04742	1.00518	1.19564	1.28312	1.48967	1.27808	1.34268	1.22587	1	0.226328	0.0581161	0.126446	0.0871918	0.147502	0.132953	0.0686282	0.0531761	0.0645322	0.254776	0.0572234	0.148026	0.0909301	0.162517	0.155371	0.0688795	0.0445049	0.0671064
CHGG_00573	1	2.8534	2.92076	5.04596	4.34888	4.76698	6.39501	7.88298	6.13585	0.818206	0.419891	0.845708	0.768345	0.99122	1.22833	0.659881	0.591048	0.701865	1.42625	0.535403	1.05901	0.888969	1.37501	1.20345	0.686572	0.659236	0.753994
CHGG_00574	1	1.0922	1.31059	1.1479	2.00134	2.04846	2.39726	1.86796	2.09156	0.235706	0.0619833	0.121202	0.0916751	0.170642	0.155148	0.0870398	0.0708211	0.0899427	0.260999	0.0632622	0.12789	0.0938447	0.181402	0.172731	0.0886439	0.0653246	0.0882495
CHGG_00575	1	5.38416	2.56311	2.79838	2.46353	3.09363	6.50089	3.92474	3.86581	0.538699	0.266264	0.386194	0.295587	0.384429	0.437028	0.295518	0.187722	0.266754	0.704747	0.302919	0.420155	0.311441	0.434162	0.479083	0.356635	0.196811	0.253202
CHGG_00576	1	2.68083	1.96059	2.26397	3.55567	3.98107	4.11245	3.0096	4.27012	0.140826	0.0491745	0.0808849	0.0673821	0.115236	0.109546	0.0525868	0.043481	0.0657334	0.149775	0.048337	0.0983408	0.0634587	0.114493	0.116978	0.0643607	0.0410951	0.0700995
CHGG_00577	0	3.44632	0	1	1.28709	0	9.11062	4.65073	4.58729	0	3.23607	0	0.947819	1.24913	0	8.50429	4.41651	4.34502	0	339.146	0	226.9	989.814	0	1269.71	513.815	953.912
CHGG_00578	0	4.76695	1	3.8708	1.45833	0	18.7575	46.1069	10.8321	0	3.88949	0.901427	3.19288	1.22411	0	15.5104	36.8875	9.00559	0	13.3822	5.37995	13.9806	7.14755	0	35.5093	86.4487	25.8082
CHGG_00579	0	5.42428	1.0997	2.24254	1.22602	1	6.80985	7.90773	9.58768	0	1.55079	0.497106	0.842124	0.608336	0.493896	1.75999	1.63851	2.63713	0	1.55086	0.950408	1.10871	1.05658	0.790693	1.95142	1.37056	2.81506
CHGG_00580	1	4.56925	4.48768	4.15279	5.42695	9.86586	14.3129	13.7848	15.2001	0.608636	0.290073	0.632571	0.432301	0.637266	0.844899	0.487547	0.414797	0.557102	0.908655	0.340477	0.684867	0.379603	0.69124	0.887956	0.514605	0.447879	0.586604
CHGG_00581	15.7811	10.3334	3.99246	5.53338	2.80266	2.80946	1.91331	1.86235	1	0.137617	0.0486909	0.0789427	0.0622836	0.0663832	0.056156	0.0235789	0.0163365	0.0169222	0.169463	0.0491479	0.0733529	0.0623156	0.0580424	0.0602697	0.0217218	0.0193707	0.0211185
CHGG_00582	5.65923	2.93825	2.47472	2.06526	1.55429	1.1835	1.65571	1.79301	1	0.430054	0.148838	0.285771	0.166615	0.225933	0.181612	0.10175	0.0914301	0.0963446	0.50254	0.142585	0.302094	0.178891	0.236005	0.217827	0.110159	0.0915039	0.0873899
CHGG_00583	1.19854	1	1.19728	1.06584	1.0443	1.02148	1.14158	1.45496	1.06555	0.104702	0.0362785	0.0779219	0.0461996	0.0632584	0.0621779	0.0260214	0.0309111	0.0298046	0.125592	0.0310491	0.0656781	0.0498713	0.0692746	0.0570751	0.030103	0.025131	0.032668
CHGG_00584	1	4.46715	3.24778	2.83597	2.63409	5.23853	4.87125	5.14323	4.47074	0.48566	0.26255	0.359565	0.276445	0.354337	0.508707	0.23474	0.20155	0.239934	0.674722	0.250068	0.400951	0.266701	0.437268	0.519204	0.225409	0.20928	0.260198
CHGG_00585	1	1.43572	1.47739	1.52161	1.44297	1.35741	1.13761	1.59041	1.02053	0.0687566	0.0208378	0.0527366	0.0331518	0.0440711	0.046521	0.0178105	0.0177968	0.0227511	0.0755185	0.0226398	0.0487844	0.0298664	0.0506816	0.0418006	0.0218005	0.0183389	0.0166776
CHGG_00586	1	1.56089	2.32199	1.42974	1.17392	1.63422	2.60085	2.10285	1.81524	0.714616	0.257561	0.563384	0.357667	0.440199	0.51496	0.290841	0.221812	0.295435	0.981976	0.302236	0.762841	0.354985	0.588507	0.600835	0.38749	0.271368	0.340152
CHGG_00587	4.09997	2.71523	1.97386	2.58992	1.12193	1.1524	1	1.43737	1.14375	0.104625	0.0299528	0.0567495	0.0385695	0.0440493	0.0434042	0.0195001	0.0187189	0.0211841	0.0844383	0.029155	0.0544928	0.0418345	0.0465635	0.0462919	0.0177981	0.0154096	0.0233689
CHGG_00588	1.2064	1	1.29871	1.88979	1.5131	2.97021	3.42736	3.89895	3.94806	0.504726	0.12169	0.24776	0.209363	0.288058	0.368501	0.201625	0.19484	0.233503	0.587482	0.126254	0.301345	0.237729	0.328952	0.395699	0.209494	0.181701	0.254926
CHGG_00589	0	0	0	0	0	0	1	1.38027	1.17153	0	0	0	0	0	0	0.956575	1.31921	1.08857	0	0	0	0	0	0	67.4041	29.8855	144.027
CHGG_00590	1.15457	1.04508	1.01027	1	1.17549	1.3306	1.6497	1.43401	2.66521	0.165993	0.0364353	0.0708912	0.0466855	0.0716755	0.0810163	0.0443032	0.0341752	0.0562901	0.143204	0.0404835	0.0720831	0.0516402	0.0864067	0.0866157	0.0390802	0.0372678	0.0635646
CHGG_00591	0	8.20811	0	3.49847	0	0	1	0	2.90025	0	8.03465	0	3.44344	0	0	0.959965	0	2.81734	0	3117.1	0	2254.05	0	0	334.862	0	1367.23
CHGG_00592	1	2.78026	2.30249	2.19378	2.48753	2.67819	3.73065	2.81118	4.88426	0.285524	0.109795	0.196362	0.13222	0.20164	0.206189	0.117913	0.0865285	0.135359	0.31721	0.111508	0.198761	0.139775	0.207244	0.235471	0.114165	0.0737772	0.142616
CHGG_00593	1.52598	2.21962	1.81286	2.14052	1.18787	1.11397	1.60126	1.13438	1	0.210519	0.0748454	0.114153	0.0949516	0.101864	0.11047	0.0596078	0.0388727	0.0489656	0.189657	0.0685428	0.124646	0.0869669	0.117254	0.101227	0.053931	0.039646	0.0472002
CHGG_00594	1.33535	2.65224	4.66819	2.61176	2.95168	2.13525	2.17606	1.3793	1	0.191887	0.0561473	0.145963	0.0726381	0.127966	0.136087	0.0422792	0.0378686	0.0334818	0.18943	0.0608363	0.165959	0.0967949	0.12825	0.122051	0.0515859	0.0316671	0.039526
CHGG_00595	2.40393	1.60355	1	1.45202	1.10921	1.12263	1.71416	1.77011	1.19196	0.423698	0.132348	0.190643	0.166048	0.205162	0.208204	0.13744	0.0988254	0.118206	0.462029	0.123345	0.241847	0.183683	0.245304	0.247988	0.126364	0.116661	0.125051
CHGG_00596	1	1.57616	1.97822	1.50014	2.42901	3.18277	2.56146	2.26088	1.9582	0.116005	0.0307386	0.0656201	0.0373154	0.0787461	0.0826531	0.0336761	0.028808	0.0383565	0.105102	0.026959	0.0739835	0.0396565	0.0699688	0.0851861	0.042688	0.0319315	0.0372653
CHGG_00597	0	1.06211	0	2.80638	0	0	0	1.40812	1	0	1.03008	0	2.72524	0	0	0	1.36301	0.98065	0	603.461	0	2741.85	0	0	0	879.508	329.088
CHGG_00598	1.02909	1.67453	1.35911	1.5683	1.76367	1.29393	1.35733	1.14197	1	0.10915	0.0330737	0.061365	0.0409481	0.0703455	0.057431	0.0266708	0.025618	0.0253671	0.0995168	0.0356578	0.0513719	0.0444463	0.071058	0.0624762	0.0294248	0.0202509	0.0269238
CHGG_00599	0	4.49106	1	1.83395	3.89889	1.86165	3.29339	6.80967	7.32477	0	3.99113	0.953964	1.71803	3.63731	1.78511	2.99763	6.30478	6.77398	0	82.4582	26.1869	69.6929	98.3166	103.96	77.1808	81.4122	99.1181
CHGG_00600	1	1.49486	1.34381	1.96554	1.78809	2.29971	2.94818	2.49992	2.55884	0.743852	0.24847	0.434382	0.407149	0.534229	0.630517	0.317265	0.272318	0.343592	1.04206	0.272324	0.592838	0.47744	0.646274	0.739427	0.394139	0.276398	0.395199
CHGG_00601	1	5.42457	4.52	5.39715	7.61002	6.42935	6.6077	5.29205	6.98111	0.476351	0.248423	0.415508	0.29917	0.545175	0.465875	0.24614	0.194188	0.274238	0.614709	0.243285	0.415474	0.329502	0.538437	0.552653	0.276305	0.15939	0.282459
CHGG_00602	0	3.6936	1.03966	1.69386	0	1	4.9016	9.87931	3.02733	0	3.3849	0.973729	1.60224	0	0.952211	4.43265	8.80742	2.78408	0	342.516	330.878	186.62	0	339.309	448.304	585.263	349.779
CHGG_00603	3.5299	4.11049	9.49048	7.72826	7.73918	4.61426	4.2875	5.60001	1	1.19618	0.330463	0.986365	0.587372	0.886129	0.66606	0.321495	0.312572	0.15839	1.40974	0.362366	1.02805	0.581731	1.09148	0.769174	0.355643	0.272401	0.183974
CHGG_00604	0	1.33093	1	3.0428	2.29035	1.38172	4.45436	7.11827	2.25615	0	1.0568	0.79926	2.46264	1.85156	1.14088	3.46369	5.20814	1.79861	0	6.11154	6.93969	13.758	13.9385	9.0234	13.33	15.2856	9.50397
CHGG_00605	1	1.91341	1.30295	1.51269	1.85961	1.64095	2.02458	1.30464	1.48399	0.164476	0.0487867	0.0875132	0.0636806	0.112299	0.108408	0.0487275	0.040414	0.0558176	0.166845	0.0543525	0.0919985	0.068913	0.110665	0.131021	0.054567	0.0321599	0.0558235
CHGG_00606	1.67719	4.0931	1.2239	1.96419	1	1.36825	2.83944	2.15267	1.72685	0.817318	0.400599	0.40644	0.368839	0.377059	0.410624	0.335054	0.22349	0.242311	0.978002	0.488418	0.499199	0.384341	0.489677	0.540704	0.345362	0.236128	0.28813
CHGG_00607	0	2.74672	1	2.92283	1.1103	2.95965	23.8882	20.9701	21.9653	0	1.53219	0.706884	1.81549	0.872147	1.90633	11.8434	9.1137	10.9332	0	3.72036	3.07987	4.08846	3.01962	5.94097	21.4655	14.1132	22.219
CHGG_00608	0	6.56509	1	1.83449	1.50035	1.1222	6.94666	4.03224	4.58769	0	1.87186	0.526135	0.767095	0.720623	0.57187	1.91351	1.0199	1.37648	0	2.40162	0.923097	1.08663	1.4558	1.03686	2.18711	0.997887	1.86134
CHGG_00609	1	2.41537	1.50493	1.6793	2.53886	4.29647	6.14808	4.17715	6.74998	0.767506	0.338673	0.473724	0.352493	0.65067	0.86412	0.543688	0.351531	0.541388	1.03818	0.357061	0.57408	0.386611	0.709155	0.962687	0.563307	0.327688	0.542587
CHGG_00610	1	3.74879	3.02657	2.89492	4.49592	5.8369	10.769	6.04243	8.54779	0.521632	0.216759	0.401702	0.284132	0.510958	0.597722	0.333229	0.217071	0.353263	0.689949	0.259899	0.479017	0.300261	0.487444	0.513007	0.35312	0.26394	0.338821
CHGG_00611	0	2.57191	1	4.41676	5.83007	33.2221	157.63	106.882	162.296	0	0.917132	0.716809	1.68733	2.57636	9.6764	19.6547	10.1873	21.4348	0	1.47088	1.93719	2.89317	4.80541	20.8127	32.9612	13.2501	36.2572
CHGG_00612	0	1.24544	1.48391	1	1.6695	4.48253	16.0516	17.8963	14.8105	0	0.480999	0.764724	0.497301	0.911023	2.14584	4.52725	4.41911	4.7923	0	0.781322	1.72128	0.911194	1.58443	3.70211	5.21097	4.07224	5.59375
CHGG_00613	1.56407	1	1.15428	1.31072	1.94127	1.68915	1.68832	1.64706	1.86556	0.486114	0.0937699	0.209467	0.150422	0.279861	0.282698	0.12466	0.100985	0.144686	0.447791	0.101896	0.23173	0.16864	0.321459	0.273052	0.126016	0.0947811	0.138105
CHGG_00614	0	1.71042	1	3.20461	3.17767	1.59036	6.55428	10.9322	10.6023	0	0.809408	0.649766	1.64698	1.73293	0.945574	2.3604	3.83985	4.31085	0	1.32975	1.53613	2.50466	4.68246	2.05795	3.52381	3.86396	6.41733
CHGG_00615	1	2.19622	2.0005	1.70263	1.91402	1.79799	2.31203	2.44474	2.86739	0.157894	0.060298	0.112457	0.0752672	0.135925	0.109525	0.0610861	0.0460539	0.0705028	0.176981	0.051049	0.11402	0.0688135	0.106521	0.118464	0.0552616	0.0508971	0.0741584
CHGG_00616	1	1.78211	1.82879	1.47167	2.05863	2.58607	2.55851	2.56397	2.28064	0.192063	0.0542049	0.110275	0.0705039	0.12409	0.135666	0.0683897	0.0582198	0.0729719	0.215697	0.059753	0.123697	0.0729104	0.127974	0.14397	0.0623954	0.05143	0.0612418
CHGG_00617	2.8761	2.20118	2.27446	3.13613	1.80286	1.83178	1.98435	1.84369	1	0.198095	0.0549132	0.107425	0.0905908	0.0983052	0.0972429	0.0438211	0.0380553	0.0366125	0.199457	0.0521765	0.11674	0.0914393	0.111643	0.107354	0.0466821	0.0434324	0.0460637
CHGG_00618	4.43709	1.45513	1	4.57065	10.9243	62.1906	73.158	64.9713	75.9605	2.66866	0.36553	0.531199	0.886629	2.01948	3.94145	2.2669	1.98956	2.81223	4.01648	0.394152	0.815475	1.03342	2.49188	4.48495	2.23916	2.04245	2.67818
CHGG_00619	0	2.57399	1.38598	2.40547	1.42077	1	4.82616	8.67802	3.77487	0	2.10795	1.18775	1.98693	1.24798	0.867202	3.81894	7.09495	3.09882	0	16.0958	14.307	18.773	11.4849	10.2662	25.5143	36.2891	23.7291
CHGG_00620	1.56663	1.33306	1.39358	1.69085	1.09129	1	1.10402	1.88939	2.34464	0.146833	0.0403934	0.0975962	0.0680325	0.0762878	0.082256	0.0401539	0.0391337	0.0648549	0.170786	0.0425622	0.0833404	0.066526	0.0917776	0.0707949	0.0341284	0.0410704	0.0665758
CHGG_00621	1.24398	1.64741	1.33058	1.28293	1	1.05796	1.43712	1.47509	1.27413	0.182225	0.0689606	0.112355	0.0814549	0.109891	0.0947246	0.058156	0.0482209	0.0607727	0.201579	0.0669008	0.119925	0.0758824	0.10551	0.0959145	0.054055	0.0439941	0.061112
CHGG_00622	8.87892	2.77033	1.49519	2.52324	1.55351	1	1.46133	2.59355	1.9211	4.01839	1.0159	1.18005	1.26435	1.22589	0.864955	0.724582	0.859092	0.870921	3.96414	1.429	2.62253	2.03985	2.32776	2.40012	1.07212	1.00041	1.24921
CHGG_00623	1	4.6086	3.4197	3.9198	4.77139	4.20676	3.614	3.19035	2.92441	0.0537133	0.0199715	0.0376141	0.0300211	0.0546889	0.0323566	0.0209499	0.0107938	0.0175034	0.052304	0.021971	0.0326432	0.0313773	0.0429884	0.0376016	0.017314	0.0136324	0.0166709
CHGG_00624	5.37837	1.185	1.6736	1	1.56509	2.61144	1.26912	1.30343	2.37914	2.60042	0.423097	0.834407	0.49253	0.862745	1.21556	0.434307	0.326793	0.594369	2.01652	0.522573	1.82314	0.737308	1.39767	1.76859	0.596058	0.450797	0.805995
CHGG_00625	1	3.28263	1.52316	2.01092	1.10404	1.79855	3.3781	4.86759	5.65	0.542549	0.284167	0.336263	0.287931	0.322297	0.363479	0.28084	0.251447	0.337707	0.753768	0.313961	0.450363	0.313498	0.328988	0.459353	0.265946	0.249066	0.382629
CHGG_00626	0	1	0	0	0	1.89111	1.1445	2.68981	4.89651	0	0.974739	0	0	0	1.86407	1.11596	2.49415	4.76465	0	584.329	0	0	0	2210.56	476.36	283.912	2383.64
CHGG_00627	1	13.6842	10.9735	12.5641	15.8403	13.0247	18.5781	12.3645	14.9971	0.522812	0.439929	0.722481	0.550835	0.854004	0.848066	0.460762	0.348411	0.424395	0.897858	0.45247	0.625253	0.647567	0.84019	0.813737	0.49446	0.311307	0.50262
CHGG_00628	4.35935	1.92633	0	1	0	0	2.95105	5.31172	1.16974	4.12998	1.88934	0	0.977872	0	0	2.83241	5.21932	1.10549	7587.72	496.853	0	702.746	0	0	825.115	835.026	713.001
CHGG_00629	1.55023	1.80226	2.25047	2.04208	1.94986	1.90156	1.3817	2.29293	1	0.141782	0.0372252	0.0934073	0.0531686	0.0828242	0.0811478	0.0356252	0.0419357	0.0310681	0.164656	0.0450161	0.0919877	0.0686709	0.0935818	0.0913469	0.0407693	0.0338776	0.0333434
CHGG_00630	1	2.5579	2.15024	2.0076	1.73507	1.94452	1.8549	1.90831	1.1707	0.479024	0.20524	0.368015	0.261188	0.300699	0.345723	0.158572	0.136914	0.130679	0.610516	0.212535	0.413266	0.261667	0.363283	0.413725	0.155215	0.122489	0.140293
CHGG_00631	1	1.84155	1.22138	1.34299	1.27274	1.668	2.85202	2.0232	2.89276	0.281493	0.0998635	0.161628	0.126747	0.176658	0.206049	0.123028	0.079993	0.137729	0.351302	0.106897	0.186656	0.119959	0.167247	0.211439	0.131743	0.0909299	0.13462
CHGG_00632	1	6.17876	4.36551	3.35544	5.1851	3.9374	4.8981	3.79922	4.91264	0.432208	0.229899	0.359731	0.238877	0.4071	0.362718	0.174467	0.163556	0.210394	0.603814	0.225582	0.338266	0.22705	0.42383	0.369187	0.20267	0.132987	0.195112
CHGG_00633	3.20239	2.87714	6.79682	3.82176	2.70135	2.21491	1.95073	1	1.67918	2.64324	0.844104	2.50901	1.38651	1.53212	1.30608	0.693148	0.403726	0.654423	3.05752	1.16183	2.84515	1.6973	2.66488	1.93429	0.936558	0.581059	0.970687
CHGG_00634	2.12088	3.38517	3.40512	3.34315	2.49441	2.42982	1.81928	1.25712	1	1.6471	0.71114	1.35502	1.01706	1.12171	1.07631	0.515999	0.347276	0.413443	2.39233	0.862549	1.71485	1.31063	1.70316	1.62211	0.625324	0.434892	0.545589
CHGG_00635	1.30044	1.77249	1	1.40057	1.91646	1.75429	3.34815	1.83994	4.20741	0.320012	0.0860809	0.152324	0.118166	0.196974	0.180798	0.124553	0.0759335	0.132305	0.352289	0.113686	0.142338	0.125626	0.188235	0.214544	0.125814	0.0792014	0.155414
CHGG_00636	1	5.01077	2.74284	3.05506	3.60953	3.41488	6.6942	4.99435	10.6927	0.581924	0.329649	0.528601	0.369454	0.54798	0.546443	0.363046	0.273411	0.492594	0.910697	0.357351	0.516451	0.404935	0.60808	0.546732	0.410087	0.289894	0.439227
CHGG_00637	2.55914	3.50839	2.63364	2.25137	1	1.55264	3.23704	3.18163	4.45924	0.423561	0.153931	0.252119	0.16892	0.170541	0.183002	0.12384	0.118734	0.177505	0.494994	0.140247	0.294686	0.177289	0.183354	0.226772	0.141461	0.111475	0.196965
CHGG_00638	1.12137	1.08924	1.23235	1	1.19714	1.81774	1.54258	1.57454	1.67171	0.433742	0.126466	0.246012	0.162194	0.236818	0.261936	0.125522	0.104037	0.157138	0.440974	0.142265	0.246981	0.176114	0.263514	0.326515	0.160197	0.136845	0.160292
CHGG_00639	1.72336	1	1.67818	2.6802	3.07793	11.6506	9.98937	14.1448	14.6775	1.19799	0.284262	0.649127	0.572041	0.932208	1.59249	0.78016	0.736845	1.07926	1.88554	0.34215	0.77319	0.724607	1.21163	1.7145	0.771472	0.886774	1.09451
CHGG_00640	1	1.20701	1.15154	1.32325	1.98701	1.98449	3.82911	3.06223	6.31881	0.543644	0.165054	0.306547	0.21566	0.429874	0.406229	0.264512	0.21261	0.504261	0.792041	0.184177	0.416989	0.293543	0.487046	0.497531	0.300951	0.201919	0.401553
CHGG_00641	1	2.64934	2.73363	2.36401	2.45901	2.83177	4.52004	2.27711	1.92901	0.639552	0.261401	0.490384	0.355215	0.48056	0.523131	0.330483	0.19924	0.249403	0.854636	0.281568	0.610755	0.362311	0.516654	0.627006	0.355052	0.216384	0.274548
CHGG_00642	51.6131	1	4.35055	3.89613	6.98028	3.78808	3.90976	2.27576	1.00455	15.7352	0.857295	3.70316	2.71028	5.39331	3.14611	2.05237	1.28513	0.874943	13.8058	2.33291	9.86862	5.12734	10.9376	9.7596	3.28259	2.21052	1.97549
CHGG_00643	1	5.9483	4.46297	4.62609	5.32149	5.70291	6.81317	5.01612	6.61806	0.229519	0.114236	0.196519	0.127923	0.219912	0.210349	0.0903324	0.0757912	0.132167	0.268854	0.106323	0.200283	0.142986	0.211311	0.224143	0.133764	0.0693752	0.127566
CHGG_00644	0	7.98168	1	3.3348	1.35155	1.41677	9.31151	11.4691	11.8867	0	6.05372	0.847934	2.65484	1.09322	1.19245	6.96671	8.25997	8.79553	0	23.7333	5.79686	14.6217	9.40492	9.82515	28.9772	30.1683	43.8968
CHGG_00645	1	3.22598	2.46261	2.4084	2.21776	2.7371	3.32806	2.39551	2.7858	0.431484	0.193959	0.341267	0.224693	0.317842	0.359552	0.177188	0.134219	0.185764	0.506084	0.197789	0.353111	0.228231	0.355115	0.352516	0.189471	0.141129	0.214782
CHGG_00646	0	2.1356	1	3.6119	2.47517	26.3147	193.505	183.697	162.637	0	1.36236	0.858	2.16414	1.80133	11.4332	46.2826	33.8589	40.5657	0	2.93957	3.49148	4.10831	4.85872	29.2103	66.5339	40.9996	67.72
CHGG_00647	1.38995	1.57701	1.46185	1.65498	1.17416	1.3184	1.78494	1.11162	1	0.272076	0.0899071	0.171272	0.131646	0.142683	0.156959	0.0924089	0.0586034	0.0710984	0.335126	0.0915891	0.175142	0.136701	0.16182	0.181316	0.10403	0.0513942	0.0765939
CHGG_00648	39.4175	53.931	16.1436	24.261	8.55824	3.23329	3.86472	2.44413	1	0.92266	0.519208	0.551349	0.497559	0.395316	0.248908	0.145731	0.0751002	0.0689902	0.996552	0.529722	0.560904	0.455445	0.434499	0.258341	0.125721	0.081586	0.0626257
CHGG_00649	2.1885	1.08567	1.47655	1.57552	1.20427	1.08082	1.38602	1.59218	1	0.479289	0.110701	0.279057	0.175028	0.243904	0.229627	0.125334	0.0951635	0.109299	0.489993	0.131783	0.275573	0.213504	0.28323	0.258181	0.142841	0.114671	0.124248
CHGG_00650	0	1.47815	1.02105	1	1.02556	1.38064	2.9293	2.95912	1.96548	0	0.173142	0.27083	0.184353	0.282503	0.373322	0.294925	0.205901	0.227829	0	0.178316	0.323335	0.230185	0.350327	0.441184	0.290949	0.241489	0.248059
CHGG_00651	1.08169	1.5777	1	1.38699	2.02381	2.15524	2.50899	1.68061	2.12799	0.568523	0.20451	0.303998	0.250929	0.380893	0.448451	0.284902	0.146477	0.227923	0.771265	0.238833	0.356183	0.283212	0.4732	0.52126	0.274035	0.197715	0.24076
CHGG_00652	1.20161	1	2.11246	1.96171	1.87826	2.82142	2.50116	3.21938	2.02404	0.57755	0.113958	0.360728	0.257276	0.361881	0.431202	0.212733	0.215274	0.199947	0.619972	0.142069	0.483066	0.32315	0.413918	0.422876	0.23788	0.212521	0.241367
CHGG_00653	1	1.06259	1.38533	1.30664	1.7142	1.87105	1.5464	1.52793	1.13925	0.0652986	0.0158798	0.0393065	0.0274934	0.0446617	0.0392788	0.018983	0.013635	0.0169084	0.0646026	0.0156579	0.0401031	0.0250248	0.0407358	0.0425567	0.0201423	0.0135255	0.0173811
CHGG_00654	1.97824	1	1.17648	1.33174	1.4132	1.51157	1.67449	1.65817	1.63081	0.510195	0.123734	0.281524	0.189592	0.282384	0.320523	0.150568	0.129683	0.163594	0.543476	0.128171	0.321411	0.196537	0.328257	0.341877	0.171745	0.122395	0.168479
CHGG_00655	1.75586	1.08491	1	1.31638	1.2209	2.3464	1.97694	2.65982	2.14583	0.799285	0.211373	0.383742	0.329746	0.429384	0.573709	0.284904	0.261878	0.291142	0.898521	0.250778	0.469366	0.389734	0.599691	0.647724	0.300814	0.302353	0.361714
CHGG_00656	1	2.16431	2.5506	1.89026	2.0519	2.24306	2.03705	1.62838	1.00659	0.194111	0.069562	0.145565	0.0795948	0.146077	0.14221	0.0665569	0.0428508	0.0534359	0.2102	0.0698814	0.133917	0.0937988	0.155126	0.149651	0.0671956	0.0497803	0.0529774
CHGG_00657	0	1	1.67526	0	1.5708	34.6553	453.424	430.02	809.16	0	0.788136	1.45176	0	1.28522	13.2743	39.3411	32.8734	91.8158	0	1.70508	4.46018	0	4.719	24.0889	63.3538	51.2638	142.329
CHGG_00658	1.16384	1.61816	1.28133	1	1.1645	2.38246	3.04962	1.74504	2.81247	0.641335	0.194903	0.322286	0.190426	0.309229	0.428747	0.255457	0.148801	0.254842	0.770111	0.173308	0.396433	0.254646	0.334759	0.495695	0.229643	0.171085	0.27039
CHGG_00659	1	3.41583	2.47942	2.91259	2.42698	3.63405	4.36595	3.92057	3.30976	0.524438	0.252083	0.451275	0.332583	0.438967	0.455802	0.249942	0.21	0.265583	0.684762	0.277227	0.40283	0.311442	0.458023	0.558995	0.283693	0.229596	0.227667
CHGG_00660	0	0	0	0	0	0	1	3.50021	2.59708	0	0	0	0	0	0	0.996562	3.37434	2.45884	0	0	0	0	0	0	1262.82	1951.93	2337.13
CHGG_00661	1	2.92425	2.19382	2.26129	3.08649	3.11514	3.48317	2.44102	3.08364	0.277127	0.11674	0.182539	0.118737	0.230081	0.211131	0.106106	0.0730279	0.110406	0.337156	0.10308	0.173561	0.13302	0.215908	0.205708	0.117358	0.0886417	0.117672
CHGG_00662	1	5.06292	3.06136	3.00071	2.1288	2.2358	4.9313	3.20657	2.35088	0.319217	0.166636	0.269646	0.184371	0.22786	0.217918	0.160278	0.108958	0.11983	0.387799	0.171332	0.289224	0.161919	0.224129	0.248635	0.150102	0.108176	0.119405
CHGG_00663	1	1.57278	1.34891	1.1356	1.97302	2.6033	2.94268	2.39357	2.90805	0.357637	0.110372	0.196274	0.137208	0.262419	0.292102	0.142742	0.110916	0.143819	0.407046	0.105134	0.223612	0.15041	0.264484	0.29268	0.154726	0.114603	0.168032
CHGG_00664	1	1.55486	1.67451	1.56324	1.33727	1.53914	1.53627	2.25622	1.51759	0.193234	0.0539922	0.124205	0.0885551	0.105478	0.112465	0.0544269	0.0527151	0.0506857	0.211463	0.0587123	0.124432	0.0867048	0.117106	0.127624	0.0532496	0.048672	0.0579958
CHGG_00665	1.66232	1.85701	1.34347	1.62956	1	1.00114	1.39002	1.49674	1.13517	0.210337	0.0702049	0.11776	0.0810246	0.110573	0.114902	0.0533716	0.04607	0.0544638	0.232268	0.0753873	0.116008	0.0960187	0.112124	0.100743	0.0557498	0.0483472	0.0592028
CHGG_00666	0	19.366	5.82459	3.72276	1	0	10.3491	12.6901	6.54251	0	17.277	5.41553	3.4126	0.931181	0	9.31067	11.2741	5.89241	0	387.896	317	184.971	37.9565	0	101.936	120.471	67.7986
CHGG_00667	1.09304	1.59209	1.62307	1.61375	1.60966	1.52982	1.28343	1.26545	1	0.132155	0.0445707	0.0918388	0.0531804	0.0956307	0.0933153	0.035943	0.0277658	0.0397524	0.154846	0.0446786	0.0960367	0.0650406	0.101163	0.0891765	0.036533	0.0321704	0.0370082
CHGG_00668	2.16331	1.69013	1.50398	1.63192	1.42849	1.51198	1.1485	1.39678	1	0.149483	0.0456173	0.0794027	0.0616881	0.0834954	0.086428	0.0325731	0.029757	0.0358089	0.159983	0.0462213	0.0979295	0.0527396	0.0765462	0.0910437	0.0361047	0.025679	0.0362956
CHGG_00669	0	0	0	0	0	1	23.7929	19.8054	20.7471	0	0	0	0	0	0.950673	22.6556	18.6571	19.6091	0	0	0	0	0	49.0746	194.189	126.873	242.733
CHGG_00670	29.0149	23.8702	15.0582	7.44383	3.38223	3.14233	4.12535	1.23578	1	4.43789	2.14277	2.91416	1.31557	1.25481	1.32397	0.675386	0.307344	0.341559	3.97885	1.92499	2.94967	1.68054	1.76136	1.48234	0.824496	0.384815	0.48397
CHGG_00671	1.64003	1.18684	1.42552	1.09792	1	1.48204	1.63431	1.47922	2.22713	0.184259	0.045693	0.107663	0.0600665	0.0876039	0.121887	0.0500665	0.0414616	0.0718941	0.185605	0.0446081	0.109826	0.0589602	0.094011	0.12303	0.0499894	0.04243	0.0660202
CHGG_00672	0	1.72665	1	1.73801	1.204	1.80953	28.7527	20.8063	81.205	0	0.557833	0.506711	0.627799	0.58822	0.831356	5.25679	2.85063	14.443	0	0.720101	1.02191	1.06343	1.20089	1.68211	6.29034	3.27151	19.9356
CHGG_00673	1	2.47991	3.73206	3.0506	3.24239	5.08959	3.30439	4.56934	3.41196	0.297557	0.106999	0.268275	0.159658	0.261659	0.275263	0.117917	0.10937	0.142933	0.387821	0.109476	0.246334	0.16178	0.263964	0.294504	0.118898	0.101548	0.126264
CHGG_00674	1	1.57269	1.22537	1.40015	1.34352	1.27871	1.50612	1.48053	1.62444	0.199992	0.0629335	0.103194	0.0771347	0.118102	0.115857	0.0614522	0.0461633	0.0703867	0.210241	0.0653822	0.125144	0.0886662	0.109213	0.117261	0.062475	0.0472108	0.0569423
CHGG_00675	1	1.64197	1.20072	1.22189	1.36742	1.27792	1.72436	1.24966	1.14977	0.203682	0.0547746	0.0955815	0.0734359	0.112832	0.108565	0.0584872	0.0380285	0.0534328	0.202402	0.0634655	0.102324	0.070865	0.111053	0.135281	0.0619328	0.0444437	0.0570937
CHGG_00676	1	2.96453	2.17189	3.06585	3.09221	2.52587	3.17935	3.08961	1.80533	0.454749	0.177775	0.297903	0.244611	0.36346	0.316091	0.188681	0.12689	0.143668	0.47213	0.179425	0.329683	0.243362	0.388931	0.349026	0.178479	0.147276	0.14548
CHGG_00677	1.04834	1.50268	1.17697	1.23928	1.2599	1.19343	1.32164	1.1173	1	0.183212	0.0678427	0.107858	0.0825801	0.112392	0.108157	0.055542	0.0408735	0.0546037	0.174753	0.0605176	0.111874	0.0907108	0.111995	0.105954	0.0470664	0.0425244	0.0546217
CHGG_00678	1	3.09258	3.2293	2.53159	4.38871	3.75984	5.06831	3.92273	6.14867	0.731184	0.342507	0.699292	0.452976	0.822651	0.697336	0.444096	0.294779	0.530836	1.23216	0.400671	0.768055	0.486626	0.973009	0.808598	0.499389	0.354375	0.555439
CHGG_00679	6.00509	3.83569	2.51073	2.91242	1.42793	1.31502	1.75118	1.39165	1	0.922998	0.290141	0.519775	0.396494	0.406958	0.401568	0.193037	0.145434	0.178959	0.854838	0.299567	0.535612	0.379824	0.51033	0.425988	0.241511	0.170548	0.178149
CHGG_00680	1	1.2108	1.75879	1.48961	1.66144	1.89866	1.53267	1.741	1.28485	0.150236	0.0304083	0.0918048	0.0503631	0.0872813	0.0976374	0.0397953	0.0356275	0.0401897	0.119478	0.0369774	0.0885646	0.0546016	0.087724	0.0875754	0.0406436	0.0327569	0.0340198
CHGG_00681	1.82383	1.62156	1	1.17993	1.25194	1.60375	2.35762	2.38002	3.21537	0.418143	0.11459	0.180501	0.14094	0.221857	0.223919	0.129054	0.108068	0.171621	0.457588	0.12416	0.219131	0.13755	0.235846	0.244029	0.143801	0.110664	0.168
CHGG_00682	1.57018	2.07478	1.666	1.6471	1	1.29346	1.05181	1.17064	1.12419	0.127643	0.0410359	0.0786168	0.0583194	0.057942	0.0747713	0.0267263	0.0272108	0.0342584	0.117517	0.0507791	0.0811396	0.0528653	0.0664547	0.076177	0.0279448	0.0279729	0.0334756
CHGG_00683	1.37718	1.28091	1.82416	1.69279	1.82359	1.31116	1.39276	1.23864	1	0.212577	0.0635709	0.148074	0.104295	0.160084	0.130002	0.0605784	0.0438108	0.0519284	0.23093	0.0602264	0.155922	0.103018	0.142047	0.138391	0.0562711	0.0489914	0.0568755
CHGG_00684	1.74632	2.30202	2.52933	2.28929	1.69758	1.64492	1.41051	2.13707	1	0.119259	0.0414265	0.083921	0.0564417	0.0661548	0.0686849	0.0283813	0.0305051	0.0300436	0.122865	0.0416429	0.0862505	0.055946	0.0705605	0.0725557	0.0376087	0.0329825	0.0307009
CHGG_00685	1.69241	4.06683	2.57426	2.77272	1.8106	1.27882	2.79717	1.49721	1	0.262568	0.127189	0.176797	0.121565	0.163975	0.130852	0.0959919	0.0489254	0.0588328	0.28694	0.108523	0.185639	0.129128	0.185985	0.146375	0.08763	0.053407	0.066207
CHGG_00686	1	2.5588	3.45124	2.97354	3.36832	3.36995	3.9056	3.98205	3.66443	0.260791	0.0779218	0.174899	0.106258	0.166289	0.194793	0.103181	0.0832096	0.113125	0.257468	0.0901221	0.186985	0.125211	0.209225	0.205455	0.106789	0.0847902	0.0932956
CHGG_00687	1.44753	2.9703	1.70314	2.37536	2.24896	1	2.21735	1.65595	1.64612	0.59311	0.22108	0.350396	0.283963	0.31575	0.260377	0.184152	0.130233	0.180733	0.596251	0.233055	0.307694	0.293532	0.404547	0.301013	0.189103	0.131854	0.195808
CHGG_00688	1	1.00845	1.21416	1.06077	1.26746	1.70513	2.01326	2.39428	2.03619	0.135429	0.0388188	0.081353	0.0490756	0.0887344	0.0949053	0.0468153	0.0405862	0.0461959	0.146721	0.0376131	0.0885684	0.0473883	0.0870251	0.0948664	0.0514012	0.0413777	0.0636438
CHGG_00689	1	1.20952	1.22354	1.2003	1.43077	1.22862	1.15353	1.11986	1.16253	0.0805734	0.0273333	0.0472427	0.033257	0.0549414	0.053479	0.0206573	0.0198935	0.0233712	0.089174	0.0256777	0.0456451	0.0362561	0.0570524	0.0484834	0.0239014	0.017429	0.0233325
CHGG_00690	1	2.21944	2.36183	2.24173	2.69773	2.76676	3.07375	3.2814	2.98597	0.14065	0.0445227	0.0962689	0.0656439	0.0944411	0.101375	0.0519205	0.0451578	0.0526742	0.147424	0.0457615	0.0910407	0.0635319	0.100345	0.0969502	0.0520961	0.0452088	0.0541882
CHGG_00691	0	19.7733	2.8436	0	0	0	3.86908	1	0	0	19.2823	2.78938	0	0	0	3.78911	0.975532	0	0	4688.9	3418.55	0	0	0	1112.18	510.119	0
CHGG_00692	1.61867	1.4385	1.16316	1.1908	1.35967	1.60981	1.44676	1.374	1	0.104411	0.0286742	0.0637867	0.0377897	0.0650369	0.0673935	0.031275	0.0261688	0.0272572	0.115693	0.0367865	0.0686242	0.0413105	0.0700693	0.082005	0.0348215	0.0243471	0.0331359
CHGG_00693	5.4706	1	3.84808	1.70479	1.25967	3.43155	2.43809	3.02419	2.04598	2.66749	0.366575	1.36493	0.636147	0.751114	1.31829	0.519704	0.492624	0.479436	2.50428	0.461214	1.80253	0.890455	1.0817	1.45149	0.66403	0.573633	0.71299
CHGG_00694	5.94877	2.77191	2.26905	2.43426	3.7445	1.03477	1.15709	1.20735	1	2.84777	0.769072	1.13211	0.911268	1.52045	0.743817	0.419021	0.335445	0.3898	2.4937	0.98625	1.73389	1.14888	1.80018	1.40303	0.551616	0.477913	0.549388
CHGG_00695	1	1.79534	1.64426	1.18062	1.64696	2.24795	2.86509	2.33825	3.57432	0.214957	0.0776775	0.14122	0.0736979	0.13154	0.146011	0.0804363	0.0647073	0.108018	0.224214	0.0832758	0.137496	0.0795781	0.130562	0.143523	0.0874304	0.0582962	0.101302
CHGG_00696	1	3.29536	2.86024	2.25896	2.41435	2.27066	2.18358	1.61948	1.13652	0.362515	0.14949	0.293194	0.172705	0.284591	0.24368	0.117479	0.0817262	0.104267	0.40917	0.184426	0.308645	0.196779	0.288372	0.27529	0.127146	0.0861913	0.0955943
CHGG_00697	1	1.58566	1.74549	1.37598	1.9808	1.80872	1.85545	1.70838	1.51824	0.126177	0.0322391	0.0738394	0.0438839	0.0699896	0.0737034	0.0342895	0.0236672	0.0333623	0.110206	0.0347321	0.0719314	0.0450326	0.0781396	0.0783266	0.0349392	0.0233368	0.0387492
CHGG_00698	1	2.70344	2.21108	2.49777	2.83963	2.19436	2.89777	2.50758	2.42088	0.231556	0.0987055	0.15634	0.126008	0.19435	0.163189	0.0848431	0.0751436	0.0922771	0.294084	0.0788231	0.182249	0.120181	0.181697	0.169592	0.0921828	0.0672077	0.097459
CHGG_00699	1	1.52859	1.26053	2.27682	7.56319	33.3771	38.7083	43.1447	32.9925	0.465302	0.121891	0.2277	0.205181	0.51759	1.02875	0.56515	0.51444	0.604593	0.698098	0.12404	0.307366	0.214467	0.605966	0.886702	0.51622	0.406951	0.505377
CHGG_00700	1.02502	2.93967	1.20098	1.42643	1	1.22576	1.29448	1.153	3.23407	0.810741	0.57704	0.650595	0.501317	0.576633	0.663099	0.360901	0.266465	0.518828	1.40808	0.638703	0.857177	0.633406	0.877155	0.865666	0.402901	0.32738	0.664681
CHGG_00701	1	4.85001	5.37374	5.92973	5.68031	3.46381	4.80402	3.30006	2.61971	0.848681	0.597793	1.06794	0.814152	1.189	0.912975	0.599638	0.41406	0.375591	1.72464	0.627681	1.28529	0.995121	1.30248	1.16218	0.62383	0.435137	0.49237
CHGG_00702	1.4548	1.88184	1.49539	1.99179	1.69029	1.3988	1.43586	1.50349	1	0.143018	0.0447378	0.0896125	0.072544	0.0809935	0.0655299	0.0330833	0.0256647	0.0370611	0.137796	0.0393351	0.087604	0.061556	0.086044	0.0766848	0.0361753	0.0280803	0.0286205
CHGG_00703	1	4.08972	3.67375	2.9684	2.79109	2.67553	4.5659	3.3404	4.40358	0.250987	0.0890151	0.182199	0.11008	0.179555	0.171435	0.0965297	0.0630005	0.104468	0.216943	0.11123	0.180556	0.12529	0.173644	0.16535	0.103263	0.0786112	0.100979
CHGG_00704	3.22121	4.37873	10.3777	7.04339	4.81522	2.94472	2.38286	1.71484	1	0.931007	0.256434	0.899596	0.441796	0.53981	0.413483	0.198473	0.116473	0.121246	1.01895	0.273469	0.806258	0.469982	0.542286	0.433124	0.195535	0.127073	0.123409
CHGG_00705	1.7442	3.84865	1	2.69239	1.08234	1.55428	2.30932	1.88009	2.86194	0.448416	0.209285	0.211494	0.194663	0.208598	0.258855	0.140568	0.110427	0.188588	0.460114	0.177495	0.226098	0.217735	0.231196	0.259349	0.140065	0.102125	0.171883
CHGG_00706	0	2.19747	1.12964	2.27994	1.99747	1	3.31797	9.2443	3.64484	0	1.42098	0.810294	1.45851	1.40012	0.744332	1.95614	5.20214	2.2001	0	3.34645	3.1045	4.18656	4.5507	2.46916	4.74771	10.0432	5.52083
CHGG_00707	1	1.83505	1.30642	1.8902	1.73714	2.19449	2.96591	2.08276	2.41938	0.32411	0.0957242	0.16981	0.130861	0.198126	0.21978	0.13524	0.0809881	0.117963	0.34739	0.101056	0.176673	0.1543	0.276509	0.236341	0.132151	0.0862755	0.125316
CHGG_00708	2.25524	1.83455	1.39237	1.68208	1	1.11327	1.48873	1.53798	2.39369	0.26787	0.0893462	0.160899	0.0978425	0.129152	0.14656	0.0784162	0.0586694	0.0942822	0.279375	0.09007	0.151335	0.117481	0.145878	0.139907	0.0707694	0.0609156	0.101871
CHGG_00709	1	2.05074	2.09033	4.24442	2.48957	5.01354	17.9452	14.1721	19.2298	0.501919	0.152233	0.32832	0.338022	0.357014	0.48839	0.441356	0.33827	0.515138	0.677942	0.173339	0.362959	0.330973	0.387295	0.535836	0.421027	0.324941	0.488925
CHGG_00710	0	0	3.46097	0	0	0	1	5.21964	0	0	0	3.37851	0	0	0	0.94158	5.03958	0	0	0	5352.06	0	0	0	1488.33	3781.43	0
CHGG_00711	1	2.31327	3.02611	2.84803	3.88854	2.95607	3.48614	3.12437	3.75282	0.364352	0.120483	0.255838	0.174903	0.287314	0.264854	0.146163	0.104429	0.161321	0.410113	0.115166	0.282578	0.20249	0.325777	0.278387	0.152706	0.116703	0.1639
CHGG_00712	2.04072	1.50243	1	1.40464	1.1954	1.10591	1.41402	1.51763	1.12508	0.206095	0.064776	0.0957343	0.079526	0.117206	0.0966366	0.0523874	0.0445805	0.0520131	0.203279	0.0576504	0.0980667	0.0836253	0.109777	0.112501	0.056825	0.049182	0.054433
CHGG_00713	2.83053	1.16765	1	1.18141	1.29592	1.42643	2.04206	1.58411	1.3635	0.89816	0.221209	0.388633	0.270195	0.496868	0.502358	0.281379	0.195299	0.256078	0.861922	0.224804	0.415537	0.326261	0.587756	0.553952	0.296274	0.205236	0.272274
CHGG_00714	1.5269	1.30533	1.14547	1.55408	1	1.01781	1.20617	1.80998	2.7325	0.1136	0.0264144	0.0557619	0.0422829	0.0493852	0.0482916	0.0229783	0.0232385	0.0474419	0.100877	0.0315878	0.0535316	0.0412148	0.0524223	0.0536847	0.0296668	0.0245478	0.038387
CHGG_00715	1	2.22783	1.97317	1.97374	2.82141	2.87183	3.63476	2.3115	3.53696	0.212606	0.0594293	0.128294	0.0780658	0.139855	0.130956	0.0639972	0.0464343	0.0805874	0.196394	0.0585486	0.13595	0.0777204	0.16328	0.131897	0.0682955	0.0604403	0.0758591
CHGG_00716	1.9632	2.17332	1.77003	1.74265	1	1.27657	3.46688	2.80774	4.86691	0.593212	0.164167	0.284317	0.191674	0.213295	0.237794	0.200085	0.146889	0.24392	0.549687	0.169526	0.323964	0.22187	0.254753	0.271141	0.207013	0.152006	0.252914
CHGG_00717	1	2.19662	2.72692	2.72409	1.75751	2.27333	1.70322	2.48946	2.83282	0.341231	0.105157	0.238668	0.159	0.20679	0.220238	0.0817074	0.0753587	0.140607	0.340977	0.117104	0.231761	0.160692	0.219488	0.232015	0.102006	0.0910279	0.133587
CHGG_00718	1.91545	1.53776	1.51553	1.64026	1.30927	1.05165	1.22741	1.51526	1	0.314329	0.0793407	0.169865	0.122359	0.152868	0.128848	0.0718404	0.0654255	0.068486	0.302087	0.0872797	0.184577	0.124175	0.186025	0.166258	0.0698573	0.0639261	0.0702887
CHGG_00719	1	2.21398	1.69685	1.91111	2.76373	2.36267	3.34193	2.67822	5.12071	0.197777	0.0664922	0.11296	0.0862834	0.148965	0.152487	0.0785265	0.0702107	0.104568	0.200767	0.0726752	0.132351	0.0892914	0.163257	0.151543	0.0909375	0.0648258	0.104425
CHGG_00720	1.22088	1.66749	1.35358	1	1.09649	1.80322	2.32431	1.55586	1.30272	0.261883	0.0834502	0.120939	0.0811703	0.13131	0.169871	0.0942939	0.0581389	0.069632	0.255915	0.076446	0.154278	0.0872621	0.136169	0.181875	0.0903952	0.0582553	0.081588
CHGG_00721	3.83232	2.18762	1.76058	2.46332	1.79543	1	1.14582	1.50943	1.04654	0.36645	0.109176	0.193176	0.155542	0.185115	0.138694	0.0741521	0.064488	0.0822304	0.382184	0.0980192	0.227772	0.156011	0.234853	0.162129	0.075316	0.0671156	0.0831594
CHGG_00722	2.33196	3.21934	2.85809	2.92963	2.5076	1.79307	1.81226	1.63549	1	0.175083	0.0490137	0.0967803	0.0658996	0.089511	0.0775882	0.0395346	0.0245199	0.0295441	0.161658	0.0456443	0.105575	0.0646613	0.0934536	0.0814625	0.0344524	0.026635	0.0261927
CHGG_00723	3.07093	1.78705	2.04746	2.33634	2.2513	1.44433	1.2219	1.4471	1	0.913165	0.236086	0.467265	0.368377	0.527278	0.399207	0.189277	0.154172	0.166847	0.835526	0.262133	0.543536	0.386491	0.618472	0.472619	0.205961	0.14492	0.204843
CHGG_00724	1.68841	1.55494	1	1.72022	1.44045	1.15864	1.23845	1.38694	1.85835	0.20824	0.0705777	0.115135	0.0997678	0.125615	0.117474	0.0557077	0.0430793	0.0696171	0.19919	0.0649239	0.104828	0.0970874	0.141948	0.132623	0.0549164	0.0405031	0.0744087
CHGG_00725	1	1.28909	1.03765	1.17036	1.32537	1.25959	1.50561	1.61478	1.40233	0.19302	0.0531122	0.105598	0.0712285	0.112145	0.126917	0.0562199	0.0488319	0.0604132	0.217635	0.0619463	0.113891	0.0784278	0.133443	0.117681	0.0644853	0.0515919	0.0643282
CHGG_00726	1.32995	1	2.38131	4.95467	9.35561	19.1488	10.1963	18.5186	8.63422	0.612044	0.121538	0.345046	0.364772	0.851446	1.00841	0.35679	0.461284	0.394758	0.781076	0.14301	0.425689	0.399207	0.689896	0.85091	0.38646	0.442322	0.396587
CHGG_00727	1	1.96726	3.00029	2.74879	2.86065	3.75078	4.47908	4.90724	2.93639	0.336685	0.099027	0.244642	0.166856	0.235189	0.293931	0.136501	0.125084	0.126494	0.42817	0.114444	0.290758	0.18199	0.297628	0.283895	0.154331	0.124451	0.129302
CHGG_00728	1	1.7026	2.01811	1.7493	2.24391	2.58811	3.01596	2.78364	2.87725	0.224066	0.082601	0.152013	0.102728	0.160528	0.173928	0.0897351	0.0645332	0.103462	0.272144	0.0843559	0.160804	0.0988757	0.176878	0.173511	0.0901978	0.0796081	0.105089
CHGG_00729	1	7.07152	8.05932	5.83387	7.19463	5.35831	5.9428	6.49045	4.21961	0.52949	0.326986	0.593443	0.385927	0.601037	0.556632	0.291434	0.228444	0.209815	0.746372	0.323262	0.675041	0.409708	0.605005	0.556923	0.313534	0.260203	0.294707
CHGG_00730	1	1.73833	1.75717	1.56818	1.6548	1.47049	1.70447	1.92804	1.5347	0.224503	0.0909515	0.163501	0.102735	0.178086	0.143488	0.0893744	0.0743881	0.0839967	0.272389	0.0945361	0.164454	0.111858	0.160728	0.160684	0.0738523	0.0757054	0.0776316
CHGG_00731	1.28875	1.6078	1	1.25001	1.60397	1.39658	1.4864	1.52856	1.07447	0.271299	0.0855006	0.155761	0.0902069	0.158284	0.166379	0.0765253	0.0655092	0.06885	0.286877	0.0926879	0.133833	0.109078	0.190578	0.151115	0.0824116	0.0728761	0.0747252
CHGG_00732	1	2.12206	2.30584	2.13795	3.34383	4.69245	4.18523	3.28985	3.9352	0.331041	0.109268	0.220342	0.140307	0.25854	0.2882	0.145778	0.10569	0.137684	0.37042	0.104138	0.240807	0.1602	0.28408	0.28155	0.142033	0.10712	0.152967
CHGG_00733	1.96701	1.69754	1.23823	1.11588	1	1.09108	1.04871	1.08626	1.32298	0.291005	0.0871843	0.171777	0.107045	0.14164	0.152176	0.0738811	0.0554338	0.0816128	0.285467	0.0956397	0.159279	0.110268	0.160528	0.172043	0.0702261	0.058578	0.0876217
CHGG_00734	1	1.57264	1.61524	1.59472	2.06995	1.59421	1.62861	1.8993	1.45636	0.194632	0.050163	0.105949	0.074376	0.136835	0.106405	0.049143	0.0458149	0.052083	0.173633	0.0542381	0.111659	0.0704945	0.138058	0.128331	0.0533757	0.0495107	0.0560952
CHGG_00735	1	1.93777	1.50789	1.76888	2.3806	2.97592	3.86155	2.77187	5.49731	0.267003	0.0856975	0.155605	0.112554	0.176268	0.221113	0.117213	0.0794392	0.15874	0.283943	0.0833802	0.165468	0.10942	0.207137	0.227872	0.119289	0.078777	0.144285
CHGG_00736	1	2.97447	2.99519	2.70548	3.74508	2.89869	2.93528	2.39104	2.38638	0.192225	0.068405	0.125586	0.0831034	0.16731	0.14374	0.0666861	0.0464184	0.0580411	0.209436	0.0634002	0.146749	0.105245	0.169691	0.132237	0.0655394	0.0444106	0.0676954
CHGG_00737	1	1.40622	1.24494	1.47456	1.56165	1.07586	1.33087	1.16564	1.08662	0.172958	0.0524099	0.0952341	0.0750669	0.109736	0.0850951	0.0477426	0.036597	0.0509192	0.186362	0.0476426	0.0972616	0.0703218	0.108575	0.111077	0.0467659	0.0376953	0.0468419
CHGG_00738	1.64936	1.31251	1	1.03217	1.1826	1.21825	1.70347	1.2754	1.75234	0.11191	0.0320661	0.0497462	0.0386243	0.0648654	0.0593116	0.0382557	0.0238148	0.0389067	0.112581	0.0304966	0.0606727	0.0400147	0.066757	0.0626229	0.0334269	0.0260303	0.0421085
CHGG_00739	1.19409	1.51036	1.26754	1.60168	1	1.57308	1.36071	2.18761	1.56665	0.305687	0.0844588	0.17934	0.134428	0.160706	0.202473	0.0884163	0.0791708	0.101474	0.317318	0.0926875	0.165882	0.14114	0.166472	0.208026	0.0965281	0.0806457	0.0967981
CHGG_00740	1	1.57489	1.34065	1.47765	1.92668	1.57521	1.45976	1.51695	1.41381	0.155744	0.0413974	0.0805877	0.0528192	0.0931116	0.0817826	0.0360347	0.0304446	0.0381449	0.149988	0.0449516	0.083819	0.068773	0.0941498	0.101561	0.0468573	0.0296629	0.0403414
CHGG_00741	1	1.60547	2.27998	1.60238	1.93556	2.03433	2.12406	2.29795	2.15829	0.142622	0.040814	0.10099	0.0616779	0.109155	0.108839	0.045595	0.0383406	0.0485099	0.152397	0.0465735	0.105214	0.0581553	0.108834	0.0916248	0.046718	0.0422593	0.0516238
CHGG_00742	0	1.37517	1	1.05213	0	1.09991	10.5949	24.9162	16.9719	0	1.03144	0.82391	0.852006	0	0.856907	7.68731	17.6875	12.972	0	2.92349	2.88827	2.9546	0	3.56819	17.8139	28.8521	26.5005
CHGG_00743	1.09624	3.12412	1	2.48947	2.41853	4.65197	4.19261	3.74435	2.58508	0.340752	0.136125	0.148105	0.133408	0.209759	0.296931	0.142971	0.100442	0.105892	0.354603	0.116257	0.152766	0.132121	0.234155	0.279195	0.138566	0.117232	0.12542
CHGG_00744	1	1.47124	1.8087	1.5382	2.33358	2.67948	3.14337	2.20655	3.15293	0.344421	0.106344	0.220981	0.135716	0.252994	0.259445	0.136897	0.0942931	0.138815	0.397012	0.0930425	0.225283	0.135456	0.253209	0.261558	0.140997	0.0909625	0.154771
CHGG_00745	1.08473	1.59671	1.23022	1.53616	1.49405	1.47509	1.28574	1.42657	1	0.314861	0.0963385	0.164356	0.107733	0.185769	0.195031	0.0890993	0.0755433	0.0793591	0.323096	0.0966901	0.183495	0.144395	0.213994	0.211455	0.0870219	0.0760201	0.083589
CHGG_00746	35.8075	20.6622	4.21858	6.64492	1.38007	1	3.41353	1.99195	3.11141	0.702029	0.308809	0.397409	0.329404	0.220503	0.184966	0.135083	0.103423	0.150342	0.717935	0.418588	0.381963	0.298588	0.232362	0.198828	0.167775	0.0996768	0.167659
CHGG_00747	123.345	60.8504	15.8008	30.5785	6.69987	1	2.26794	1.42247	2.43668	2.44542	1.28176	1.57344	1.44177	1.03116	0.32179	0.246032	0.145575	0.31042	2.4994	1.49045	1.32937	1.35181	1.14685	0.403158	0.287447	0.153851	0.275059
CHGG_00748	2.20285	1.75354	1.368	1.73867	1.34168	1.3427	1.1351	1.34299	1	0.195713	0.060069	0.107011	0.0821521	0.0998882	0.10396	0.0442025	0.0375969	0.040683	0.186984	0.0599369	0.119307	0.0767686	0.10318	0.0991595	0.0484328	0.0371887	0.050268
CHGG_00749	2.75857	1.51165	1.7265	1.70653	1.55538	1.48067	1.16091	1.23687	1	0.220081	0.0609291	0.12786	0.0968467	0.122661	0.123748	0.0455359	0.0419686	0.0553319	0.205054	0.0595471	0.125834	0.0960085	0.129069	0.137646	0.0520434	0.0442998	0.0523921
CHGG_00750	1	2.35649	1.8557	2.55177	2.68372	2.48889	2.51369	2.67818	2.25983	0.342575	0.121517	0.218662	0.169659	0.27891	0.254344	0.1311	0.107977	0.138423	0.419312	0.131788	0.260202	0.200905	0.284465	0.266646	0.129445	0.102621	0.13484
CHGG_00751	0	1	0	1.89596	7.52904	16.2376	217.506	142.588	342.019	0	0.524122	0	0.954694	3.08383	6.12592	31.7709	16.4374	59.2697	0	0.937028	0	1.89723	6.87439	12.6039	42.3965	16.4154	69.1699
CHGG_00752	1	1.5647	1.4548	1.02854	1.76363	2.62429	4.49598	3.51613	6.50197	0.257986	0.0676226	0.133698	0.0800319	0.16781	0.178523	0.121182	0.0777291	0.1352	0.242556	0.0835193	0.143781	0.0764895	0.170552	0.188794	0.107038	0.0928998	0.165194
CHGG_00753	7.97081	10.0181	10.4402	6.33072	2.98421	1.56153	2.12555	1	1.35651	0.537777	0.201103	0.439366	0.195741	0.217126	0.165216	0.081765	0.0476675	0.0711702	0.508733	0.203309	0.363014	0.223212	0.254516	0.19478	0.0908402	0.0468392	0.0794205
CHGG_00754	2.17858	1.53642	1.62181	1.39233	1.7684	1.24013	1.34313	1.11584	1	0.493054	0.153931	0.300223	0.182658	0.312917	0.250538	0.130891	0.0937098	0.123881	0.517989	0.146959	0.303875	0.176673	0.343162	0.28597	0.124113	0.0980637	0.120769
CHGG_00755	2.56835	1.75833	1.09739	1.30087	1.29603	1.28902	1.17799	1.1242	1	0.101716	0.0268613	0.0477677	0.0324763	0.0458333	0.0508149	0.019153	0.016825	0.0212109	0.0965919	0.0295596	0.0468619	0.0362106	0.0576111	0.0545451	0.0235719	0.0179841	0.0237996
CHGG_00756	2.79227	2.40161	2.64475	2.16853	2.15913	1.62767	1.36791	1.52845	1	0.178746	0.0462465	0.10998	0.0598201	0.0947117	0.0777297	0.0348686	0.0281243	0.0307275	0.157149	0.0555463	0.100558	0.0681585	0.110819	0.0796082	0.0366252	0.0294586	0.0339582
CHGG_00757	1.07584	1	1.2799	1.07888	1.18801	1.17499	1.04349	1.0803	1.01351	0.122913	0.0336778	0.0826743	0.0478763	0.0742935	0.0724925	0.0324086	0.0275185	0.0311639	0.142572	0.0358574	0.0706713	0.0456424	0.0785215	0.0858215	0.0309201	0.0256156	0.0296795
CHGG_00758	2.53604	1.33359	1.44496	1.75666	1.3305	1.4236	1.45381	1.50618	1	0.427446	0.0970163	0.216932	0.153031	0.188123	0.193368	0.104026	0.0838135	0.088049	0.352802	0.0926388	0.232803	0.156623	0.218434	0.223102	0.110044	0.0862306	0.0911966
CHGG_00759	1	2.45799	2.62577	2.32939	3.12766	3.99224	3.62367	3.43878	3.14952	0.264465	0.0878164	0.165136	0.121867	0.183807	0.189363	0.108702	0.0703802	0.0956447	0.261759	0.0831579	0.191586	0.12117	0.203411	0.207737	0.106403	0.0751631	0.108799
CHGG_00760	1.22537	1.6461	2.76129	1.542	1.0616	1	1.10284	1.31652	1.24809	0.573877	0.211674	0.414384	0.256393	0.279982	0.336966	0.154672	0.137232	0.158622	0.773889	0.249544	0.50012	0.268193	0.331837	0.367986	0.14461	0.140855	0.193174
CHGG_00761	1	1.81338	1.70705	1.78934	1.91813	1.435	1.9805	2.90686	1.71065	0.105433	0.0341308	0.0625066	0.0464493	0.0670384	0.0632677	0.0332228	0.0325391	0.0332052	0.113642	0.0359621	0.0650255	0.054795	0.0690791	0.0555205	0.0343891	0.0323197	0.0321792
CHGG_00762	1	1.76302	1.19211	1.16021	1.78418	2.21459	2.85397	1.98516	2.14538	0.240703	0.0821113	0.132366	0.0909741	0.174693	0.186234	0.0938637	0.0628182	0.091414	0.261307	0.079888	0.148921	0.0991796	0.175442	0.200392	0.107175	0.0699882	0.101677
CHGG_00763	5.49521	1.69235	1.45538	1.56377	1.38905	2.63591	1.55368	1.62114	1	1.3712	0.349629	0.56091	0.400708	0.551678	0.721712	0.300823	0.25469	0.222218	1.43721	0.352352	0.69108	0.528444	0.727289	0.879659	0.341944	0.254612	0.265263
CHGG_00764	5.05952	2.62786	7.48853	3.34305	3.69375	2.25427	1.62733	1.11383	1	0.924514	0.192212	0.635584	0.299654	0.533563	0.374618	0.160022	0.0943666	0.129669	0.86596	0.209212	0.751385	0.295885	0.535304	0.410738	0.138233	0.113258	0.129203
CHGG_00765	1.39965	1.01463	1.13088	1.06442	1.09148	1.15066	1.00602	1.17391	1	0.154851	0.0405071	0.0878569	0.0674858	0.0924164	0.0983893	0.0408196	0.0371544	0.0420953	0.180455	0.048777	0.0926623	0.0671822	0.0982481	0.0909164	0.0483304	0.0362918	0.0408956
CHGG_00766	1	1.59418	1.21742	1.22638	1.49029	1.68363	1.60772	1.51145	1.28056	0.10598	0.0395893	0.0666974	0.048025	0.0692383	0.0723647	0.0341797	0.0272213	0.0377415	0.116851	0.0361932	0.0669569	0.0480381	0.0765553	0.0720526	0.0347876	0.0279607	0.0323112
CHGG_00767	1	1.30615	1.79592	1.42987	1.36668	1.42286	1.18889	1.48839	1.0411	0.209695	0.062737	0.136001	0.0928641	0.128052	0.132869	0.0575536	0.0496018	0.0575764	0.211231	0.0704165	0.164414	0.0985368	0.136675	0.153736	0.0599904	0.0535144	0.0551466
CHGG_00768	1.59728	1.48616	1.4469	1.70952	1.32045	1	1.05133	1.21106	1.01835	0.204735	0.0594195	0.112008	0.0917425	0.10914	0.0945501	0.0471432	0.0356045	0.0457793	0.197323	0.0537513	0.121583	0.0931068	0.107484	0.102433	0.0423497	0.0392649	0.0504187
CHGG_00769	140.451	58.4297	13.7574	17.4286	3.3702	1	4.09631	2.94843	4.11018	3.45649	2.2879	2.27113	1.62479	1.02332	0.512708	0.561139	0.39839	0.565426	4.33842	2.03796	2.7149	1.5821	1.30898	0.784881	0.547737	0.382718	0.645775
CHGG_00770	157.821	113.466	17.6862	28.4132	4.35846	1	2.89895	3.0833	1.60276	8.89032	6.11865	4.54875	4.36005	2.07818	0.738494	0.882277	0.652099	0.685602	7.9196	8.2014	5.26989	4.83714	2.9243	1.69565	1.0529	0.740726	0.76156
CHGG_00771	1.9431	3.17407	4.15818	2.74762	3.25459	1.97861	2.5115	1.79867	1	0.386392	0.126091	0.331307	0.182875	0.277963	0.210288	0.120627	0.0840468	0.0780702	0.475299	0.149037	0.350665	0.159899	0.32367	0.212751	0.111327	0.0775282	0.0855908
CHGG_00772	3.8671	7.01789	5.62647	6.10812	7.35952	3.60556	3.58359	3.98742	1	1.09946	0.357744	0.630952	0.507955	0.794576	0.528445	0.228276	0.215986	0.137307	1.1464	0.420247	0.687344	0.487792	0.781623	0.633319	0.287465	0.236503	0.165064
CHGG_00773	1.09673	2.35493	3.29247	3.29799	2.28927	1.73044	1.63068	2.73117	1	0.405836	0.14045	0.323742	0.226326	0.272992	0.2309	0.108087	0.108252	0.0862526	0.461458	0.148064	0.330138	0.216153	0.2677	0.258447	0.115653	0.121223	0.0907104
CHGG_00774	6.16204	2.47877	2.72175	3.32388	1.94099	1.73689	1.07268	1.20824	1	0.145896	0.0366792	0.0597112	0.0536076	0.0620325	0.0574512	0.0214653	0.0207034	0.0215358	0.113506	0.0335855	0.0858543	0.055931	0.0601941	0.0591525	0.0202061	0.0195565	0.0238725
CHGG_00775	1.84465	1.12008	1.06842	1.04237	1.69561	1.4839	1.32711	1	1.43819	0.092115	0.0239256	0.0477333	0.0274609	0.0633478	0.057311	0.0258092	0.0170435	0.0270855	0.101003	0.021162	0.0515637	0.0332148	0.0752639	0.0568507	0.0243098	0.0187115	0.0279664
CHGG_00776	1	2.44147	1.96231	1.77339	2.22365	2.01675	2.11679	1.67649	1.90068	0.119068	0.0451717	0.0761036	0.0539601	0.100102	0.0755482	0.043225	0.0279861	0.0395318	0.117708	0.0468223	0.0798513	0.0533062	0.0868848	0.0747995	0.0396897	0.0366081	0.0413533
CHGG_00777	0	1.27531	1	0	0	1.93826	8.39122	7.15502	3.01956	0	1.19157	0.952558	0	0	1.76457	7.66577	6.38146	2.78291	0	26.654	129.801	0	0	359.055	328.069	201.464	121.016
CHGG_00778	1	1.87394	1.84762	1.63472	2.95928	2.28294	2.76087	2.30105	2.80588	0.409992	0.111196	0.260043	0.167991	0.341861	0.27366	0.164146	0.117762	0.170039	0.460332	0.144861	0.275105	0.170296	0.340451	0.316883	0.163253	0.109603	0.207108
CHGG_00779	1	2.7077	3.2452	2.42624	3.59221	3.88499	4.19146	3.39374	5.40165	0.388159	0.142632	0.297143	0.202285	0.383562	0.333012	0.174398	0.13246	0.213547	0.544658	0.156956	0.356343	0.198749	0.372978	0.352139	0.165143	0.159985	0.217891
CHGG_00780	1	4.37134	2.13926	2.96522	3.02453	2.88159	3.71712	2.72369	2.8032	0.331166	0.156348	0.22168	0.183242	0.27908	0.291109	0.160838	0.104752	0.137312	0.436351	0.162511	0.237592	0.185166	0.312291	0.248097	0.150311	0.11745	0.148263
CHGG_00781	1	2.19085	2.09533	1.88507	2.53498	2.02318	2.51843	2.0628	2.86476	0.263697	0.103863	0.20235	0.1214	0.224882	0.192096	0.106457	0.0708339	0.130166	0.33413	0.0955086	0.202275	0.136925	0.220913	0.178117	0.0872813	0.0732222	0.118661
CHGG_00782	1	1.69946	1.19344	1.24039	1.40352	1.50106	2.03525	1.62348	1.79488	0.161057	0.0511918	0.0982629	0.0649477	0.0995489	0.10329	0.0660027	0.0409837	0.0611504	0.186224	0.053116	0.0884958	0.071068	0.094751	0.113868	0.0572097	0.0405756	0.0599392
CHGG_00783	1	1.68846	1.25461	1.21286	1.47154	1.76231	1.81913	1.61604	1.23644	0.212657	0.0613764	0.120494	0.0707108	0.117121	0.138605	0.0563954	0.0502752	0.0518915	0.192885	0.0597905	0.113609	0.0818118	0.132924	0.145213	0.0651054	0.0499014	0.0631536
CHGG_00784	1	1.64114	1.75108	1.69471	2.52852	2.30319	2.54494	2.24104	3.37948	0.189691	0.0584971	0.124119	0.0772449	0.135352	0.140642	0.0723362	0.0466082	0.0929567	0.234621	0.0633074	0.119692	0.0851759	0.128641	0.125022	0.0697728	0.0558493	0.0909853
CHGG_00785	1	3.78143	2.9376	3.09637	4.00708	4.58117	8.16044	5.51643	13.5375	0.345407	0.146546	0.224825	0.179084	0.290822	0.322188	0.173568	0.128506	0.229138	0.358433	0.129631	0.247162	0.16245	0.291096	0.310403	0.195047	0.118414	0.257123
CHGG_00786	0	4.21052	1.43873	3.31859	0	1	4.91399	14.6399	3.52869	0	3.94045	1.40257	3.09943	0	0.957469	4.42885	13.2767	3.30673	0	53.6192	45.8653	52.4032	0	19.8873	79.5854	236.33	36.9442
CHGG_00787	1.67895	1.11089	1	1.08631	1.2104	1.36584	1.19331	1.07829	1.7009	0.0892561	0.0263753	0.0489421	0.0356362	0.0560239	0.056495	0.0276534	0.0207032	0.0328512	0.0948927	0.0221745	0.0438391	0.0326618	0.0538941	0.0564143	0.0250236	0.0196422	0.0314185
CHGG_00788	1	2.96931	2.77963	3.67215	5.13945	10.9958	9.86179	9.53789	7.20337	0.471082	0.17848	0.32031	0.271182	0.458221	0.613889	0.295213	0.223353	0.294124	0.626668	0.172254	0.336576	0.293177	0.50077	0.598202	0.337905	0.264528	0.275267
CHGG_00789	18.5401	5.53267	1.40676	2.89622	1.33415	2.15388	1.93973	1.42115	1	0.109533	0.0516822	0.0579195	0.0488532	0.0559935	0.057745	0.0279895	0.0209478	0.0233516	0.117164	0.0520079	0.0511586	0.0557467	0.0629592	0.061639	0.0308165	0.0224942	0.0201211
CHGG_00790	1	3.10246	2.1165	1.76601	2.88787	5.50557	4.61841	3.49062	3.51058	0.445536	0.191358	0.300336	0.192948	0.354819	0.425883	0.206556	0.158811	0.195724	0.596001	0.189071	0.321893	0.205338	0.368728	0.467957	0.200237	0.152402	0.20202
CHGG_00791	1	1.35799	1.04667	1.17072	1.4108	1.34058	1.2822	1.04515	1.37064	0.153804	0.0533852	0.0939954	0.069512	0.103472	0.11023	0.048294	0.0354542	0.0570835	0.158016	0.0545817	0.0926258	0.0641346	0.13541	0.097592	0.0513556	0.0383212	0.0529477
CHGG_00792	1.58207	1.26947	1.19854	1.22349	1.31723	1	1.18818	1.15698	1.21464	0.141	0.0446245	0.0834973	0.051536	0.088031	0.0827825	0.0403033	0.0309579	0.0448973	0.144069	0.0420015	0.0887428	0.0626224	0.08552	0.0818857	0.0403744	0.0309852	0.0420194
CHGG_00793	1	1.51307	1.32214	1.278	1.38133	1.42629	1.59157	1.36607	1.31756	0.257312	0.0833318	0.148649	0.105687	0.173342	0.166526	0.0730194	0.0624162	0.0717357	0.266589	0.0812228	0.152713	0.11171	0.1658	0.150951	0.0804091	0.0663052	0.0746376
CHGG_00794	1	5.19269	5.69341	5.44562	6.9672	5.22606	5.97689	5.52173	5.95089	0.252858	0.10371	0.244589	0.155968	0.245483	0.219942	0.131909	0.104225	0.126558	0.306385	0.154808	0.23625	0.176843	0.300211	0.25363	0.129791	0.0966064	0.127003
CHGG_00795	1.2963	1.60278	1.72209	1.63615	1.38015	1.4134	1.23935	1.84627	1	0.0987882	0.0305969	0.0617552	0.0369367	0.0501	0.0541019	0.0236494	0.020022	0.0241306	0.0817298	0.0239154	0.060585	0.0374733	0.0564218	0.056918	0.0192254	0.0230931	0.0206938
CHGG_00796	1	1.76333	1.20681	1.07661	1.2263	1.54491	2.28975	1.43026	1.8307	0.211061	0.0716238	0.122348	0.076519	0.115738	0.130241	0.0777568	0.0504579	0.0801419	0.212005	0.07277	0.116556	0.0812377	0.121067	0.154179	0.0717936	0.0507184	0.0767324
CHGG_00797	1.51179	1.10875	1.08632	1	1.34736	2.30201	2.91699	3.62847	2.87511	0.180885	0.0401296	0.076848	0.0510929	0.0808135	0.1308	0.0488416	0.0554849	0.0586612	0.174213	0.0382004	0.0851644	0.0479072	0.0965632	0.115484	0.0595639	0.0516035	0.065818
CHGG_00798	1	6.41523	3.01191	5.10747	3.73396	8.86289	23.7966	17.3109	17.0948	0.653123	0.449309	0.607511	0.548391	0.650316	1.00848	0.727463	0.527991	0.681138	1.20463	0.441514	0.71083	0.464356	0.738064	1.01197	0.78176	0.613619	0.786729
CHGG_00799	1.08502	1.23847	1	1.34818	1.28011	1.39654	1.06296	1.35418	1.045	0.193275	0.0617075	0.10775	0.0733563	0.122438	0.119893	0.0504987	0.0448418	0.0566079	0.201016	0.0556379	0.10888	0.0856948	0.136611	0.127642	0.0604654	0.0453714	0.0559861
CHGG_00800	1.71419	1.75663	2.00664	2.04814	1.85984	1	1.93938	1.81532	4.58188	0.407788	0.106136	0.225792	0.159582	0.222067	0.168421	0.106817	0.081118	0.174114	0.375206	0.105563	0.227272	0.152815	0.230248	0.188102	0.11553	0.0847414	0.167934
CHGG_00801	2.67596	2.4869	1.99377	2.26405	1.68644	1.17255	1.41425	1.50147	1	0.381428	0.131157	0.245728	0.164008	0.222999	0.17277	0.101788	0.0732039	0.08104	0.411634	0.145053	0.247253	0.187382	0.211195	0.198193	0.101907	0.0777472	0.0961502
CHGG_00802	1	19.523	18.7183	17.1539	25.3677	33.9876	40.6968	31.5988	62.2577	0.844335	1.12513	2.00292	1.28136	2.27743	2.60043	1.31498	1.1047	2.02293	1.94156	1.03086	2.11124	1.40019	2.29289	3.09502	1.39058	1.07688	1.93023
CHGG_00803	1	2.90711	2.11613	2.47446	2.7222	3.43935	5.82502	4.65128	9.80318	0.356205	0.143892	0.250284	0.163651	0.279244	0.302575	0.189855	0.136532	0.286787	0.438129	0.144469	0.249491	0.194323	0.287882	0.285297	0.200921	0.139906	0.249569
CHGG_00804	1	4.67336	4.466	4.37595	7.22913	7.92785	9.02023	6.63202	8.18848	0.314227	0.159161	0.331025	0.198565	0.352376	0.383126	0.217577	0.139058	0.214007	0.449608	0.164943	0.268136	0.195497	0.400944	0.345375	0.215202	0.135918	0.197671
CHGG_00805	1	2.21598	2.66868	1.94794	2.89268	3.28863	2.68806	2.46821	2.19152	0.196612	0.0548792	0.133204	0.0714428	0.141142	0.138717	0.0782781	0.0470366	0.0702551	0.210284	0.0664991	0.13471	0.0855397	0.148068	0.144804	0.063823	0.0597297	0.0626141
CHGG_00806	1	2.46495	1.91903	1.73857	2.27848	3.56145	5.63198	3.20196	4.83237	0.372075	0.132033	0.234927	0.162931	0.264476	0.297592	0.194862	0.126427	0.194163	0.442193	0.157417	0.242463	0.16599	0.305257	0.336026	0.206139	0.123403	0.214752
CHGG_00807	1.19125	1.72117	1	1.29184	1.55397	1.85604	3.15251	2.17904	3.55071	0.336383	0.107251	0.157146	0.123181	0.205057	0.223529	0.138276	0.0964116	0.154394	0.384309	0.108607	0.194824	0.125776	0.26021	0.259639	0.156872	0.0953605	0.161211
CHGG_00808	1	4.18726	3.11904	2.66553	3.96559	4.8679	7.30974	5.8107	7.20245	0.463552	0.220572	0.369831	0.257046	0.390991	0.435278	0.266181	0.196931	0.30803	0.568556	0.231561	0.352959	0.257136	0.516841	0.47755	0.288539	0.210537	0.311266
CHGG_00809	1	3.79027	3.5045	3.5422	5.03349	4.67757	5.20205	3.81734	4.84184	0.298247	0.110192	0.207929	0.152037	0.215084	0.242625	0.123834	0.0952205	0.129475	0.33383	0.116579	0.219664	0.147199	0.277869	0.264114	0.146265	0.0957918	0.132938
CHGG_00810	1	1.92782	1.96189	1.8277	4.93208	4.41612	4.68848	3.95131	4.01245	0.284814	0.0853081	0.164946	0.113554	0.224744	0.231502	0.132306	0.0903247	0.126812	0.290722	0.0797178	0.181766	0.118466	0.266382	0.267547	0.12647	0.0925994	0.122752
CHGG_00811	0	1.08041	1.71075	1	2.41553	1.37265	11.8404	12.9884	16.0871	0	0.750036	1.21623	0.718429	1.57809	1.00262	6.8115	7.27604	8.65173	0	2.84567	4.55444	3.47249	6.36551	4.97672	18.2896	14.1356	25.2174
CHGG_00812	1	1.86191	1.33442	1.60244	1.85905	1.18845	1.78473	1.65161	1.19209	0.320204	0.120871	0.218232	0.164304	0.245135	0.197495	0.117241	0.085777	0.101393	0.407938	0.120367	0.215892	0.166831	0.258726	0.218438	0.120182	0.0884896	0.115003
CHGG_00813	1.00185	1.50548	1.27936	1	1.03467	1.68503	2.76501	1.76772	1.66771	0.234671	0.0694113	0.138185	0.084809	0.114715	0.142692	0.0917981	0.0625553	0.0791988	0.255904	0.0709032	0.138335	0.0738065	0.133495	0.169145	0.0944013	0.0660289	0.0804437
CHGG_00814	1	2.63887	2.16326	1.65037	1.64592	2.16407	2.85712	2.07075	2.34603	0.335849	0.13174	0.217118	0.123586	0.19317	0.23413	0.119972	0.0829921	0.114985	0.354156	0.129922	0.239422	0.14582	0.217224	0.231063	0.141448	0.0942135	0.135504
CHGG_00815	1	2.46126	1.4247	2.48365	1.05789	1.47619	2.23368	2.7427	2.98569	0.810435	0.424039	0.624054	0.67217	0.55845	0.686184	0.469283	0.391465	0.498945	1.35025	0.599342	0.690007	0.570861	0.825778	0.866262	0.448382	0.391669	0.549924
CHGG_00816	1	4.02254	3.23434	4.09436	4.6831	3.60598	4.80746	3.93244	4.01	0.206288	0.0974521	0.153302	0.137311	0.206622	0.184438	0.0858643	0.064601	0.0847072	0.246607	0.0816693	0.183785	0.122916	0.186959	0.185096	0.0990203	0.0677042	0.102968
CHGG_00817	1	7.71289	4.56632	5.50213	5.62677	10.3684	10.0785	10.2859	8.58952	0.710063	0.569446	0.845338	0.630028	0.848156	1.19079	0.573207	0.516185	0.631097	1.34982	0.579546	0.961783	0.714172	1.08365	1.1852	0.620655	0.537628	0.633763
CHGG_00818	1	2.25516	2.5536	2.30884	2.51043	1.87152	2.56341	2.20728	2.09493	0.20958	0.0713746	0.136548	0.0922438	0.126871	0.123665	0.0714778	0.0547742	0.0699215	0.231743	0.0806916	0.154767	0.105444	0.163682	0.145435	0.0653849	0.0583932	0.0707736
CHGG_00819	9.37863	1.51389	4.75876	1.88856	2.4038	3.54331	1.68462	1	2.82572	4.19766	0.615702	2.35167	0.882752	1.45431	1.85515	0.614373	0.371225	0.960622	3.68186	0.830841	3.04164	1.34216	2.07255	2.71946	0.901588	0.543457	1.18723
CHGG_00820	1	1.4083	2.16317	1.30468	2.1844	1.51259	2.02254	1.72576	1.76348	0.121268	0.032514	0.0877341	0.0452867	0.0821618	0.0690483	0.0369379	0.0283798	0.0359027	0.111517	0.0325482	0.0813092	0.046303	0.0872074	0.0740384	0.0355231	0.031214	0.0375668
CHGG_00821	1	8.16174	5.96979	6.36345	10.1853	12.6087	19.9757	9.7983	25.8446	0.816894	0.721046	1.17913	0.916874	1.65928	1.72858	1.05059	0.652107	1.31093	2.35879	0.770692	1.42873	0.908208	1.83609	1.90499	1.16913	0.65758	1.43738
CHGG_00822	1.0314	1.68835	1	1.65604	1.63149	1.58769	2.10634	1.62295	1.67138	0.24149	0.066212	0.106627	0.0985839	0.140968	0.124872	0.0669454	0.0510047	0.0667668	0.231155	0.0718416	0.10588	0.0938246	0.124322	0.12411	0.0736655	0.0560002	0.0764498
CHGG_00823	1.81168	1.27194	1	1.0084	1.18372	1.08266	1.24456	1.10135	1.04719	0.213462	0.0546702	0.0894805	0.0631846	0.103343	0.102112	0.0484887	0.0358996	0.0501681	0.18097	0.0527491	0.11055	0.0673315	0.126723	0.104705	0.0522806	0.0443902	0.0490182
CHGG_00824	1	2.46117	2.18304	2.35695	2.38365	1.80922	2.08207	2.94414	1.88124	0.291069	0.10629	0.189178	0.156682	0.196532	0.190964	0.101048	0.0866959	0.103032	0.330165	0.104324	0.232524	0.147058	0.256852	0.188373	0.104199	0.100226	0.101252
CHGG_00825	1.51369	1.22303	1	1.2463	1.43544	1.37838	2.15502	1.71313	3.46725	0.22907	0.0591826	0.121304	0.0870309	0.126844	0.124175	0.0713172	0.0530613	0.104651	0.237047	0.0673091	0.106816	0.0808902	0.134892	0.149895	0.070858	0.0653558	0.104257
CHGG_00826	1	1.16427	1.01133	1.09148	1.56031	1.44532	1.79382	1.45416	1.62015	0.179512	0.0432566	0.0759322	0.0685425	0.101545	0.104764	0.0542007	0.0422063	0.0541131	0.162393	0.0465849	0.090591	0.060706	0.116483	0.0988226	0.0492554	0.0424105	0.0612618
CHGG_00827	4.65221	2.72916	2.37265	2.37352	2.17119	1.65835	1.1976	1.24846	1	0.181327	0.0460586	0.108265	0.0645415	0.107014	0.0921108	0.0331754	0.0278173	0.0369504	0.171134	0.0605664	0.109613	0.0696753	0.104449	0.0920074	0.0338166	0.0285519	0.0350772
CHGG_00828	1.09099	1	1.21771	1.39323	1.52901	1.31378	1.22543	1.17088	2.03452	0.219357	0.0598947	0.125162	0.0895683	0.1343	0.138137	0.0571343	0.0497229	0.0866211	0.289137	0.0658856	0.147773	0.102868	0.165037	0.145853	0.0607728	0.0521418	0.0878016
CHGG_00829	1	1.91591	2.16356	1.80488	2.47351	2.03781	2.43534	2.46441	1.85731	0.267319	0.0770545	0.180827	0.11748	0.178594	0.166039	0.0870329	0.0885253	0.0829271	0.28158	0.0835563	0.171005	0.108414	0.18155	0.175133	0.0927398	0.0761519	0.0868692
CHGG_00830	1	2.49163	3.03395	3.98522	7.76171	7.7094	9.65467	13.5689	11.1874	0.455295	0.168466	0.348555	0.298317	0.539624	0.483628	0.269306	0.282898	0.312969	0.650039	0.145317	0.330051	0.297128	0.568653	0.487676	0.275935	0.298934	0.316738
CHGG_00831	1	3.62472	3.17011	3.40136	3.52436	3.42403	3.93534	4.47934	3.15176	0.374973	0.169342	0.309373	0.223231	0.349568	0.354829	0.168149	0.16106	0.14888	0.473718	0.186535	0.30815	0.236808	0.321821	0.310487	0.171278	0.130454	0.184641
CHGG_00832	1.49216	1.49794	1	1.55807	1.78767	1.19058	2.12926	1.5703	2.72273	0.290298	0.0744359	0.12388	0.107526	0.178217	0.120328	0.0883395	0.0582458	0.103571	0.293177	0.0721362	0.122409	0.109227	0.17213	0.137184	0.0824489	0.0571922	0.112382
CHGG_00833	0	2.57078	1	1.81424	1.16421	2.28146	6.13491	5.78902	5.05884	0	0.992333	0.553457	0.789749	0.644978	1.17687	2.04386	1.72718	1.95816	0	1.38111	1.33559	1.60652	1.37367	2.55773	2.7554	1.86914	2.66452
CHGG_00834	1	3.75842	2.29338	2.59855	1.80179	1.25134	3.39108	2.34625	2.13746	0.32976	0.15478	0.261697	0.164894	0.225745	0.169204	0.141426	0.0935761	0.137268	0.405387	0.175372	0.237449	0.198852	0.217821	0.206718	0.149314	0.107914	0.122425
CHGG_00835	1	3.70441	3.58765	2.68682	4.48788	7.56685	8.16702	6.88942	6.2771	0.259511	0.110132	0.214501	0.139404	0.215283	0.337349	0.183539	0.106726	0.154319	0.381691	0.108579	0.220111	0.11361	0.238949	0.273778	0.135752	0.151803	0.16513
CHGG_00836	2.8264	2.06843	2.29087	2.49517	1.79865	1.85388	1.34609	2.07753	1	0.168364	0.0394308	0.0833852	0.0564596	0.0728242	0.0831402	0.0308668	0.0343504	0.0289439	0.138512	0.0417545	0.0966549	0.068741	0.0811369	0.0811793	0.0319308	0.0324026	0.0313963
CHGG_00837	1	1.99438	1.92413	1.65983	1.27075	1.86223	1.99256	2.4945	1.78611	0.264982	0.0945717	0.193668	0.124931	0.15803	0.177574	0.0770842	0.0749062	0.103041	0.268015	0.082503	0.183155	0.11352	0.173796	0.173541	0.0883602	0.0799117	0.0905325
CHGG_00838	1.49869	1.39094	1	1.48729	1.91867	1.20951	1.77389	1.55649	2.45505	0.237558	0.0564624	0.101617	0.084249	0.147081	0.102722	0.0613934	0.0576353	0.0808506	0.225254	0.0595802	0.107209	0.0872196	0.139682	0.116383	0.0695698	0.0515345	0.0813807
CHGG_00839	1	1.47502	1.36452	1.57374	1.62527	1.50778	1.65023	1.63466	1.34583	0.222572	0.0660069	0.127193	0.0954927	0.143838	0.122991	0.0614563	0.0582346	0.0623609	0.224495	0.0835415	0.146896	0.0965573	0.160627	0.16665	0.0709546	0.0520594	0.067133
CHGG_00840	1.35348	1.14206	1.22626	1.22319	1	1.21584	1.42045	1.48005	1.51625	0.13302	0.0368317	0.0758307	0.0470239	0.0709864	0.0697171	0.0316296	0.0354512	0.0397872	0.160441	0.0384762	0.0864888	0.0500952	0.0759007	0.0647817	0.036755	0.0252911	0.0477436
CHGG_00841	1	1.88723	2.15736	2.05486	2.22033	2.43526	2.56812	2.3057	2.32961	0.193108	0.0618997	0.144183	0.096199	0.156165	0.159473	0.0737731	0.0672979	0.0766284	0.254087	0.0631348	0.132952	0.109148	0.157605	0.157822	0.0710128	0.0540998	0.0798724
CHGG_00842	1	2.91058	2.26682	2.8316	2.41491	2.10127	3.09524	2.51781	2.73575	0.368282	0.131544	0.251438	0.1926	0.260705	0.237721	0.14535	0.115636	0.145188	0.455267	0.149882	0.291446	0.202521	0.279105	0.245363	0.126273	0.0934602	0.176682
CHGG_00843	1.36522	1.19844	1.05727	1	1.23406	1.30527	1.36884	1.40294	1.30343	0.0315698	0.00883511	0.0184505	0.0107028	0.0203923	0.0257499	0.00996117	0.00811267	0.00905653	0.0413466	0.0107278	0.018841	0.0142146	0.0230597	0.0198304	0.0110606	0.00891859	0.0120967
CHGG_00844	1	3.68091	2.51334	2.80311	2.82599	2.65692	4.52002	2.97275	3.13924	0.331967	0.115203	0.22281	0.163978	0.246825	0.233997	0.140778	0.099756	0.124546	0.339412	0.129	0.22533	0.158003	0.234731	0.239024	0.138744	0.099955	0.120144
CHGG_00845	1.78877	2.01919	1.46039	1.28331	1.31766	1.75649	1.2783	1.40131	1	0.0732129	0.0275016	0.0416111	0.0273534	0.0509061	0.0428002	0.0213906	0.0163262	0.0182795	0.0799636	0.0240329	0.0475667	0.0270698	0.0468959	0.046779	0.018769	0.0181136	0.0202659
CHGG_00846	0	5.13568	1	2.33971	1.63567	3.88735	10.308	9.25539	6.44164	0	1.30895	0.503896	0.859385	0.750154	1.66726	2.33583	1.69692	1.69251	0	1.36666	0.736257	1.04766	1.48532	2.47715	2.18585	1.46025	1.57274
CHGG_00847	1.11671	1.50337	1.00698	1	1.04859	1.50527	1.66846	1.51784	1.3968	0.249618	0.0858645	0.137064	0.0920715	0.143534	0.161289	0.0805088	0.059007	0.0917682	0.290295	0.0843205	0.150725	0.0981917	0.158633	0.174105	0.0839926	0.0709012	0.0807916
CHGG_00848	0	1	0	2.62587	0	4.64554	114.506	74.1872	101.559	0	0.90344	0	2.34594	0	3.95516	90.0344	60.4134	84.1648	0	12.8112	0	19.3254	0	31.8167	356.643	186.932	276.904
CHGG_00849	1.37001	1	1.0794	1.24428	1.42043	1.00447	1.31564	1.38109	1.45161	0.222677	0.0584152	0.120049	0.0874906	0.147484	0.115082	0.0645647	0.0571924	0.0657893	0.25165	0.0543326	0.115041	0.0936847	0.136211	0.119201	0.0624735	0.0480075	0.0778415
CHGG_00850	1	1.76255	1.37597	1.90711	2.02912	1.96541	1.89675	1.54915	1.47692	0.24754	0.0653625	0.144621	0.115408	0.186686	0.162165	0.0684972	0.0544592	0.0680819	0.241541	0.0870751	0.140487	0.112628	0.181777	0.17066	0.0671058	0.0550877	0.0670299
CHGG_00851	1	2.92118	4.27135	3.30285	3.53537	4.43729	3.94331	4.39195	3.6946	0.314218	0.119144	0.296776	0.166176	0.265827	0.311517	0.14496	0.12939	0.147116	0.386322	0.127287	0.284312	0.185217	0.292387	0.276913	0.134487	0.116609	0.137579
CHGG_00852	1.86117	1.62043	1	1.14979	1.13493	1.46367	1.7051	1.6897	2.17369	0.114283	0.0344128	0.0577156	0.0429347	0.0648679	0.0727312	0.0358441	0.029049	0.0403656	0.120497	0.0364906	0.0581486	0.045055	0.0624994	0.065992	0.0323596	0.0272691	0.0440417
CHGG_00853	1	3.78559	2.87422	3.21274	4.25136	3.15962	4.05781	3.07386	3.12872	0.346101	0.145765	0.246859	0.175556	0.278328	0.248813	0.138343	0.100507	0.138536	0.385471	0.142645	0.239968	0.198543	0.346553	0.288047	0.158274	0.114032	0.149614
CHGG_00854	1.75149	1.37367	1.83247	1.83875	1.65557	1.68049	1.49288	1.81755	1	0.417109	0.109936	0.260881	0.162154	0.25613	0.249408	0.10895	0.106565	0.0993646	0.50922	0.127151	0.309535	0.197784	0.282804	0.287147	0.124873	0.114678	0.112931
CHGG_00855	1	1.13015	1.11487	1.24647	1.51439	1.34266	1.34046	1.32513	1.51283	0.137885	0.0341113	0.0869502	0.0500616	0.0887527	0.0752036	0.0381671	0.0339609	0.04311	0.139483	0.0398811	0.0858235	0.0611444	0.0981624	0.0835914	0.0441233	0.0342787	0.0462491
CHGG_00856	1	3.85892	2.95349	3.15264	3.9214	3.28817	4.42016	3.45633	4.21068	0.365818	0.142039	0.246839	0.192063	0.289872	0.286324	0.183889	0.10451	0.186399	0.441735	0.155371	0.293232	0.222072	0.317149	0.294885	0.167581	0.120244	0.164228
CHGG_00857	1	2.63518	3.08731	3.39092	5.56482	4.03917	3.16154	3.09216	1.52108	0.187958	0.0642612	0.115395	0.0930058	0.185285	0.157125	0.0581884	0.0568607	0.0491079	0.20398	0.0677496	0.139289	0.0994801	0.181544	0.16093	0.0698982	0.0581359	0.0564402
CHGG_00858	1.02442	1	1.18027	1.47577	1.98506	1.57122	1.63469	1.79257	1.3094	0.145793	0.0353133	0.0795031	0.0656903	0.104486	0.0980277	0.0478619	0.03813	0.0481785	0.153609	0.0368132	0.0943719	0.0724975	0.109625	0.093616	0.0422309	0.0361698	0.0449645
CHGG_00859	1	2.50929	5.35107	4.68228	7.61234	7.2968	7.04213	7.44901	7.71736	0.301921	0.0923208	0.233633	0.187005	0.255062	0.272845	0.148549	0.119868	0.172114	0.323543	0.0873266	0.266905	0.163248	0.339412	0.329687	0.139349	0.133234	0.183597
CHGG_00860	1	3.54006	1.93104	2.05423	2.73981	5.1374	5.61138	4.42691	6.77763	0.259963	0.110074	0.160165	0.103591	0.202175	0.250714	0.125781	0.0890662	0.157036	0.302626	0.104231	0.173435	0.123338	0.202957	0.241164	0.148116	0.0984664	0.153356
CHGG_00861	1.19738	1.19519	1.5609	1	1.41007	1.99302	1.64214	1.51325	1.33427	0.0804655	0.0195579	0.0449419	0.0309383	0.0454374	0.049891	0.0254892	0.0181656	0.0221246	0.0965606	0.0208663	0.0485016	0.027413	0.0512486	0.059364	0.0230096	0.0186364	0.0230066
CHGG_00862	1.54624	1.07583	1.10435	1	1.55526	1.96446	1.77638	1.70776	1.62401	0.130025	0.0310662	0.0625188	0.0435367	0.0851531	0.0922577	0.0466261	0.028736	0.0398793	0.130891	0.0331838	0.0750027	0.0375942	0.0822726	0.0996986	0.0388404	0.0335028	0.0469489
CHGG_00863	1.84633	1	1.1361	1.40187	1.48786	2.65897	2.76866	2.42825	3.45531	0.327685	0.0556144	0.124325	0.105315	0.154603	0.205074	0.0935825	0.0666138	0.105731	0.314266	0.061025	0.137607	0.105666	0.15584	0.230877	0.105725	0.075137	0.126221
CHGG_00864	1	7.68153	4.25483	5.04955	3.96685	3.05372	6.18533	3.3751	3.59499	0.381478	0.237684	0.342632	0.245994	0.315812	0.311651	0.215046	0.122112	0.161897	0.487381	0.224307	0.372342	0.278648	0.398816	0.318662	0.216048	0.135709	0.17166
CHGG_00865	1	2.01689	2.32334	2.15129	2.49689	2.4532	2.29062	2.79004	2.25211	0.133401	0.0432147	0.0893806	0.0553162	0.0898515	0.0864912	0.0446335	0.0369021	0.050606	0.135713	0.0446637	0.0886772	0.0642304	0.099362	0.102805	0.0474228	0.0377747	0.0480053
CHGG_00866	1.77768	1.22978	1.38051	1.46945	1.2048	1.15931	1.04613	1.32249	1	0.149553	0.0377137	0.0723904	0.0680542	0.0745165	0.0775348	0.036052	0.0297519	0.0326251	0.148776	0.0352769	0.0835816	0.0534086	0.0815145	0.0814808	0.0310943	0.0341016	0.0336882
CHGG_00867	1	2.10952	2.49224	2.11004	2.46456	2.61604	3.20831	2.75667	4.91865	0.313697	0.117648	0.227653	0.146146	0.24272	0.238546	0.147516	0.106305	0.169302	0.38753	0.117948	0.229098	0.15751	0.231018	0.272254	0.12134	0.0898221	0.188462
CHGG_00868	3.08244	2.00855	1	4.5853	2.68735	2.61409	2.5071	2.80745	1.68487	1.57091	0.445187	0.530017	0.861207	0.942799	0.969526	0.487712	0.461196	0.42716	1.66194	0.517503	0.870044	0.917793	1.21676	1.34502	0.536641	0.452414	0.497518
CHGG_00869	1	2.91279	1.98169	2.06699	2.04567	1.88944	2.71934	2.32851	1.64032	0.0920794	0.041321	0.0551205	0.0405483	0.0614982	0.0592036	0.0376799	0.0228539	0.0279924	0.0930445	0.0369081	0.0565648	0.0464824	0.0638601	0.0574398	0.0326526	0.0238546	0.0280476
CHGG_00870	5.89923	7.16982	8.71644	4.0826	4.79759	5.43813	1.41848	3.80933	1	4.50384	2.08249	3.9015	1.95609	2.73247	3.12113	0.797369	1.14413	0.681182	6.13334	2.57465	5.44449	2.98433	4.73784	4.84531	1.23535	1.61478	1.31198
CHGG_00871	1	1.64064	1.2791	1.40286	1.35223	1.58971	1.73797	1.61716	1.34195	0.113059	0.0366268	0.0668705	0.0436097	0.0697452	0.0706689	0.0349893	0.0257042	0.0339422	0.11117	0.0412795	0.0693513	0.0473784	0.0722626	0.0757978	0.0351402	0.0303038	0.0333479
CHGG_00872	1.5034	2.48884	2.62924	1.96418	2.04229	1.39478	1.8468	1.39307	1	0.14032	0.0497765	0.105509	0.06348	0.093546	0.0807117	0.0434283	0.0257092	0.0372718	0.142109	0.0488423	0.0945085	0.0589029	0.0841813	0.0761911	0.0398475	0.0320183	0.033239
CHGG_00873	1.77363	1.44266	1.25704	1.35536	1.37058	1.38604	1.62625	1.41284	1	0.291545	0.0756293	0.139709	0.102463	0.152335	0.159474	0.0750197	0.064276	0.0710507	0.281965	0.0768036	0.162217	0.102941	0.15415	0.167539	0.0851278	0.064469	0.0725908
CHGG_00874	1	1.68242	1.4444	1.35605	1.42944	1.46085	1.69133	1.9672	2.35012	0.154434	0.0498064	0.0919264	0.0628515	0.0949529	0.100897	0.0497595	0.0371323	0.0583904	0.138615	0.0531103	0.0960888	0.0583566	0.0976753	0.101486	0.0454282	0.0378821	0.0596391
CHGG_00875	1.88811	1.23057	1.52744	1.2531	1.74634	1.74701	1.73752	1.53606	1	0.227226	0.0522188	0.105143	0.068419	0.125502	0.132212	0.0639833	0.0398518	0.0429144	0.21618	0.0488903	0.106093	0.0819427	0.121089	0.12543	0.060297	0.041159	0.0488971
CHGG_00876	1	1.3568	1.1336	1.25615	1.32643	1.81734	2.16387	2.05563	2.32842	0.383502	0.10006	0.194997	0.133978	0.223101	0.253142	0.121996	0.107468	0.150553	0.405555	0.112011	0.211926	0.156004	0.227923	0.274328	0.131367	0.104027	0.143774
CHGG_00877	1.11355	4.86235	3.34732	3.37106	2.31493	1.38512	2.44633	1.18339	1	0.317564	0.124967	0.2412	0.167129	0.194512	0.164568	0.0954698	0.0498166	0.0690025	0.3142	0.137362	0.227205	0.178353	0.212382	0.153095	0.104315	0.0547313	0.0705826
CHGG_00878	6.5398	7.12705	8.0628	6.51827	5.42895	4.15439	3.41498	2.6307	1	0.935479	0.255429	0.581963	0.400725	0.546386	0.484628	0.216463	0.138097	0.106313	1.04135	0.283218	0.662167	0.398265	0.509855	0.506952	0.186284	0.122468	0.112337
CHGG_00879	1.05478	1.03032	1	1.08021	1.21587	1.20919	1.47521	1.18403	1.44621	0.120874	0.0341075	0.0626921	0.0456006	0.074651	0.0718603	0.0332291	0.0300662	0.0404276	0.118608	0.0346038	0.0687188	0.0478769	0.0699669	0.0776028	0.0389972	0.0283106	0.0464633
CHGG_00880	1	1.43963	1.21391	1.45069	1.75739	1.68573	2.0752	1.81261	2.04315	0.170934	0.054758	0.0906301	0.0675416	0.126608	0.0974454	0.0631997	0.0435611	0.0697865	0.185947	0.055795	0.108533	0.0759744	0.12491	0.123453	0.0657047	0.0575101	0.0773116
CHGG_00881	1	3.22995	2.56522	2.75837	2.96052	1.88082	4.17736	3.60498	4.95469	0.488035	0.214727	0.370413	0.261143	0.377016	0.321708	0.254545	0.181745	0.29265	0.589146	0.222806	0.38722	0.27638	0.455452	0.354957	0.222339	0.187474	0.270101
CHGG_00882	1.27334	1.49221	1.09231	1.19364	1.55389	1.43008	1.08984	1	1.00286	0.138341	0.0470222	0.0829888	0.064423	0.106695	0.0799145	0.0393389	0.0314068	0.0388863	0.153877	0.0543495	0.0871875	0.0671563	0.0899393	0.0826501	0.0397416	0.0279457	0.0408533
CHGG_00883	1.87805	1.84928	1.29908	1.45933	1	1.1609	2.05541	1.76655	1.70884	0.226391	0.0762819	0.122868	0.0871674	0.131538	0.126014	0.0759302	0.058996	0.0781923	0.260353	0.0778238	0.142369	0.087475	0.127517	0.121007	0.0768218	0.0575002	0.0724704
CHGG_00884	1	1.29789	1.51476	1.9363	2.7225	2.96761	2.2047	2.28501	2.13562	0.207464	0.0511774	0.095005	0.0839947	0.139925	0.160313	0.061245	0.050124	0.0613177	0.198667	0.0478945	0.108864	0.0764946	0.158741	0.133597	0.0687761	0.0506334	0.0679012
CHGG_00885	2.91544	2.20433	2.33965	2.19963	1.29057	1.72034	1.47881	1.57386	1	0.206628	0.0508009	0.113491	0.0742459	0.0940253	0.094655	0.0434514	0.0457205	0.0431818	0.223685	0.061644	0.111772	0.0836719	0.088197	0.101174	0.0415472	0.0412265	0.0387744
CHGG_00886	1	3.65471	3.22125	3.24733	2.63585	4.36459	4.86866	5.40968	4.7466	0.333144	0.124964	0.238177	0.151167	0.228817	0.263727	0.15333	0.126743	0.151899	0.443695	0.137368	0.248274	0.186107	0.243856	0.279189	0.146953	0.13398	0.146338
CHGG_00887	4.14299	149.458	7.75969	13.0329	0	1	5.92813	15.9773	4.76234	2.44804	45.2467	4.23157	5.8493	0	0.766384	2.80166	5.12644	2.46748	15.3703	93.7601	14.3431	14.4399	0	3.41914	4.21931	7.83193	4.4457
CHGG_00888	1	1.8907	1.91788	1.61309	1.15766	1.44373	2.75752	3.83732	4.52209	0.19338	0.0640684	0.129545	0.0843963	0.10454	0.129181	0.0825629	0.0713644	0.0971815	0.242351	0.0654594	0.131325	0.0882574	0.117684	0.131687	0.0979978	0.0822832	0.102556
CHGG_00889	2.01299	1.34914	1.08136	1	1.3813	1.53543	1.31355	1.06138	1.12491	0.208939	0.0499636	0.0871867	0.066278	0.120884	0.116432	0.0570545	0.0385806	0.0533973	0.204652	0.0583263	0.119167	0.0662042	0.133539	0.137941	0.0515189	0.038543	0.0544855
CHGG_00890	1.31255	1.20054	1.0554	1.35424	1.2206	1.18476	1	1.11282	1.15051	0.184803	0.0466513	0.0858173	0.0615358	0.0919073	0.0950723	0.0402961	0.0325609	0.0455186	0.171488	0.0474098	0.108352	0.0724792	0.102791	0.104919	0.0429177	0.0366522	0.0481502
CHGG_00891	1	1.63173	1.28124	1.37868	2.12402	1.9968	2.05799	1.67732	1.70662	0.200791	0.0609158	0.104532	0.0780828	0.152089	0.132732	0.0636305	0.0504849	0.0759277	0.202829	0.063587	0.110892	0.0678513	0.128242	0.13956	0.0716097	0.0543608	0.05913
CHGG_00892	1.11345	1.23778	1	1.13399	1.93359	1.61535	1.85901	1.6221	1.82245	0.245073	0.0644558	0.122611	0.0942841	0.178568	0.152749	0.0745415	0.0596355	0.0897223	0.298868	0.071106	0.134713	0.0837257	0.179876	0.173072	0.0806016	0.0603318	0.0871203
CHGG_00893	1	1.77477	1.60086	1.71658	1.66292	1.31002	1.44551	1.7607	1.61378	0.145424	0.0459684	0.0778378	0.0591236	0.093277	0.077268	0.0384586	0.0319937	0.0536062	0.135482	0.0412538	0.0825656	0.0574273	0.0982508	0.0798755	0.0442592	0.0354119	0.0417828
CHGG_00894	1	2.81556	2.92354	2.66406	2.52347	2.65473	3.25572	3.2399	2.85151	0.512614	0.227703	0.423714	0.277273	0.386035	0.389126	0.210048	0.173726	0.225145	0.647037	0.220421	0.427397	0.2989	0.39789	0.398617	0.206174	0.192185	0.228953
CHGG_00895	1.01382	1.50386	1	1.23222	1.78453	1.7506	2.43089	1.67001	2.51042	0.194147	0.0485222	0.0939232	0.0765762	0.122968	0.122211	0.0685083	0.0530412	0.0701694	0.195571	0.0549183	0.0952214	0.0787891	0.135775	0.128008	0.0693574	0.0424374	0.0781525
CHGG_00896	1.23906	1.00698	1.06151	1	1.18068	1.28916	1.42407	1.16956	1.43411	0.194783	0.0586977	0.122471	0.0747202	0.130308	0.123747	0.0558722	0.0422322	0.0690114	0.235046	0.0539557	0.136836	0.0812878	0.126376	0.135933	0.0674738	0.0529709	0.0679462
CHGG_00897	0	1	2.77107	1.08958	3.4492	26.4791	1114.2	993.94	4889.37	0	0.800644	2.18867	0.982304	2.8466	12.4494	67.5813	46.6083	176.207	0	1.72411	6.5261	2.9896	7.01816	19.4033	42.5206	62.0642	371.89
CHGG_00898	9.53864	1	1.97809	1.308	2.80018	2.74373	2.56047	2.76711	19.3188	2.28938	0.344607	0.869793	0.488007	1.13152	1.18292	0.526066	0.441008	1.7327	2.5828	0.426476	1.35927	0.757687	1.63369	1.47749	0.648114	0.498202	1.70309
CHGG_00899	1	2.8994	3.72459	3.10429	3.63701	4.56112	4.22062	4.68493	4.26132	0.332906	0.12876	0.277455	0.17624	0.323631	0.319304	0.122139	0.116451	0.157347	0.460405	0.131756	0.303736	0.165232	0.322293	0.294866	0.146181	0.128548	0.159693
CHGG_00900	2.26762	4.11364	4.19418	3.38724	1.68849	1.88209	2.29558	1.99221	1	0.42794	0.167144	0.355288	0.199211	0.192206	0.218631	0.110541	0.0856108	0.077607	0.463737	0.140467	0.305728	0.206564	0.234217	0.232152	0.124219	0.0889884	0.0836641
CHGG_00901	2.19704	1.11751	1.21669	1.28314	1.34149	1.38103	1.19583	1	1.35893	0.286521	0.0707677	0.159234	0.117128	0.158087	0.170742	0.079466	0.0545726	0.0884477	0.340881	0.0761619	0.162913	0.107146	0.172964	0.187551	0.0784545	0.0609567	0.0911886
CHGG_00902	1	3.13225	3.20197	2.7875	3.72408	3.18722	3.21862	3.11269	2.37936	0.13378	0.0527734	0.115511	0.0642779	0.111421	0.0982188	0.0517888	0.0391535	0.0477333	0.166194	0.0536212	0.115355	0.0826305	0.117806	0.104097	0.0563332	0.0458585	0.052792
CHGG_00903	1.05586	1.43451	1.44354	1.75635	1.62772	1.25243	1.21931	1.41794	1	0.164642	0.0571412	0.11727	0.0767345	0.107845	0.104247	0.0472824	0.0407079	0.0389904	0.201996	0.0531257	0.117621	0.0889135	0.133815	0.109209	0.0503126	0.0399022	0.0468897
CHGG_00904	1.33417	1	1.00766	1.19862	1.03273	1.43458	2.8663	2.90443	9.05602	0.262562	0.0549067	0.115684	0.0841546	0.123773	0.134456	0.10476	0.0685825	0.164956	0.248126	0.0595846	0.126775	0.0887065	0.121764	0.135134	0.0924901	0.0847012	0.162098
CHGG_00905	1.27836	1.21636	1	1.13365	1.56217	2.02373	2.21735	2.07683	3.04769	0.292859	0.0733498	0.133051	0.0908398	0.155678	0.198813	0.08955	0.078037	0.111919	0.298283	0.0774818	0.146105	0.09993	0.191313	0.201699	0.0955041	0.0803163	0.125112
CHGG_00906	1	1.64131	1.08337	1.53143	1.17869	1.00513	1.5489	1.63913	2.36374	0.0953413	0.0290379	0.0545878	0.0438807	0.0588866	0.0489742	0.0316309	0.0250901	0.037147	0.100109	0.0296522	0.0604814	0.0396591	0.0545628	0.0541684	0.029614	0.0246194	0.0380781
CHGG_00907	1	1.66657	2.09974	1.4818	2.58743	2.40118	1.97637	1.80501	1.79891	0.392118	0.131061	0.271758	0.184688	0.314445	0.307162	0.15503	0.116484	0.131861	0.473512	0.135646	0.323039	0.188781	0.374181	0.34618	0.142635	0.103706	0.151167
CHGG_00908	0	0	1.38963	0	0	1.09055	0	1	0	0	0	1.38173	0	0	1.04282	0	0.963506	0	0	0	2293.26	0	0	2626.81	0	745.372	0
CHGG_00909	1.35184	2.72766	4.84366	3.14553	4.2572	3.51562	2.66403	2.22635	1	0.463252	0.134633	0.380247	0.233738	0.354265	0.313165	0.148249	0.103552	0.0846738	0.57838	0.153503	0.413205	0.21202	0.382519	0.35684	0.134408	0.111655	0.104271
CHGG_00910	1.34602	1	1.39846	1.13248	1.82428	1.84857	1.6238	1.76531	1.15245	0.180224	0.0417519	0.103328	0.0605545	0.115768	0.107951	0.0543769	0.0463174	0.0446909	0.211945	0.0459812	0.109955	0.060878	0.107627	0.1254	0.0548689	0.0465892	0.0505605
CHGG_00911	1.68508	1.67821	1	1.68613	1.58898	1.96444	1.69799	2.38357	1.23071	0.33667	0.101682	0.140796	0.136032	0.183738	0.206508	0.0943387	0.10078	0.0925767	0.308877	0.108581	0.163851	0.143983	0.230735	0.217298	0.10101	0.0959192	0.0983299
CHGG_00912	1.13364	1.03466	1	1.0756	1.1158	1.15808	1.07929	1.11203	1.19608	0.0673119	0.0179891	0.0327537	0.0250766	0.0416638	0.0375939	0.0172617	0.014613	0.0201129	0.063592	0.0173786	0.0391456	0.0246453	0.0397257	0.0433546	0.0179887	0.0143057	0.0201285
CHGG_00913	1.62288	1.35796	1.1984	1.02175	1	1.22143	1.78828	1.24332	1.31119	0.191723	0.0484888	0.0876865	0.0616752	0.0844189	0.108942	0.0546588	0.0419169	0.0552666	0.18239	0.049737	0.107167	0.0657565	0.0974479	0.103668	0.0585172	0.0412158	0.0545763
CHGG_00914	1	1.09231	1.55826	1.37331	1.16877	1.492	1.42231	2.1389	1.323	0.302987	0.0773172	0.18508	0.103357	0.146443	0.161197	0.0862355	0.0790378	0.0880164	0.253538	0.0756084	0.207862	0.128099	0.18031	0.16904	0.0827595	0.078624	0.0855009
CHGG_00915	1.76845	1.14547	1	1.20658	1.27209	1.73296	2.04795	1.97539	3.54821	0.218918	0.0565268	0.115156	0.0756891	0.104149	0.159482	0.0662001	0.0561379	0.0830923	0.241734	0.055238	0.104347	0.0704956	0.121903	0.130717	0.0746193	0.0557294	0.0932676
CHGG_00916	1.22201	1.51389	1	1.10394	1.35698	1.54374	1.46104	1.44901	1.39877	0.11722	0.0428682	0.0600414	0.0533691	0.0790984	0.0747423	0.033902	0.0267066	0.0423461	0.132919	0.0398395	0.0727453	0.0584388	0.0767479	0.0847259	0.0387402	0.0309221	0.0533983
CHGG_00917	2.28912	1.43179	1.57782	1.44739	1.55542	1.60037	1.28967	1.40922	1	0.252201	0.0783108	0.139574	0.0977593	0.154439	0.143977	0.0711113	0.0569815	0.0622224	0.25926	0.0772704	0.163973	0.114212	0.153192	0.15765	0.0660739	0.0561455	0.0657155
CHGG_00918	1	1.85224	1.4791	1.44291	1.30823	1.39524	1.54766	2.34742	1.05851	0.151027	0.0568231	0.0976085	0.0699597	0.0931159	0.0966006	0.0444023	0.0416393	0.0388073	0.175387	0.0498147	0.0948793	0.0678223	0.0944918	0.0904036	0.0476157	0.0549248	0.0399518
CHGG_00919	1	1.3674	1.65999	1.67099	1.86763	2.04436	2.0368	2.35457	2.3944	0.347301	0.0990593	0.221574	0.164495	0.257321	0.258977	0.133318	0.0963708	0.122148	0.420533	0.108526	0.239312	0.163129	0.26125	0.236741	0.128861	0.100526	0.151567
CHGG_00920	2.09256	1	1.06334	1.16027	1.53174	1.73075	1.65451	1.3543	1.70394	0.141357	0.0297622	0.064486	0.0462686	0.091721	0.0987808	0.0356156	0.0269743	0.0401472	0.217575	0.0292605	0.0655963	0.0491997	0.0769205	0.0813972	0.0338646	0.0275596	0.0410303
CHGG_00921	3.39205	3.27139	4.15936	4.11577	3.99623	2.70262	2.29526	2.67983	1	0.169564	0.0401381	0.0885175	0.061209	0.0876119	0.0718796	0.0306844	0.0299951	0.0210182	0.140133	0.0389634	0.108402	0.0577355	0.0935543	0.0903986	0.0304246	0.0321455	0.0258058
CHGG_00922	1	1.12262	1.1538	1.2125	1.23647	1.72833	1.8054	2.19178	1.95252	0.171094	0.0469517	0.0945946	0.0676208	0.0948334	0.114765	0.0569403	0.0465258	0.0616475	0.19047	0.0497717	0.0955285	0.0638094	0.105089	0.119559	0.0599412	0.0590751	0.0616879
CHGG_00923	0	2.59757	1	5.15944	3.24802	2.75553	5.06472	7.55215	1.60522	0	0.894659	0.524196	2.07387	1.53119	1.32418	1.62203	1.8298	0.618117	0	0.931845	1.10517	2.53731	2.44761	2.11022	1.65451	1.72981	0.720342
CHGG_00924	1	8.52801	5.81305	6.64835	9.6537	14.8378	21.3684	14.3146	15.4133	0.674799	0.454126	0.664864	0.509617	0.903307	1.07757	0.657461	0.436001	0.61048	0.978218	0.473947	0.707246	0.529632	0.963742	1.05561	0.692972	0.429456	0.647792
CHGG_00925	1	2.37632	2.05548	1.6188	1.52016	1.68712	2.43482	2.23913	2.64856	0.245916	0.0870288	0.169405	0.110709	0.152	0.166037	0.0935092	0.0697889	0.0985663	0.285161	0.0970171	0.183631	0.106231	0.162502	0.162023	0.0845438	0.0723602	0.0955105
CHGG_00926	1	2.21767	2.29155	2.03028	1.92882	2.36523	2.93352	2.7118	3.41692	0.471376	0.154819	0.333855	0.215519	0.30193	0.321875	0.187189	0.135895	0.202956	0.564792	0.164024	0.345763	0.217006	0.360983	0.372814	0.175041	0.138653	0.21936
CHGG_00927	1	2.29206	2.43418	2.40074	2.80402	4.21563	3.67315	3.72488	2.89667	0.309278	0.125305	0.236104	0.147708	0.223857	0.298205	0.128634	0.0960842	0.132113	0.375771	0.115341	0.225599	0.161165	0.287902	0.289258	0.134613	0.108827	0.140919
CHGG_00928	0	2.36034	1	3.09174	8.18267	120.263	968.017	1146.19	4137.45	0	1.09703	0.845466	1.65445	4.32926	22.0509	46.0113	36.1012	178.685	0	1.8206	2.85882	2.9567	7.87743	25.0282	38.954	28.3435	168.342
CHGG_00929	1.79826	5.55284	1.18277	1.01625	1.1474	1.4527	1.36617	1.6047	1	0.855658	0.447984	0.400058	0.259563	0.393155	0.436736	0.19255	0.175145	0.186798	1.00322	0.51475	0.476122	0.291628	0.484303	0.569905	0.251852	0.20525	0.206288
CHGG_00930	0	4.97482	1	1.40133	1.50932	5.99819	13.9202	26.9156	32.6119	0	1.08138	0.482515	0.529746	0.707996	2.19875	2.48967	3.63121	6.15872	0	1.14812	0.851551	0.775379	1.138	3.22756	2.47628	3.52358	7.01224
CHGG_00931	0	3.55476	1	1.48433	1.32183	2.98392	24.4186	11.6358	47.2641	0	0.484473	0.364986	0.390854	0.435569	0.837952	2.58304	0.832732	4.70314	0	0.626145	0.624864	0.495227	0.852473	1.26187	2.34384	1.0924	5.32905
CHGG_00932	1	3.94048	2.49581	2.97832	3.50736	3.27546	3.89318	3.15629	3.14317	0.387092	0.176692	0.270089	0.185116	0.320055	0.318697	0.181206	0.12648	0.153474	0.479017	0.185197	0.313104	0.237052	0.391572	0.325877	0.170191	0.121318	0.167973
CHGG_00933	1	5.25386	3.41506	4.40008	6.87775	6.04484	11.4612	6.64604	17.372	0.465524	0.266538	0.387143	0.303934	0.558581	0.577823	0.394092	0.233912	0.443763	0.652312	0.255247	0.425827	0.282306	0.632379	0.541343	0.359996	0.208281	0.516043
CHGG_00934	1.11398	1.83047	1.00907	1	1.38767	2.22206	3.49988	2.36901	4.34843	0.242135	0.0783812	0.12181	0.0851188	0.151385	0.175936	0.102572	0.0769323	0.125353	0.292104	0.0883312	0.14893	0.0921873	0.169375	0.185662	0.11772	0.0788461	0.148808
CHGG_00935	2.87994	1.84672	1.99095	2.15312	1.27991	1.60276	1	1.3641	1.16092	0.223712	0.0531489	0.112243	0.0818683	0.105603	0.107268	0.0403245	0.0398562	0.0495703	0.189724	0.0646137	0.130869	0.0932033	0.104728	0.11845	0.0387141	0.0398499	0.0457482
CHGG_00936	1	2.01958	1.22271	1.78065	1.81777	2.96435	2.80815	2.48808	1.8514	0.154561	0.0536473	0.0854194	0.07044	0.0936804	0.122971	0.0619567	0.0446199	0.053699	0.171148	0.048643	0.0814541	0.0700271	0.107447	0.130864	0.0573697	0.0435843	0.0545461
CHGG_00937	1	2.01043	1.87227	2.84294	8.98228	8.76055	2.72229	7.24842	1.10241	0.184652	0.0498601	0.0990631	0.0825622	0.172676	0.169364	0.0571072	0.0766225	0.0350701	0.17895	0.0503075	0.114669	0.072607	0.186903	0.196143	0.0513522	0.0774103	0.0367548
CHGG_00938	4.58603	1.89601	1.14382	2.49237	1.53469	1.21355	1.2039	1.51987	1	2.57542	0.645977	0.816433	0.936016	0.991764	0.836578	0.499861	0.482351	0.461846	2.43289	0.845127	1.53236	1.32827	1.77245	1.5791	0.683467	0.562719	0.730819
CHGG_00939	1.21858	1.93929	1.28522	1	1.28982	1.83997	2.96044	1.8779	3.26351	0.872762	0.32857	0.476075	0.319724	0.539393	0.599564	0.396235	0.282888	0.451869	1.11598	0.369235	0.606228	0.380337	0.642798	0.729653	0.44628	0.312103	0.49143
CHGG_00940	1	3.31419	1.91685	1.49801	3.17592	2.53551	3.31304	2.3369	3.19049	0.496766	0.225731	0.331093	0.185407	0.451213	0.403148	0.221417	0.145697	0.24388	0.595846	0.239298	0.386367	0.223142	0.447424	0.441123	0.2389	0.155591	0.228696
CHGG_00941	0	1.43847	1	0	1.32792	1.03385	2.37324	12.5159	1.1541	0	1.3763	0.963888	0	1.30542	1.00387	2.25865	12.0255	1.1076	0	262.863	75.753	0	405.524	397.025	122.489	788.152	104.166
CHGG_00942	1.06639	1.28094	1.96132	1.57461	1.82855	1.32375	1.19524	1.29006	1	0.323523	0.0933961	0.244576	0.146974	0.246391	0.191814	0.101802	0.0806219	0.08178	0.400243	0.0984369	0.263338	0.146594	0.241454	0.24023	0.0874231	0.0834665	0.104178
CHGG_00943	0	3.80051	1.64532	1.05385	1	2.36425	3.24838	4.41677	1.11684	0	3.69857	1.53761	0.950179	0.980555	2.22495	3.0848	3.90527	1.02682	0	142.25	85.8739	96.9451	184.26	261.038	102.691	188.108	344.717
CHGG_00944	1.55966	1.68841	1.2666	1.39673	2.07218	1	3.01711	3.19693	4.87416	1.26713	0.409499	0.690889	0.534681	0.873121	0.63512	0.614222	0.456808	0.764914	1.81051	0.533859	1.0476	0.695095	1.20597	0.971229	0.702343	0.559857	0.951445
CHGG_00945	0	5.7812	1	7.56652	5.70269	10.5298	51.3243	73.3326	39.339	0	3.64472	0.85181	4.82552	4.06619	7.51973	26.182	34.9195	21.399	0	8.70389	5.1106	13.6287	12.7109	17.9349	53.2895	55.9876	41.7502
CHGG_00946	2.06872	1.38027	1	1.42512	1.87424	1.35836	1.60519	1.29672	1.92568	0.19566	0.0481746	0.0798104	0.0634186	0.116477	0.0910928	0.0465753	0.0377597	0.0557797	0.179856	0.0418886	0.0807477	0.0751064	0.121091	0.11091	0.0491361	0.0407358	0.0686027
CHGG_00947	1.45224	1.13578	1.03237	1.18751	1.23123	1	1.22498	1.13941	1.14772	0.225956	0.0532534	0.107503	0.0896875	0.13268	0.112091	0.0580018	0.0493956	0.0596732	0.230608	0.0588764	0.130657	0.0890585	0.130048	0.129229	0.0593597	0.0480016	0.0637673
CHGG_00948	0	3.20571	1	1.43328	1.67393	1.34148	8.04385	4.63183	7.27721	0	1.02525	0.525013	0.644241	0.840718	0.740253	2.3418	1.22437	2.24015	0	1.40739	1.1995	0.991728	1.56824	1.30529	2.94962	1.31582	2.80642
CHGG_00949	1.49545	1.39282	1	1.12637	1.34493	1.73387	2.512	1.43994	2.25259	0.258252	0.0663986	0.112529	0.0906244	0.146747	0.166622	0.0788156	0.0536824	0.0920385	0.246645	0.0780695	0.131099	0.0970487	0.151625	0.164502	0.0998136	0.0555203	0.0853811
CHGG_00950	1.08421	1.3174	1	1.16364	1.22616	1.33408	1.63423	1.34177	2.60532	0.212525	0.0620489	0.117437	0.0713663	0.133219	0.122722	0.0748305	0.0488524	0.102341	0.230614	0.0722815	0.129911	0.0871018	0.125842	0.129352	0.0728737	0.0446756	0.108002
CHGG_00951	1	2.69634	4.05065	4.52561	4.56972	6.75968	13.7913	15.0199	48.0066	0.73345	0.345354	0.762317	0.585564	0.855915	0.961481	0.735023	0.619729	1.12079	1.49551	0.333134	0.96825	0.645158	0.999244	1.05852	0.826876	0.594082	1.35343
CHGG_00952	2.51288	1	1.50176	1.32704	1.9412	1.72694	1.51857	1.35615	1.36161	0.0662794	0.0128409	0.0341822	0.0174914	0.0353522	0.0387565	0.0160343	0.012966	0.0131814	0.0627338	0.0120498	0.0348904	0.0195085	0.0392903	0.0333411	0.0153847	0.0136113	0.0177132
CHGG_00953	2.24651	1.25418	1.39947	1.53609	1.51856	1.44938	1.2082	1.35651	1	0.120857	0.034202	0.0645103	0.0515336	0.0733644	0.0635419	0.0292584	0.0234703	0.0295972	0.121467	0.031636	0.0686425	0.0459303	0.0726102	0.0740419	0.0333075	0.0279228	0.029556
CHGG_00954	1.40762	2.36806	1.82391	2.38242	2.38439	1.3668	1.78192	1.1855	1	0.498527	0.178753	0.317104	0.238843	0.416674	0.301984	0.150325	0.101218	0.136892	0.694854	0.217551	0.38415	0.307453	0.423439	0.278625	0.176427	0.0981445	0.114354
CHGG_00955	1	3.54754	3.23396	3.93656	4.62311	2.72059	4.02612	3.68216	4.45518	0.440283	0.197644	0.355312	0.276629	0.438969	0.311819	0.198679	0.166448	0.247523	0.570328	0.236087	0.392205	0.310121	0.521249	0.382277	0.213109	0.164889	0.24046
CHGG_00956	1	1.36531	1.15889	1.21061	1.0318	1.24279	1.6356	1.42198	1.18894	0.218419	0.0743124	0.116831	0.0813025	0.119098	0.132382	0.0714591	0.049743	0.0632965	0.219676	0.0597031	0.145353	0.0936394	0.13063	0.121514	0.0783162	0.0524108	0.0689323
CHGG_00957	1	2.24234	1.63176	1.29149	1.33544	1.39446	1.55789	1.57685	1.86387	0.103941	0.0428081	0.0535469	0.0468655	0.052461	0.0712391	0.0304582	0.027503	0.035028	0.112201	0.0411858	0.0634463	0.0435395	0.0575697	0.0635633	0.0299081	0.0262121	0.0425658
CHGG_00958	1.17764	1.43406	1.39507	1	1.34989	1.64426	1.45258	1.713	1.49809	0.0321584	0.00940406	0.0178153	0.012835	0.0216666	0.020469	0.0132555	0.00674481	0.0102056	0.0325988	0.0106983	0.0230151	0.00875205	0.017656	0.0233773	0.00830435	0.00827527	0.0130534
CHGG_00959	1	1.67903	1.4117	1.31769	1.39181	1.41922	1.31922	1.28912	1.11243	0.154365	0.0464004	0.0859307	0.061327	0.0990651	0.093524	0.0428943	0.0325904	0.0441131	0.144922	0.0445568	0.0938895	0.0572144	0.0921979	0.100739	0.0443117	0.0320289	0.0392105
CHGG_00960	1.33998	1.59786	1.66427	1.36051	1	1.19679	1.49053	1.76266	1.2736	0.237975	0.0679738	0.13571	0.0879389	0.114821	0.120311	0.0622845	0.0583647	0.0582029	0.233632	0.0645097	0.150986	0.0875557	0.109998	0.133931	0.0672117	0.0537748	0.0630246
CHGG_00961	1	2.27084	1.84251	1.95029	2.2837	1.89952	2.52337	1.98224	2.18549	0.149824	0.052425	0.0952815	0.0649356	0.108403	0.103082	0.0500942	0.0379925	0.0582257	0.194427	0.0487604	0.109706	0.0688197	0.0969775	0.097178	0.0538383	0.0406436	0.0469062
CHGG_00962	1.68869	1.07326	1.33775	1.21399	1.29764	1.33979	1.26507	1.36197	1	0.168827	0.0393365	0.0960694	0.0612703	0.0806629	0.0859457	0.0348892	0.0365204	0.0373137	0.145236	0.0388659	0.0784954	0.0502068	0.0956075	0.0811404	0.0456166	0.0367529	0.0396525
CHGG_00963	1.04792	1.27096	1.30298	1	1.69019	1.87245	1.48504	1.31181	1.48109	0.0637442	0.0150186	0.0323999	0.0166154	0.0347244	0.0363377	0.016895	0.013565	0.0203983	0.0611362	0.0147009	0.0341837	0.0186427	0.0398818	0.0340505	0.0147222	0.0125568	0.0161763
CHGG_00964	1.61047	1.35092	1.74269	1.2574	1.23751	1.2291	1.13122	1.22954	1	0.234011	0.0621057	0.119005	0.0748302	0.115556	0.114482	0.0513608	0.0438064	0.055236	0.229396	0.0633223	0.134372	0.0852116	0.120816	0.121145	0.057149	0.0478046	0.0598651
CHGG_00965	1.34519	1.12838	1	1.18986	1.39887	1.2717	1.50064	1.43401	2.01927	0.127408	0.0324898	0.0614806	0.0488228	0.0678876	0.0800819	0.0419583	0.0288365	0.0417348	0.154644	0.0325629	0.0612096	0.0505376	0.0732749	0.0718112	0.0329335	0.0290105	0.0464599
CHGG_00966	1.08641	1.65997	1.23525	1.20478	1.05643	1	1.4833	1.05329	1.29903	0.260472	0.0828289	0.14385	0.0955206	0.139935	0.144654	0.078348	0.0539398	0.0744838	0.297552	0.102461	0.175972	0.108432	0.160455	0.137511	0.0866063	0.058001	0.0923734
CHGG_00967	1.16352	1	1.34586	1.3135	1.25766	1.02491	1.0952	1.19471	1.21192	0.157949	0.0403843	0.0986114	0.063777	0.0948104	0.0881666	0.0386445	0.0295774	0.0463747	0.152844	0.0404751	0.100167	0.0685633	0.089269	0.0793331	0.0388987	0.0373353	0.0445936
CHGG_00968	1.37317	1.20864	1	1.28949	1.26685	1.09707	1.20444	1.06622	1.08267	0.118528	0.0351658	0.0696184	0.0511909	0.0690676	0.0701633	0.0362867	0.0267881	0.0343823	0.140444	0.0330014	0.0604318	0.0502677	0.0847963	0.0784255	0.0360617	0.0222556	0.0388574
CHGG_00969	1	1.60281	1.87809	1.48176	1.41247	1.69587	2.61696	1.5241	2.04464	0.32983	0.104258	0.234248	0.156111	0.199299	0.225796	0.136424	0.0797974	0.125076	0.396177	0.11561	0.258353	0.149377	0.244908	0.2469	0.14375	0.0872208	0.138061
CHGG_00970	1.53445	1	1.81777	1.28843	1.55437	1.7736	1.8088	1.45761	1.60608	0.130019	0.0277299	0.0863083	0.0402114	0.0663512	0.0788383	0.0340101	0.0253272	0.0360464	0.130703	0.0268076	0.0731134	0.0460086	0.0776414	0.0746432	0.0347342	0.0245737	0.0363993
CHGG_00971	0	4.87852	3.38011	3.30534	1.50336	1	5.4642	7.65382	5.34655	0	2.11577	1.89707	1.69141	0.943639	0.588608	2.2905	2.7854	2.39312	0	2.64676	3.41703	2.41482	1.97215	1.60862	2.79982	2.95204	3.04615
CHGG_00972	1	7.21411	4.66141	4.96277	9.01048	10.9876	20.7781	10.8011	24.4792	0.626249	0.378743	0.608386	0.429883	0.856351	0.897921	0.591882	0.354464	0.791732	0.984535	0.412259	0.677027	0.481001	0.86585	0.855283	0.586125	0.34478	0.702801
CHGG_00973	1.32081	1	1.04975	1.27789	0	1.24938	3.5688	23.2981	1.48639	1.27173	0.946436	1.00689	1.22296	0	1.13399	3.11649	19.0339	1.34429	113.339	45.086	41.9314	50.0043	0	103.915	93.0165	302.926	64.3929
CHGG_00974	1	2.83019	2.35481	2.6928	3.58719	3.84	3.47002	3.36814	3.05142	0.176664	0.0686895	0.127324	0.0863144	0.138578	0.146398	0.0720688	0.0542165	0.0600084	0.222933	0.0693921	0.128215	0.098267	0.172572	0.161286	0.0776169	0.0603276	0.0806654
CHGG_00975	1.5454	1.39411	1.37175	1	1.09525	1.43865	1.75236	1.3733	1.38062	0.32239	0.090164	0.187488	0.113273	0.165021	0.168297	0.100325	0.0678787	0.0872037	0.324511	0.0940391	0.183548	0.125823	0.18547	0.20824	0.103513	0.0747506	0.0999852
CHGG_00976	3.48558	1.71538	1	1.10608	1.21568	1.44544	1.2821	1.11297	1.37782	0.0580681	0.015386	0.0238329	0.0199055	0.0262012	0.0323123	0.0146973	0.0102709	0.0190406	0.0598161	0.0159569	0.0289589	0.0204289	0.0311642	0.0290156	0.0143074	0.00944251	0.0158822
CHGG_00977	3.46257	2.81193	1.70539	2.09812	1.1565	1.27405	1.54707	1.11492	1	0.310004	0.106714	0.160731	0.119911	0.125103	0.141387	0.0729463	0.0469721	0.0617201	0.307	0.0983808	0.150163	0.136578	0.144138	0.145283	0.0709365	0.0454978	0.0699664
CHGG_00978	3.14766	3.80276	2.2296	3.09371	1.67152	1.55683	1.53505	1.50419	1	0.307507	0.108081	0.150935	0.131328	0.162661	0.150459	0.0706918	0.0505089	0.0588574	0.318175	0.109017	0.184436	0.139256	0.153559	0.14273	0.0723385	0.0614536	0.0578783
CHGG_00979	1	2.13903	2.03752	4.60713	4.02877	3.49353	4.67986	4.67541	5.62203	0.15207	0.0482247	0.095893	0.102308	0.128097	0.126904	0.0717748	0.0529044	0.0773965	0.179085	0.0523519	0.0961309	0.0868511	0.126495	0.130372	0.0683669	0.0584591	0.0863512
CHGG_00980	1	1.83718	1.78799	1.70866	2.49439	3.61509	4.09477	3.07285	3.95964	0.337057	0.0965396	0.1793	0.125978	0.232439	0.239674	0.136009	0.0958784	0.151063	0.320634	0.0910465	0.191237	0.136376	0.232093	0.287659	0.139957	0.0892706	0.157293
CHGG_00981	1	1.29637	1.39935	1.33546	2.13203	2.23323	1.84571	1.64148	1.65038	0.284366	0.0743452	0.178922	0.111887	0.186006	0.219477	0.0866022	0.0636484	0.0950896	0.312814	0.0771343	0.187204	0.109356	0.224901	0.220667	0.0914701	0.0718667	0.0954975
CHGG_00982	1	1.5766	1.07077	1.19827	1.46914	1.81957	2.69018	2.31311	3.51922	0.196242	0.0560234	0.0868975	0.0662807	0.0979298	0.124781	0.0706834	0.0538624	0.0950585	0.175843	0.0623773	0.0874463	0.0719401	0.111288	0.12888	0.0705545	0.0596624	0.0848254
CHGG_00983	1.45867	2.139	2.18145	2.153	1.78648	1.60751	1.60882	1.62189	1	0.257474	0.0975734	0.17456	0.11423	0.152039	0.139681	0.0642974	0.051888	0.0622397	0.26674	0.0764747	0.1634	0.0989945	0.156356	0.15478	0.0669956	0.0556351	0.0522383
CHGG_00984	1.53153	1.28039	1	1.15157	1.52903	1.058	1.35237	1.14071	1.10462	0.179967	0.051717	0.0943398	0.058275	0.109187	0.0879151	0.0512496	0.0409959	0.0445105	0.154798	0.0560543	0.0895926	0.0666753	0.114087	0.0940909	0.0430124	0.0369033	0.0491828
CHGG_00985	1	5.38836	4.15017	3.54342	3.61034	3.22238	7.71395	4.39191	8.05687	0.62552	0.322867	0.605873	0.435167	0.62311	0.50654	0.396264	0.254317	0.454817	0.917673	0.352431	0.664108	0.411865	0.606576	0.591593	0.435429	0.251212	0.437193
CHGG_00986	1.16915	1.29603	1.06238	1.07501	1.26083	1.03682	1.51613	1	1.45756	0.206467	0.0593196	0.107637	0.0745837	0.11681	0.105367	0.0655323	0.0380039	0.0660131	0.200188	0.0646271	0.114446	0.0766077	0.12751	0.129067	0.0617742	0.0409467	0.069126
CHGG_00987	2.28414	2.95498	1.55586	1.91936	1.1675	1.23879	1.70356	1.44602	1	0.352178	0.128691	0.174597	0.154865	0.156621	0.179302	0.0802732	0.0740122	0.0790072	0.348863	0.133191	0.204889	0.148192	0.195398	0.177037	0.103404	0.0785154	0.0833679
CHGG_00988	1	1.20937	1.00996	1.21542	1.15252	1.46056	2.11709	2.60904	2.86169	0.252569	0.0769593	0.141443	0.109638	0.153872	0.151843	0.0986539	0.083501	0.127035	0.30117	0.0816306	0.13935	0.109168	0.157177	0.199313	0.0951741	0.0939186	0.132629
CHGG_00989	1	1.08055	1.41891	1.31064	1.53658	2.23768	2.61352	3.04805	5.09873	0.147045	0.0312434	0.0794486	0.0520179	0.0799906	0.107058	0.0425852	0.0460683	0.0743024	0.168435	0.0379122	0.0618443	0.0511532	0.0812132	0.100718	0.0456643	0.041549	0.0684774
CHGG_00990	2.21914	1.72067	1	1.2888	1.06051	1.27413	1.75687	1.38215	1.72027	0.253282	0.0796993	0.107286	0.0821746	0.11694	0.121669	0.0724485	0.0535111	0.0813519	0.260685	0.0875198	0.13104	0.095701	0.128611	0.136273	0.0842204	0.0596417	0.0806956
CHGG_00991	1.18182	1.61479	1.48017	1.46645	2.18169	1.63588	1.49107	1.18295	1	0.112269	0.0290239	0.0603813	0.035312	0.0659902	0.0641598	0.0273989	0.0212156	0.0228226	0.091428	0.0296919	0.0561541	0.0391612	0.0679625	0.0673411	0.0251618	0.0194408	0.0249125
CHGG_00992	0	2.78438	1.00203	1.89831	1	1.34714	4.55571	3.9925	3.34873	0	1.58841	0.677339	1.25444	0.699928	0.943254	2.50269	2.1012	2.05672	0	3.38759	2.30418	2.93063	2.18259	2.56082	4.58803	3.43687	4.01789
CHGG_00993	1	7.9425	5.17389	4.93449	6.58963	4.95841	5.03987	3.53202	3.74978	0.174767	0.0945539	0.168021	0.109533	0.193326	0.15272	0.078282	0.0524265	0.0776421	0.220593	0.116803	0.176002	0.125712	0.197161	0.178182	0.0906503	0.0632914	0.0781567
CHGG_00994	0	1	0	2.28215	2.50084	5.24406	12.0578	14.3854	7.74987	0	0.892645	0	1.89771	2.2431	4.39147	10.0936	11.5642	6.31187	0	6.08046	0	15.2579	13.7571	29.2554	47.1942	40.018	31.2099
CHGG_00995	1	5.67501	5.22588	6.73303	7.59398	9.54791	8.885	9.23433	5.38511	0.627185	0.33695	0.699217	0.553822	0.78129	0.876781	0.451626	0.333555	0.372499	0.932789	0.367705	0.715397	0.543933	0.904986	0.904312	0.463048	0.36618	0.352355
CHGG_00996	5.29249	1.95045	6.99022	1.85249	1.56953	1.23361	1	1.06278	1.1287	0.710047	0.152089	0.520038	0.169733	0.268078	0.235432	0.100191	0.0711166	0.102895	0.619144	0.154918	0.563999	0.203295	0.279226	0.235417	0.0947787	0.086661	0.116991
CHGG_00997	3.41695	1.44339	4.69117	1	2.03997	7.84641	8.50063	10.3126	10.4863	1.94783	0.316886	1.09056	0.360704	0.789438	1.38284	0.755638	0.820339	0.942232	2.38424	0.353278	1.32955	0.52232	1.16712	1.85517	0.822684	0.721038	0.979718
CHGG_00998	1.40959	2.99213	1.96394	2.27188	1.72454	1.2662	1.48481	1.334	1	0.275266	0.116331	0.150061	0.133242	0.174856	0.141651	0.0740176	0.0537152	0.0665433	0.311747	0.0971904	0.169019	0.135097	0.177384	0.160761	0.0808153	0.0589651	0.0753411
CHGG_00999	1.19765	1	1.82651	1.08225	1.35017	1.57079	1.4491	1.50137	1.12055	0.355237	0.0935637	0.260422	0.133771	0.21618	0.26273	0.120286	0.0988912	0.104675	0.440008	0.100802	0.253253	0.145411	0.236685	0.266225	0.11076	0.0900894	0.112213
CHGG_01000	1.47793	1.61123	1.72446	1.78776	1.76541	1.47175	1.34112	1.37229	1	0.0934861	0.0228151	0.0539816	0.0348285	0.0509936	0.0477738	0.0225203	0.0180767	0.0202289	0.0872094	0.0239456	0.0590096	0.0363527	0.0657028	0.0511385	0.0207738	0.0190597	0.020273
CHGG_01001	1	2.21193	2.36078	1.64953	1.11757	1.43366	2.64737	2.62539	1.97575	0.336869	0.113443	0.2277	0.139123	0.162281	0.2031	0.118401	0.0925644	0.109098	0.380852	0.125517	0.239402	0.153734	0.185629	0.207033	0.127426	0.115241	0.12501
CHGG_01002	1	6.04374	2.57555	3.49732	2.97438	1.58771	3.59717	1.64541	1.30472	0.28969	0.163372	0.215589	0.161415	0.230494	0.174608	0.123778	0.074965	0.078589	0.349413	0.15035	0.21492	0.157603	0.224441	0.185285	0.118404	0.0774606	0.0820396
CHGG_01003	1	1.54262	3.18561	2.27551	3.30809	3.71733	5.37613	7.52829	15.0955	0.307373	0.0818692	0.238771	0.145305	0.236381	0.226578	0.119603	0.133455	0.2396	0.334867	0.0854444	0.226168	0.128229	0.247403	0.261136	0.134021	0.160803	0.297054
CHGG_01004	0	1.69766	1	1.323	1.09742	1.09596	3.85794	2.56278	3.99176	0	0.329899	0.378922	0.366181	0.411775	0.407061	0.607482	0.312506	0.69806	0	0.34026	0.505361	0.409949	0.619362	0.56525	0.597361	0.335237	0.725169
CHGG_01005	1.32397	1.1672	1.25815	1.12263	1.24486	1	1.6338	1.36487	1.94797	0.172452	0.0483849	0.103523	0.066313	0.099099	0.0812813	0.0533932	0.0436422	0.0629135	0.170667	0.0482806	0.0925373	0.066192	0.104331	0.088498	0.0549102	0.043356	0.0658936
CHGG_01006	1.17655	2.20118	1	2.37938	4.42743	7.14792	7.06649	6.68194	4.54616	0.301321	0.0931921	0.126799	0.121785	0.21571	0.309589	0.181317	0.114132	0.130521	0.347267	0.0821674	0.115081	0.145462	0.259846	0.312862	0.142206	0.104665	0.129428
CHGG_01007	1	1.13985	2.02176	2.12546	2.2964	2.36879	2.12513	2.50422	1.54926	0.815005	0.317183	0.744624	0.566662	0.89162	0.84468	0.419592	0.403856	0.406816	1.49306	0.374223	0.988415	0.70979	1.16915	1.12769	0.443675	0.436653	0.471433
CHGG_01008	3.03968	2.30232	3.02679	2.37656	3.33292	2.44327	1.96286	1.64297	1	0.222084	0.0577897	0.123852	0.0814152	0.152418	0.120586	0.0553667	0.036492	0.0423419	0.24019	0.0619995	0.144562	0.0785812	0.148484	0.122473	0.0512905	0.0413158	0.0379472
CHGG_01009	5.47423	4.36796	3.85258	4.54124	3.55626	2.58952	1.56883	1.6846	1	0.420887	0.145921	0.260835	0.179828	0.241821	0.200844	0.0784283	0.0638466	0.072629	0.433193	0.145645	0.273543	0.205937	0.267694	0.226725	0.0831826	0.068487	0.0692139
CHGG_01010	1	1.31625	1.40676	1.22031	1.54233	1.35656	1.50403	1.19622	1.03985	0.128978	0.0347878	0.0775024	0.0411265	0.0800202	0.0675159	0.0381776	0.0257335	0.0317408	0.121018	0.0335283	0.0786526	0.0510166	0.0783718	0.0794434	0.0422195	0.0240722	0.0305633
CHGG_01011	1.4378	2.58861	1	1.63354	1.47477	1.39757	3.02283	1.87954	2.43746	0.607557	0.249764	0.31752	0.273424	0.347134	0.346867	0.302891	0.156997	0.212713	0.692453	0.223707	0.37305	0.299675	0.433793	0.484158	0.251353	0.167429	0.308212
CHGG_01012	1	5.61402	3.87059	3.9952	6.91064	7.1084	13.0119	7.5581	21.1341	0.550999	0.292102	0.502514	0.340252	0.674226	0.659081	0.403396	0.283284	0.486269	0.783837	0.285393	0.512169	0.340113	0.629551	0.659258	0.411808	0.259372	0.586509
CHGG_01013	2.79818	1.97515	2.7324	2.76123	2.19295	1.22036	1.50303	1.53911	1	1.74065	0.48897	1.07138	0.799087	0.987873	0.702198	0.399949	0.362895	0.37176	1.9949	0.61683	1.63824	1.02423	1.38079	1.06518	0.52854	0.372821	0.452245
CHGG_01014	1	4.59114	3.90079	3.44846	3.27405	4.00576	5.81451	5.43452	6.57951	0.465516	0.251232	0.475648	0.295495	0.420664	0.409135	0.253705	0.193916	0.28642	0.707216	0.239043	0.455488	0.337439	0.460808	0.467991	0.279706	0.232877	0.327407
CHGG_01015	1	4.84102	1.34294	1.96756	1.14745	1.26541	2.60749	1.62079	2.10181	0.395602	0.212734	0.225741	0.192484	0.21012	0.236843	0.159342	0.0965644	0.165423	0.431242	0.245192	0.253775	0.208512	0.243952	0.237314	0.16185	0.0966154	0.157035
CHGG_01016	1.12204	1.02878	1	1.4271	1.02614	1.15415	1.55231	1.59783	1.40342	0.563981	0.153781	0.289369	0.253025	0.325328	0.337514	0.182549	0.175427	0.185568	0.623649	0.183117	0.420451	0.318196	0.396591	0.36169	0.208343	0.172374	0.223414
CHGG_01017	2.10491	1.7256	1	1.36791	1.46664	1.48669	1.82632	1.68857	3.18565	0.246431	0.0645143	0.0963754	0.0728605	0.122636	0.123876	0.0693652	0.0481424	0.0898011	0.225533	0.0683034	0.114946	0.0858122	0.13917	0.129691	0.0635044	0.0540963	0.102013
CHGG_01018	1.17521	1.88195	1.23691	1.65593	1.18895	1	2.156	1.93713	3.155	0.275244	0.100366	0.160717	0.118184	0.154919	0.136092	0.101617	0.0830088	0.132107	0.296883	0.111098	0.172418	0.140351	0.173813	0.145705	0.104886	0.0715543	0.139224
CHGG_01019	1.49027	1.23463	1.2056	1.1095	1.30191	1.3512	1	1.09273	1.00058	0.070451	0.0197583	0.0395689	0.0233389	0.0386892	0.0388126	0.0197624	0.0129927	0.0189038	0.0601487	0.0191678	0.0366331	0.0260644	0.0394496	0.0389006	0.0171502	0.0138039	0.0177207
CHGG_01020	1	2.98776	2.28588	1.95643	2.62147	2.79442	4.01065	2.60336	2.77035	0.259794	0.107442	0.199311	0.104037	0.182953	0.198123	0.116233	0.080149	0.108205	0.27307	0.111876	0.179728	0.118627	0.192202	0.204076	0.117477	0.0763112	0.121102
CHGG_01021	18.182	5.82749	2.0052	1.41676	1.35148	1.23834	1.9579	1	1.5313	1.03014	0.516351	0.640226	0.328957	0.475925	0.489952	0.316082	0.166039	0.249775	1.35043	0.505857	0.677319	0.385188	0.664973	0.570105	0.352497	0.168477	0.314345
CHGG_01022	1	4.10626	3.80542	2.83452	2.90603	3.94139	4.45227	3.25673	2.68074	0.620045	0.320928	0.647744	0.372597	0.570283	0.62326	0.369869	0.251986	0.300018	0.983208	0.389875	0.683638	0.408083	0.598935	0.699579	0.367244	0.241038	0.278777
CHGG_01023	1.07231	2.53229	1	2.2659	2.79881	4.02576	3.71795	2.6859	1.67643	0.256262	0.0894173	0.102168	0.0939805	0.173174	0.191531	0.0894851	0.0608011	0.0683986	0.237109	0.0807756	0.102952	0.104474	0.16484	0.186932	0.086453	0.0670811	0.0603331
CHGG_01024	1	4.50448	4.41093	1.63663	3.12826	3.09745	8.49485	4.46948	9.15874	0.80884	0.585276	1.10918	0.439414	0.866678	0.886325	0.687583	0.413969	0.778413	1.62338	0.646483	1.10623	0.559447	1.13565	1.02116	0.831112	0.486628	0.899468
CHGG_01025	1.52751	1.21381	1	1.09494	1.52415	2.35992	2.49897	2.13442	2.98076	0.296892	0.0638001	0.120212	0.0846688	0.15271	0.196921	0.0942165	0.0687195	0.123397	0.29093	0.0729265	0.137587	0.0970793	0.154256	0.212098	0.102329	0.0740688	0.113178
CHGG_01026	1	1.31379	1.29256	1.09652	1.82776	1.89103	2.09195	1.73567	3.19419	0.134453	0.0397768	0.0620828	0.049535	0.0854668	0.0856998	0.0407556	0.0326673	0.0555255	0.150275	0.0348268	0.0741481	0.0489234	0.0837109	0.10583	0.0469594	0.0290785	0.0499849
CHGG_01027	1	2.08085	1.64293	1.73351	2.35477	2.41118	2.31706	1.83886	2.04426	0.116427	0.0359818	0.066876	0.0499021	0.0726209	0.0779127	0.038065	0.0250954	0.0347163	0.11408	0.0348937	0.0686015	0.0438126	0.0790682	0.0822857	0.0396374	0.0271091	0.0401434
CHGG_01028	1	1.71874	1.2547	1.43419	1.5535	2.20421	3.45987	4.12658	5.91176	0.451115	0.142259	0.232536	0.177966	0.27275	0.32726	0.197415	0.162618	0.258108	0.522024	0.141504	0.281349	0.184976	0.312521	0.319236	0.199792	0.164823	0.266616
CHGG_01029	1	2.87331	2.34918	2.98569	2.54375	3.97971	4.98263	7.04619	2.41002	0.220472	0.0787074	0.146796	0.108725	0.16749	0.18314	0.0910934	0.0973248	0.0737885	0.267416	0.0701169	0.174166	0.112529	0.180178	0.174706	0.100439	0.114566	0.0736345
CHGG_01030	1.5021	1.53432	1.24471	1.24115	1	1.11742	1.37237	1.49205	1.37065	0.268691	0.0819635	0.149064	0.0990077	0.134158	0.1486	0.0665455	0.0666559	0.0806845	0.300343	0.092302	0.156985	0.10897	0.145309	0.158027	0.0814661	0.0684172	0.0899064
CHGG_01031	4.44502	2.30226	2.38312	2.47847	1.96912	1.70588	1.35471	1.38724	1	0.522337	0.134132	0.281921	0.188441	0.250683	0.23566	0.0980508	0.079091	0.0909037	0.525783	0.152146	0.30038	0.228355	0.271569	0.273601	0.105148	0.0904996	0.110674
CHGG_01032	1.05046	4.31678	2.10297	2.01499	1.59507	1.33306	2.09516	1.43437	1	0.430809	0.231309	0.290914	0.19083	0.272749	0.251878	0.162781	0.0985994	0.110204	0.51444	0.221758	0.322838	0.212347	0.28852	0.271371	0.151371	0.0996139	0.111513
CHGG_01033	1	4.03921	2.64884	3.06024	2.63871	2.00541	2.38765	2.12132	1.70687	0.508783	0.288994	0.409963	0.295321	0.421886	0.397163	0.198388	0.166643	0.189874	0.719406	0.281961	0.522942	0.344209	0.492136	0.463824	0.235835	0.154458	0.176924
CHGG_01034	0	6.02391	1.53976	2.07967	1	1.49718	11.0155	3.79802	9.73126	0	5.32322	1.38992	1.85512	0.929294	1.36387	9.57507	3.26803	8.61946	0	42.7201	24.294	31.3207	29.2594	28.4197	97.6234	27.3947	111.415
CHGG_01035	1	1.78167	2.02663	1.3884	1.61616	1.66761	3.4031	2.61638	5.09896	0.284688	0.0958433	0.18831	0.103779	0.171014	0.1807	0.128369	0.0852376	0.145619	0.339048	0.0849449	0.211019	0.120436	0.169889	0.178457	0.13272	0.0876756	0.168111
CHGG_01036	1.78624	2.08808	1.81016	1.98887	1.45721	1	2.64433	3.62029	6.93578	0.502858	0.140436	0.275659	0.179985	0.249613	0.20195	0.164185	0.153727	0.277604	0.50353	0.155447	0.301192	0.212279	0.298458	0.225092	0.165521	0.160828	0.332582
CHGG_01037	1.54101	2.85782	1.46754	1.90297	1	1.0726	1.74969	1.1813	1.62013	0.263491	0.108363	0.156529	0.113256	0.131967	0.134364	0.0813032	0.0572313	0.0901321	0.254023	0.122299	0.162435	0.123515	0.138408	0.142686	0.0849787	0.0535934	0.0835136
CHGG_01038	1.12757	1.42268	1.03317	1	1.13934	1.41225	2.2617	2.02951	2.75646	0.24007	0.0706304	0.116546	0.0801444	0.119065	0.130405	0.0790333	0.0670941	0.0968665	0.204983	0.0657157	0.12408	0.0800725	0.134002	0.136218	0.0754595	0.0719735	0.0926243
CHGG_01039	1.34078	1.29881	1.1484	1	1.10772	1.48351	3.10806	2.30188	4.49997	0.443456	0.126774	0.206771	0.146296	0.239868	0.266765	0.181676	0.121764	0.242137	0.508509	0.126172	0.239694	0.176548	0.244429	0.268538	0.179283	0.114364	0.246469
CHGG_01040	1	2.38302	3.11051	2.30494	2.56644	2.70288	3.5508	3.36976	2.83134	0.20616	0.0587298	0.143596	0.0791383	0.127661	0.136455	0.0732715	0.051128	0.0730283	0.185151	0.0602422	0.129172	0.0775725	0.121949	0.113304	0.0714285	0.0609677	0.0712513
CHGG_01041	0	1	0	2.58803	2.66989	0	1.9641	1.5508	5.37189	0	0.94599	0	2.28172	2.59378	0	1.77544	1.44452	4.99496	0	570.296	0	1844.22	3045.48	0	219.704	283.469	1436.04
CHGG_01042	1	4.52545	5.75992	4.49341	6.67645	6.09093	6.04063	4.88118	5.5301	0.364849	0.155089	0.346675	0.19947	0.363459	0.363337	0.158433	0.130007	0.177513	0.42688	0.140361	0.308832	0.221972	0.337782	0.32716	0.183374	0.114866	0.168872
CHGG_01043	3.05161	1.6128	1	1.26067	1.3594	1.00446	1.61118	1.24954	1.57485	0.317699	0.10901	0.161455	0.124553	0.193289	0.165243	0.0977794	0.0706454	0.110392	0.348643	0.104202	0.188459	0.135282	0.198116	0.16839	0.111019	0.0800798	0.105711
CHGG_01044	1.84811	1.71396	1.44756	1.65733	1.28367	1.11415	1.27484	1.5427	1	0.11974	0.0314797	0.0593903	0.0469209	0.0620029	0.0590676	0.0276005	0.0276621	0.0274798	0.117449	0.0342971	0.0665334	0.0450533	0.0610036	0.0531459	0.0249155	0.0228043	0.0261862
CHGG_01045	1	1.29731	1.04572	1.23883	1.1733	1.20349	1.67559	1.42947	2.21795	0.139984	0.0417319	0.0833936	0.0603484	0.0863725	0.0800812	0.0521051	0.0338032	0.0594659	0.138595	0.0476446	0.0879698	0.0603421	0.0902458	0.0802547	0.0461968	0.0342635	0.0617805
CHGG_01046	1	3.37304	2.32461	3.22548	2.36339	2.26489	3.41587	5.95881	2.61762	0.251346	0.103449	0.172619	0.125286	0.173139	0.153767	0.106593	0.105858	0.100755	0.251165	0.112619	0.177247	0.143998	0.178542	0.156203	0.0962131	0.0967569	0.0903855
CHGG_01047	1	3.59816	2.70969	3.22835	2.58565	2.40735	2.30854	2.65705	2.06544	0.290309	0.117911	0.193486	0.163099	0.21251	0.190077	0.0901192	0.0815666	0.110984	0.289467	0.122797	0.225004	0.142562	0.2062	0.205948	0.0954187	0.0821884	0.0899301
CHGG_01048	1.56387	2.53876	1.87324	1.88451	1.59126	1.25499	1.346	1.59203	1	0.104118	0.039442	0.0612102	0.0456477	0.0609547	0.0537564	0.0249261	0.0219721	0.0244003	0.105159	0.0330255	0.0590517	0.0437697	0.0610402	0.0472551	0.0274449	0.0259416	0.0236309
CHGG_01049	1	3.4647	2.33514	2.31354	2.82943	2.71295	4.91017	3.00729	4.06338	0.404254	0.160561	0.27069	0.171499	0.285411	0.299039	0.185557	0.113071	0.157614	0.442615	0.175437	0.284661	0.185409	0.289411	0.300028	0.202221	0.125136	0.178619
CHGG_01050	31.2546	27.6634	18.8441	16.2924	4.89469	3.08929	2.98076	2.87256	1	1.00519	0.377427	0.68067	0.43266	0.380674	0.293241	0.150505	0.119951	0.0765589	0.874429	0.391535	0.683055	0.439002	0.417599	0.30701	0.132877	0.105306	0.0971223
CHGG_01051	29.146	25.0966	29.5972	21.1656	8.09987	4.64569	4.26007	3.18863	1	0.845589	0.264115	0.649464	0.318316	0.354512	0.23132	0.12444	0.0728581	0.0551084	0.823935	0.298524	0.63995	0.358868	0.324822	0.301018	0.118378	0.074496	0.06885
CHGG_01052	1.30104	6.67265	4.85537	2.83722	2.28044	1	4.90224	3.59677	12.4219	0.865559	0.450644	0.72188	0.435965	0.545729	0.375382	0.418029	0.254869	0.794786	1.07303	0.536249	0.914601	0.45948	0.670471	0.43214	0.405128	0.338379	0.647459
CHGG_01053	0	1.1753	0	0	0	1.79918	1	4.07351	2.47818	0	1.15695	0	0	0	1.73748	0.939696	3.85329	2.38518	0	384.142	0	0	0	2250.01	474.424	345.101	756.395
CHGG_01054	1	2.67372	2.54811	2.62589	7.36326	11.1754	11.6282	8.22245	5.37912	0.316847	0.0988574	0.189171	0.1416	0.357544	0.362211	0.191867	0.133704	0.150889	0.375444	0.107275	0.224801	0.140385	0.342232	0.362614	0.201945	0.143526	0.145978
CHGG_01055	1	3.87106	2.09711	2.77562	3.54946	2.17885	5.72407	3.37541	3.7949	0.857918	0.578093	0.716232	0.638526	0.952895	0.761498	0.636505	0.408844	0.60264	1.57044	0.630613	0.928251	0.671587	1.23242	0.941938	0.669685	0.45087	0.646075
CHGG_01056	1	2.11774	1.19952	1.813	2.32297	4.0699	6.15845	4.11907	5.20049	0.226339	0.0679194	0.10633	0.0850059	0.155092	0.211985	0.101258	0.0792115	0.115106	0.233289	0.0744099	0.103317	0.0938126	0.175072	0.191619	0.0912335	0.0857549	0.103523
CHGG_01057	1.36513	2.16615	1.22612	1.09933	1	1.33655	2.16689	1.68977	1.66	0.285724	0.101503	0.166881	0.106072	0.14759	0.159712	0.101996	0.071455	0.0983641	0.327612	0.101859	0.172336	0.110747	0.175279	0.178659	0.103884	0.0808514	0.0997471
CHGG_01058	1.25427	1.80741	1.29455	1.07142	1	1.44057	2.53124	1.72769	2.13228	0.258785	0.0898176	0.155807	0.092548	0.134633	0.149418	0.0981654	0.062309	0.0998935	0.307934	0.0978218	0.152753	0.0979145	0.138985	0.159056	0.0958956	0.0672168	0.095114
CHGG_01059	1.36259	1.36306	1.14874	1.01134	1	1.0686	2.07108	1.96378	3.53438	0.132046	0.0409239	0.0778798	0.0541466	0.0787084	0.0788781	0.0457971	0.0380529	0.0592949	0.164192	0.0506499	0.085337	0.0547778	0.0752244	0.0939623	0.0537687	0.0352049	0.0697204
CHGG_01060	0	0	1.08683	1	0	0	0	10.6873	14.3303	0	0	1.05533	0.979095	0	0	0	10.0733	13.3699	0	0	217.621	192.651	0	0	0	671.22	2213.22
CHGG_01061	2.74144	2.24538	1.23597	1.45227	1.11677	1	1.76949	1.11037	1.2166	0.322265	0.113615	0.165842	0.117668	0.155357	0.143501	0.0974952	0.0608845	0.0860849	0.387608	0.103563	0.181252	0.12745	0.170451	0.156741	0.0964993	0.0627969	0.0806359
CHGG_01062	1	2.38487	1.49523	1.67069	1.35118	1.6422	2.0916	2.28396	1.34456	0.222447	0.0856696	0.124296	0.0886718	0.124311	0.122982	0.0739433	0.056473	0.062069	0.225944	0.0788978	0.130923	0.0978729	0.121312	0.14213	0.0709855	0.0613484	0.0659468
CHGG_01063	1	5.78239	5.26397	5.33678	7.73357	8.34199	9.67586	8.20021	7.82275	0.465922	0.203162	0.415411	0.312952	0.466788	0.488965	0.270081	0.228883	0.252681	0.54178	0.210839	0.427583	0.289988	0.540204	0.497471	0.255771	0.207843	0.265369
CHGG_01064	1	1.64155	1.31994	1.67735	1.59426	1.48033	1.4345	1.45364	1.55148	0.159924	0.0535008	0.0889243	0.0737299	0.118122	0.112163	0.0487702	0.0397211	0.0534387	0.166114	0.0660239	0.103615	0.0760328	0.113754	0.100758	0.0549995	0.0425373	0.0591529
CHGG_01065	2.88211	2.68031	2.0158	3.03392	1.97221	1.33736	1	1.53552	1.02447	0.122571	0.033383	0.0634421	0.049955	0.069139	0.0574288	0.0196096	0.0210393	0.0204504	0.127402	0.0331647	0.061435	0.0576213	0.0669605	0.0515271	0.0211176	0.0195681	0.0231813
CHGG_01066	0	0	1.71719	1	0	0	7.5303	10.3288	3.68894	0	0	1.69239	0.992836	0	0	6.85845	9.8367	3.57634	0	0	1102.03	50.1214	0	0	1265.87	1630.09	537.132
CHGG_01067	3.08184	1	4.61799	8.05133	3.07453	2.06486	1.02882	1.45041	1.08445	0.222394	0.040585	0.199867	0.147033	0.1362	0.116374	0.0354811	0.0384597	0.0474004	0.284294	0.0333411	0.142394	0.166082	0.106044	0.11295	0.0374514	0.0301583	0.0409751
CHGG_01068	0	7.63894	1	7.12371	2.82171	3.00078	11.926	24.553	22.626	0	5.6074	0.891331	5.44764	2.37117	2.44612	9.116	17.4475	16.6405	0	24.2513	7.06075	31.6095	14.7438	14.4259	34.8158	49.3067	63.9583
CHGG_01069	1.59344	2.77802	1.14439	1.13247	1	1.02277	6.82766	5.72884	13.3623	0.174015	0.0463395	0.0668304	0.0454714	0.0626729	0.0605153	0.0719678	0.0572709	0.0947589	0.167125	0.0572309	0.0616115	0.0467192	0.0711053	0.0673714	0.0686101	0.0559705	0.121244
CHGG_01070	1.22514	2.06672	1.1638	1.17875	1	1.21441	3.66135	1.70476	3.09935	0.416199	0.142115	0.200587	0.145956	0.204935	0.215234	0.185164	0.100447	0.192385	0.46713	0.150315	0.241225	0.163693	0.210715	0.251006	0.188811	0.116373	0.179765
CHGG_01071	0	1.80433	2.66872	2.44454	1	88.0798	858.682	674.571	2043.61	0	0.917761	1.77358	1.44805	0.882727	21.3522	40.8036	28.7631	93.7392	0	1.36599	4.21199	2.64011	3.39144	23.9447	51.8816	34.6355	164.56
CHGG_01072	1.61085	1.2979	1.6391	1.72066	1.1858	1.51528	1.11006	1.73764	1	0.134859	0.0378821	0.0765824	0.0504062	0.0645458	0.0733364	0.0288313	0.0293354	0.0282313	0.127871	0.0321797	0.0798162	0.0565791	0.0697683	0.0820723	0.0323155	0.0313113	0.0278254
CHGG_01073	1	2.04417	1.80832	1.77039	2.55573	2.55097	3.35095	2.77642	3.37993	0.19884	0.0651066	0.140958	0.0952823	0.12644	0.134405	0.0821621	0.0528061	0.0940699	0.230149	0.0709158	0.13959	0.0908107	0.158181	0.146998	0.0864148	0.0664112	0.0855683
CHGG_01074	1.01139	1.09208	1	1.24943	1.92709	1.82465	2.39274	1.74818	2.25355	0.280934	0.0760727	0.135413	0.124697	0.21355	0.202622	0.0996318	0.0805841	0.112604	0.346219	0.0800441	0.152812	0.112931	0.234599	0.225033	0.121889	0.074669	0.116493
CHGG_01075	2.21044	1.72024	1.10219	1.23639	1.19634	1.07045	1.50502	1	1.05096	0.259879	0.0807873	0.121903	0.0933542	0.121324	0.117583	0.0670441	0.0401461	0.0599903	0.284453	0.0786391	0.13656	0.0924371	0.141434	0.133934	0.0711345	0.0525547	0.0592165
CHGG_01076	1.13441	2.0701	1.30989	1.0795	1	1.77739	2.34952	1.39963	1.3894	0.233739	0.0700275	0.119627	0.0713138	0.0931927	0.135614	0.0778843	0.04545	0.0661487	0.208667	0.0768218	0.119314	0.0742014	0.102751	0.138852	0.0642569	0.0464218	0.0627435
CHGG_01077	1.0554	1.86169	1	1.25033	1.51293	1.33998	2.79933	1.78037	3.87874	0.319062	0.106902	0.156558	0.115005	0.189904	0.177908	0.13892	0.077287	0.169907	0.347402	0.107359	0.181857	0.124082	0.205906	0.207278	0.138669	0.0829407	0.16934
CHGG_01078	1.8766	1.04055	1.22079	1	1.17269	1.30893	1.17442	1.15126	1.32703	0.22931	0.0480413	0.107313	0.0677313	0.110954	0.132743	0.0551012	0.0402211	0.0586631	0.22206	0.0501775	0.108135	0.069252	0.116931	0.125611	0.0509325	0.039394	0.0661445
CHGG_01079	1	1.05166	2.14002	1.17074	2.24476	1.97765	1.81122	1.89478	1.63552	0.394203	0.0973371	0.280901	0.150467	0.278655	0.267322	0.117478	0.100255	0.123992	0.493429	0.105291	0.322587	0.150677	0.321235	0.294152	0.136266	0.113917	0.141694
CHGG_01080	1	3.06494	2.2325	2.06562	2.10005	2.65937	3.97207	4.04716	7.89329	0.264414	0.0990921	0.171548	0.115806	0.157867	0.188651	0.113284	0.0926303	0.180731	0.289383	0.118467	0.171393	0.129423	0.175688	0.187078	0.117823	0.0725886	0.157699
CHGG_01081	1.3979	4.94577	1.60631	1.31315	1	1.10375	2.45226	1.67658	1.72899	0.690302	0.384007	0.447818	0.268035	0.327735	0.339209	0.265484	0.201593	0.236389	0.856623	0.404203	0.511803	0.312847	0.450546	0.43008	0.265634	0.19862	0.287415
CHGG_01082	1.16321	1.22481	1	1.15787	1.49886	1.75644	1.89292	1.62348	2.27434	0.0825032	0.0195681	0.043489	0.0289853	0.0518402	0.0550916	0.0238563	0.0233883	0.0314354	0.0765249	0.0235495	0.0395469	0.0298717	0.0507499	0.0529548	0.029142	0.0166246	0.031285
CHGG_01083	2.00981	1	2.41125	1.36521	1.50147	4.19173	30.9908	31.6788	146.399	1.3157	0.26342	0.706408	0.383984	0.561197	0.932503	1.45369	1.09868	2.33172	2.16837	0.3047	0.912266	0.450477	0.727402	1.13838	1.34217	1.1856	1.61306
CHGG_01084	1.1639	1.14612	1.00025	1.10738	1.22116	1.34817	1.24674	1.56091	1	0.0894006	0.0213469	0.0448007	0.0328314	0.0516848	0.0469844	0.0226101	0.0199107	0.0236557	0.097403	0.0238311	0.0436722	0.0301692	0.0489389	0.0520989	0.0232631	0.0205762	0.0214138
CHGG_01085	3.1918	4.67056	3.6243	4.15391	1.72568	1	4.99839	5.50253	11.2734	0.763777	0.273855	0.503535	0.39164	0.340849	0.247864	0.259024	0.224951	0.431585	0.934804	0.280036	0.548827	0.38455	0.405372	0.312408	0.261696	0.227831	0.462444
CHGG_01086	1	4.36112	3.19885	2.54851	2.8359	5.93235	5.95827	5.25197	4.20459	0.677223	0.390238	0.675285	0.387516	0.567699	0.823649	0.436503	0.284717	0.401797	0.898799	0.396435	0.687765	0.435421	0.766858	0.806202	0.411164	0.370465	0.366703
CHGG_01087	2.6179	1.16645	1	1.23853	1.37462	1.27465	1.04638	1.12416	1.01329	0.132585	0.0357729	0.0692108	0.0486648	0.0741688	0.0819826	0.0294511	0.024674	0.03158	0.145879	0.0346853	0.0641065	0.0484273	0.087783	0.0673216	0.0307675	0.0268741	0.0311136
CHGG_01088	1	1.96327	1.90475	1.75358	1.91089	2.38596	3.9592	2.78746	4.01867	0.323989	0.110139	0.217752	0.145985	0.215832	0.22767	0.14977	0.0987147	0.155496	0.373019	0.122444	0.203631	0.154361	0.233348	0.241044	0.1416	0.112374	0.146335
CHGG_01089	2.10234	2.39703	2.16027	2.64493	2.28606	3.31557	2.29585	3.15403	1	0.485795	0.136587	0.284571	0.205823	0.27929	0.347403	0.13152	0.118462	0.0973846	0.580486	0.149048	0.260651	0.230836	0.291826	0.333196	0.137943	0.146291	0.104267
CHGG_01090	1.9138	1.74752	1.40077	1.2449	1.42933	1.68708	1.53193	1.5223	1	0.290476	0.0861527	0.143358	0.0997219	0.149868	0.193482	0.0786691	0.0582024	0.068387	0.334816	0.102195	0.166753	0.102416	0.167762	0.161096	0.0804093	0.0705912	0.0682893
CHGG_01091	0	1.71748	1	1.86263	4.32014	20.2947	101.856	52.0471	96.5414	0	0.584498	0.610379	0.729045	1.7188	6.26786	12.8882	4.95511	14.3636	0	0.722665	1.29737	1.18526	3.1773	10.7995	17.2896	5.9399	17.2475
CHGG_01092	1	2.20924	2.14054	1.76596	2.19521	2.25444	2.26894	1.95328	1.87656	0.184617	0.0628178	0.115557	0.0699218	0.107285	0.115988	0.0549625	0.0383443	0.0527108	0.153647	0.0541604	0.125301	0.0631813	0.119064	0.11421	0.0517845	0.0384867	0.0565074
CHGG_01093	1	1.37364	1.70921	1.58684	1.77102	1.96829	1.82932	2.25794	1.50772	0.156248	0.0481771	0.0982694	0.0673002	0.0980507	0.0968026	0.0449352	0.0423088	0.0435747	0.147104	0.0473737	0.114892	0.0664437	0.114922	0.105937	0.0508718	0.0423736	0.0512672
CHGG_01094	1	1.95387	1.65923	1.73604	1.96882	1.64769	1.65689	1.80947	1.34719	0.208427	0.0745009	0.123965	0.102022	0.148395	0.132239	0.0683043	0.0563038	0.0674624	0.249524	0.0911118	0.124694	0.0947489	0.150039	0.143542	0.0648494	0.0532089	0.0679016
CHGG_01095	1	3.674	3.59988	3.3485	4.28106	3.86552	4.18166	3.14588	3.73653	0.44984	0.178274	0.369121	0.251104	0.349146	0.330054	0.188779	0.128115	0.181058	0.496543	0.190261	0.332651	0.228439	0.349342	0.401425	0.175421	0.119756	0.186536
CHGG_01096	3.99007	2.1595	2.20905	1.93659	1.19377	1.28235	1	1.17103	3.32949	0.565442	0.151431	0.344201	0.203231	0.239589	0.21167	0.0940635	0.0837007	0.184891	0.511003	0.142316	0.350561	0.227936	0.281967	0.274279	0.103335	0.0991053	0.181833
CHGG_01097	0	2.86113	1.45948	1.63929	1	3.59394	33.326	45.9997	53.6175	0	1.26417	0.928582	0.918671	0.726406	1.94851	9.86848	11.1583	16.0703	0	1.92273	2.19594	1.94828	1.97385	4.69756	14.3891	15.3101	27.6351
CHGG_01098	2.17031	1	1.16284	1.27164	1.67985	2.03951	1.84229	1.99147	2.13461	0.240069	0.0410429	0.0906118	0.0686467	0.119186	0.129866	0.0627745	0.0544339	0.0711615	0.225121	0.0538856	0.10549	0.0714566	0.146657	0.146159	0.0639535	0.054112	0.0687411
CHGG_01099	1	1.96447	2.61639	2.2946	4.56289	4.4755	5.70897	4.08256	6.29254	0.417481	0.135961	0.284966	0.183315	0.394548	0.382066	0.194331	0.139307	0.220371	0.494068	0.138332	0.294141	0.191306	0.390695	0.420094	0.257589	0.171656	0.231169
CHGG_01100	1.03645	3.31732	2.05613	2.32343	1.61655	1	1.40124	1.12748	1.32908	0.168756	0.0809851	0.118692	0.0843816	0.100564	0.0871303	0.048171	0.0353691	0.0500065	0.166022	0.0792716	0.12031	0.0937017	0.100037	0.0872999	0.0506125	0.0325722	0.0445427
CHGG_01101	1	1.94186	1.60882	1.83362	2.36721	2.45587	2.64275	2.02748	2.51968	0.195861	0.0698745	0.108706	0.0842039	0.139094	0.146364	0.0724989	0.0504838	0.0905757	0.206535	0.0643032	0.114324	0.0904619	0.136089	0.158491	0.0719451	0.0478151	0.0720278
CHGG_01102	5.70722	3.09284	2.34551	2.4064	1.58124	3.30276	1	3.88858	1.83998	4.31975	1.33718	1.7957	1.47575	1.38573	2.3157	0.657052	1.30027	1.0143	4.95136	1.73174	3.52464	2.34037	3.16021	3.82766	1.05892	1.62014	1.52581
CHGG_01103	0	0	1.20628	1	0	8.27495	642.278	928.962	2489.02	0	0	1.10719	0.959586	0	5.61019	71.8917	61.564	300.701	0	0	5.8593	4.24241	0	17.4367	84.7308	98.1412	421.583
CHGG_01104	1	6.37805	6.66708	4.95017	5.26225	4.15895	6.65294	5.93148	11.3733	0.671603	0.428495	0.756994	0.489401	0.755993	0.721877	0.46053	0.352402	0.523913	0.997995	0.434991	0.855771	0.563193	0.857154	0.732777	0.427188	0.330606	0.63842
CHGG_01105	1.66927	1.20206	1.27336	1.15962	1.40036	1.15433	1.1849	1.3827	1	0.100864	0.0239643	0.0526226	0.0349911	0.0595209	0.052992	0.0242072	0.0222935	0.0236746	0.105386	0.029703	0.0583915	0.0315759	0.0616078	0.0503122	0.0241782	0.0216218	0.0232364
CHGG_01106	1.19037	1	1.19962	1.32633	1.66882	1.46444	1.7962	1.72896	1.83165	0.293051	0.0734239	0.170477	0.116633	0.237937	0.190098	0.0997663	0.0814726	0.104565	0.389508	0.0785109	0.184204	0.137378	0.23623	0.204832	0.10052	0.0789908	0.114194
CHGG_01107	1	2.06991	2.83685	3.09294	2.93255	3.6697	3.92243	3.52621	3.28174	0.437037	0.155987	0.313278	0.224777	0.342146	0.393082	0.17951	0.156687	0.165841	0.4929	0.152425	0.352421	0.243966	0.350188	0.399234	0.191521	0.144868	0.198873
CHGG_01108	1.6698	1.28941	1	1.19912	1.57685	3.29434	5.19697	4.25645	8.95451	0.315389	0.0668076	0.123616	0.0952183	0.158048	0.219634	0.124995	0.101138	0.223913	0.379566	0.0759039	0.130221	0.0858696	0.174193	0.235562	0.129459	0.098458	0.171325
CHGG_01109	1.02057	2.88623	1.74235	2.09203	1.17487	1.34574	1.83378	1.37302	1	0.404999	0.189721	0.285774	0.212904	0.241991	0.23195	0.143809	0.100137	0.108548	0.415469	0.201432	0.30598	0.234347	0.281785	0.258861	0.139453	0.0947338	0.115939
CHGG_01110	1	4.36845	3.27018	3.53724	3.09092	3.65949	5.3486	4.00983	2.99739	0.225956	0.0935748	0.155733	0.105401	0.154517	0.149278	0.0875415	0.0685464	0.0830932	0.224255	0.0942031	0.137399	0.101237	0.153552	0.162522	0.0910651	0.0724974	0.0831299
CHGG_01111	0	1	2.29833	2.46614	5.97223	31.3399	128.952	134.737	251.002	0	0.365464	0.959127	0.76754	1.62114	7.3993	10.3854	6.79371	22.4928	0	0.539934	1.68803	1.15359	3.40119	11.5053	10.3163	8.66793	25.7311
CHGG_01112	1.38223	1.52035	1.31671	1.42366	1.31803	1	1.31351	1.40369	1.3745	0.274693	0.0815294	0.152335	0.115067	0.150846	0.123692	0.076161	0.0586492	0.0739458	0.301397	0.0818998	0.162058	0.108828	0.153573	0.151036	0.0787899	0.0665686	0.0883879
CHGG_01113	1.78351	2.68073	1.84208	3.98229	3.04597	1.49741	2.10315	2.65375	1	0.27514	0.0865264	0.144855	0.159265	0.198465	0.131272	0.093164	0.0691314	0.0650328	0.303434	0.0895459	0.171851	0.163148	0.228569	0.147661	0.080265	0.0683771	0.0646628
CHGG_01114	2.1669	1.01905	1.13814	1.05777	1.08118	1.07605	1	1.07946	1.04199	0.122884	0.0260825	0.0603271	0.040049	0.0559386	0.0592955	0.0276377	0.025076	0.0304976	0.106374	0.027148	0.0599825	0.0420285	0.0663168	0.062532	0.0244284	0.0242099	0.0276018
CHGG_01115	1.57352	1	2.42756	1.73229	1.29256	1.53495	1.30911	1.82299	1.04732	0.40394	0.0866895	0.292105	0.153085	0.195865	0.226394	0.0893513	0.0873011	0.0958763	0.442435	0.0930289	0.282865	0.171744	0.255219	0.231428	0.106913	0.0967434	0.0912555
CHGG_01116	0	2.64689	1.96932	3.10675	1.5364	1	3.21506	4.31233	1.71952	0	1.05584	1.06831	1.45211	0.805373	0.582883	1.23859	1.29994	0.75062	0	1.28627	1.86392	2.27815	1.81802	1.27355	1.55509	1.42982	1.04346
CHGG_01117	2.29295	1.4516	1.49609	1.34686	1	1.35602	1.43614	1.80704	1.55586	0.620375	0.181048	0.363602	0.250144	0.293685	0.371013	0.158319	0.133095	0.205667	0.651628	0.216089	0.409458	0.219953	0.318417	0.422788	0.204434	0.153075	0.223478
CHGG_01118	1.98621	6.25369	9.57221	6.10709	4.22679	1.45316	2.58904	2.98617	1	1.6471	1.09297	2.32054	1.30059	1.57378	0.839954	0.580534	0.532942	0.391233	3.0639	1.24572	2.72808	1.57567	1.82341	1.21715	0.697952	0.642885	0.546696
CHGG_01119	1	4.70636	2.88187	2.7549	4.1767	3.72619	4.58083	3.6226	3.73982	0.171848	0.0757498	0.111002	0.0827953	0.146085	0.135894	0.0843299	0.050306	0.0655481	0.158635	0.0815027	0.123458	0.0868693	0.149676	0.12894	0.0713557	0.0551998	0.0707518
CHGG_01120	4.12841	1.61053	1.26179	1.33074	1.43434	1.3704	1.08955	1	1.08825	0.0527246	0.0180504	0.0322785	0.0222113	0.0288928	0.033932	0.0137442	0.00944964	0.0147276	0.0585022	0.0163624	0.0299492	0.0213787	0.0328577	0.0347238	0.01518	0.0102178	0.0153854
CHGG_01121	2.67588	1.85364	2.33761	2.35453	2.25147	2.33825	2.19659	2.28418	1	1.09974	0.271593	0.598598	0.443743	0.605578	0.552567	0.294385	0.232589	0.205919	1.22374	0.29407	0.784284	0.451896	0.674123	0.695795	0.345338	0.257148	0.239862
CHGG_01122	28.8134	10.354	28.9596	6.05739	7.40119	7.44712	3.42062	1	12.0131	14.5165	3.09414	9.238	2.89921	4.6917	4.33271	1.4639	0.616064	3.30857	12.8432	4.03324	10.8089	4.15289	7.36165	7.01828	2.32266	1.09953	4.00197
CHGG_01123	2.13481	1.12394	1.35053	1.09533	1.18858	1.4188	1.09864	1.21584	1	0.361201	0.090952	0.201569	0.115832	0.20211	0.187317	0.0904101	0.0791881	0.0959459	0.360924	0.0887832	0.227144	0.12974	0.216275	0.243898	0.0942211	0.0789246	0.0950264
CHGG_01124	1.67192	12.9447	11.6156	6.94124	1	2.64393	4.28038	2.44671	2.7702	1.37725	1.358	2.21502	1.31819	0.626791	1.13075	0.631549	0.443585	0.623591	2.75292	1.23526	2.06714	1.29456	1.07733	1.36989	0.855918	0.466291	0.717973
CHGG_01125	2.66602	6.66643	4.59501	4.16072	1.59291	1	2.54859	1.39874	1.83087	1.07658	0.531168	0.846589	0.488024	0.462187	0.340841	0.274222	0.158063	0.234489	1.21043	0.62147	0.819988	0.508515	0.532719	0.497408	0.323902	0.181884	0.304687
CHGG_01126	1.1517	1	1.51227	1.20277	2.27652	5.97479	6.37893	5.46286	6.6006	0.321254	0.0634337	0.158901	0.10515	0.207912	0.321867	0.19152	0.141034	0.19467	0.368724	0.0700325	0.203387	0.114029	0.203458	0.320408	0.162961	0.140537	0.202875
CHGG_01127	1.67556	1.60448	1.20281	1.0209	1.10627	1.43357	1.12792	1.20852	1	0.0870178	0.0261731	0.0450803	0.025006	0.0417236	0.0450526	0.0173003	0.0145137	0.0196916	0.0729255	0.019747	0.0426148	0.0274283	0.0376497	0.0410483	0.0150225	0.0159078	0.0168178
CHGG_01128	1.22666	1.29564	1	1.17283	1.41069	1.82792	1.6585	1.76024	1.51564	0.123976	0.041689	0.0653039	0.0515912	0.0798479	0.095538	0.0360273	0.0377556	0.040217	0.139417	0.0399847	0.0683354	0.0520153	0.0917187	0.0918914	0.0485537	0.0320092	0.0488211
CHGG_01129	1	2.18082	2.43626	1.80467	3.50996	4.40604	4.97158	4.43904	6.88649	0.114035	0.0410641	0.0865236	0.0451728	0.0935207	0.108706	0.0596255	0.0453421	0.086895	0.129407	0.0464054	0.0957886	0.0465799	0.0920554	0.102828	0.0474718	0.0477385	0.063774
CHGG_01130	1	1.39694	1.25367	1.09231	1.91236	2.23276	2.43637	1.79689	2.69674	0.0876337	0.0277038	0.049149	0.0316981	0.060817	0.0657945	0.0432783	0.0236661	0.0432624	0.112792	0.0295584	0.0505066	0.0302703	0.065272	0.0725939	0.0379355	0.026654	0.041156
CHGG_01131	1.86271	1.10629	1.24353	1	1.70109	2.89628	2.62976	2.11213	2.37561	0.197334	0.0418754	0.0955396	0.0573681	0.125768	0.152802	0.0669807	0.0418073	0.0660024	0.214719	0.0503396	0.100023	0.0673915	0.129607	0.1453	0.0736308	0.0513014	0.0652489
CHGG_01132	1.09346	1	1.21495	1.23881	1.26229	1.22206	1.08575	1.27337	1.1668	0.18414	0.0409384	0.0919168	0.0640811	0.0914413	0.0838033	0.041793	0.0354016	0.0434221	0.166076	0.0423324	0.101596	0.0625405	0.109687	0.0901561	0.046446	0.0418342	0.0560448
CHGG_01133	0	1	0	1.44566	0	1.65	4.48658	10.5975	11.0153	0	0.979326	0	1.4113	0	1.58623	4.15903	9.67044	10.2614	0	117.851	0	184.031	0	395.005	406.729	668.403	1339.35
CHGG_01134	0	1.65682	0	1	29.5526	292.235	712.45	649.788	945.098	0	0.945249	0	0.789907	9.11967	64.7858	49.8377	35.3623	82.18	0	1.64147	0	1.89474	12.9669	88.2057	52.8869	35.8098	96.8751
CHGG_01135	0	2.63283	2.44809	1.87681	1	1.07642	6.55463	10.0999	5.86799	0	1.25696	1.34917	0.965811	0.603352	0.668168	2.60492	3.56312	2.35361	0	2.58514	3.52631	2.79688	2.32583	2.20057	5.20417	5.81946	5.64544
CHGG_01136	1	1.65475	2.09863	1.8013	2.34652	2.75979	2.51368	2.37691	2.11528	0.192761	0.0568732	0.123952	0.0781171	0.129156	0.115072	0.0638079	0.0505485	0.0503375	0.18005	0.0554986	0.12378	0.0740456	0.118231	0.144928	0.0658787	0.045826	0.0616931
CHGG_01137	1	12.3156	13.1855	11.284	14.6303	10.0976	11.9777	12.085	12.1624	0.837357	0.867211	1.74634	1.16011	1.8903	1.52378	0.996602	0.696221	0.977685	1.83467	0.8886	1.88052	1.15052	1.77175	1.51478	0.963364	0.768157	0.952026
CHGG_01138	1.15281	1.15572	1.39621	1	2.07403	3.20651	3.00143	1.9034	2.87576	0.274423	0.0643986	0.144392	0.0751047	0.193403	0.192031	0.0984649	0.061194	0.103349	0.27531	0.0717391	0.158178	0.091647	0.18975	0.227391	0.0966283	0.0667031	0.104753
CHGG_01139	1.10673	1.24487	1.24655	1	1.30796	3.55274	16.6527	21.6019	36.1692	0.73164	0.17011	0.352285	0.256782	0.409304	0.620627	0.682841	0.604958	0.978881	1.11135	0.245557	0.50712	0.275523	0.531781	0.679267	0.600466	0.69301	1.13274
CHGG_01140	1	2.16294	1.63105	1.8492	1.88684	2.04968	2.92445	2.18403	2.7391	0.281749	0.0919222	0.182392	0.125922	0.18724	0.197253	0.123478	0.0733557	0.115629	0.269179	0.113487	0.181941	0.137864	0.206503	0.212188	0.106741	0.0780262	0.126402
CHGG_01141	2.20604	1	2.24523	1.78258	6.26074	49.0156	43.2716	66.0938	36.5712	1.83279	0.31671	0.88019	0.573071	1.62467	3.31599	2.35069	2.13408	2.59194	3.3917	0.437962	1.26575	0.674136	1.98852	3.27399	2.75271	1.96965	2.03754
CHGG_01142	8.07297	1.47593	1	4.9148	25.5166	296.969	303.271	334.105	346.841	7.0237	0.758569	0.835621	1.88174	6.7339	17.2218	13.7066	8.71069	12.1696	14.2973	1.21953	2.16997	2.82463	6.99853	21.7832	12.1485	8.0401	13.0152
CHGG_01143	1.13841	1	1.67446	1.35302	1.18326	2.99397	2.69195	3.41805	3.0171	0.606524	0.149771	0.394889	0.213421	0.292629	0.508303	0.229939	0.196649	0.231403	0.702794	0.169701	0.398959	0.280132	0.378861	0.488321	0.247965	0.228782	0.292578
CHGG_01144	1	4.64622	2.88341	2.51566	4.04822	6.40865	7.10198	5.33078	6.73269	0.541694	0.297674	0.406383	0.26967	0.486886	0.617129	0.370527	0.273709	0.344497	0.741818	0.288415	0.462184	0.301164	0.587903	0.656437	0.314957	0.23454	0.32463
CHGG_01145	0	3.49558	1	6.09058	1.72687	3.87426	10.5457	24.4544	18.3475	0	2.80037	0.888981	4.95031	1.54961	3.2368	7.89863	19.2177	14.1918	0	19.3931	10.48	53.5538	15.6313	70.3457	67.1907	102.048	87.2687
CHGG_01146	1.36165	1.19533	1.49134	1	1.5311	2.68677	2.59518	2.30722	2.59913	0.33089	0.0695511	0.172391	0.0944314	0.169871	0.218201	0.105943	0.0875273	0.132394	0.3489	0.0786987	0.180289	0.105319	0.199089	0.249903	0.112353	0.0968228	0.119465
CHGG_01147	2.32333	2.57326	1.52946	2.13997	1.58236	1.00259	1.77325	1.76685	1	0.188999	0.0562885	0.0878802	0.0801543	0.0972374	0.0751026	0.0472421	0.0411791	0.0378977	0.184575	0.0551076	0.101789	0.075525	0.101824	0.0906266	0.0492988	0.0383275	0.042866
CHGG_01148	0	0	0	0	0	0	1	2.73028	2.12919	0	0	0	0	0	0	0.954838	2.6224	1.98375	0	0	0	0	0	0	47.1538	113.131	166.628
CHGG_01149	1.52553	1.05607	1	1.43074	1.47151	1.40733	1.38585	1.42608	1.72169	0.148005	0.0365368	0.0653875	0.0585148	0.0973691	0.0866122	0.0362798	0.0284485	0.0458376	0.152134	0.0355167	0.067357	0.0552129	0.0810376	0.0970508	0.045281	0.0324299	0.0411342
CHGG_01150	1.39242	1.87236	1.77465	1.78819	1.07578	1.27829	1.56296	1.61523	1	0.305954	0.0995128	0.185081	0.138498	0.167202	0.169707	0.0902492	0.0728197	0.0775991	0.366241	0.105269	0.205276	0.159452	0.180686	0.175708	0.0934138	0.0733457	0.0795187
CHGG_01151	1.39547	1.20209	1.02058	1	1.18233	1.20915	1.36407	1.28307	1.1852	0.150861	0.0363101	0.0699217	0.0450336	0.0885957	0.0693689	0.0368582	0.0327856	0.0416752	0.142764	0.0422131	0.0793626	0.0508109	0.0776761	0.0865574	0.0460841	0.0334875	0.0418921
CHGG_01152	18.6143	13.9516	14.2209	8.64683	9.38839	6.44852	4.75141	2.9622	1	2.25461	0.647283	1.25245	0.704557	1.08049	0.899551	0.348444	0.215776	0.171326	2.16625	0.650986	1.41022	0.757275	1.20546	0.993275	0.345182	0.258244	0.201495
CHGG_01153	0	0	0	0	0	0	1.12168	0	1	0	0	0	0	0	0	1.05789	0	0.925192	0	0	0	0	0	0	1966.84	0	617.22
CHGG_01154	5.57516	6.07896	6.97222	7.20343	6.21429	3.59954	2.76566	2.58849	1	0.864798	0.30243	0.606935	0.38052	0.528454	0.424956	0.198317	0.155024	0.106618	1.19336	0.28952	0.676143	0.458807	0.680714	0.439095	0.200218	0.14729	0.130934
CHGG_01155	1	1.15986	1.29309	1.3119	1.33744	1.27081	2.19214	1.38898	1.55604	0.443281	0.124206	0.256999	0.201398	0.269432	0.24533	0.162927	0.118194	0.153616	0.506112	0.15501	0.3381	0.17785	0.289221	0.280758	0.191129	0.117672	0.164844
CHGG_01156	1	2.8321	1.55442	1.81947	1.01447	3.69545	3.74695	3.05066	3.15516	0.837882	0.499886	0.669961	0.510962	0.504712	0.945666	0.53533	0.412744	0.517439	1.40091	0.535809	0.888049	0.64079	0.874021	1.2483	0.645605	0.441892	0.557975
CHGG_01157	2.15827	1	1.05383	2.32562	4.11183	31.5453	140.154	91.5062	156.884	1.86343	0.284715	0.652589	0.688151	1.29588	4.13394	3.5064	2.2974	3.06978	3.42648	0.452265	1.0278	0.895142	1.78888	5.1726	4.04436	2.89037	3.56724
CHGG_01158	0	4.0948	1.02407	1	1.12136	1.25446	5.11544	11.8189	6.25722	0	2.49598	0.7109	0.70882	0.813913	0.945667	2.94386	6.37539	3.70517	0	5.09609	2.33307	2.04837	3.15467	2.70369	6.37546	9.68097	6.01077
CHGG_01159	0	0	0	0	0	0	1	0	0	0	0	0	0	0	0	0.99992	0	0	0	0	0	0	0	0	7.09126	0	0
CHGG_01160	1.90183	1.48183	1.34373	1.67377	1.77294	1.26409	1.21885	1.16815	1	0.215556	0.0536488	0.104973	0.087097	0.123811	0.101129	0.0498563	0.0452503	0.0443154	0.201667	0.060373	0.118333	0.0821245	0.110143	0.100511	0.0447883	0.0355514	0.0459297
CHGG_01161	1.53412	2.66804	2.7572	1.90305	1.87875	1.35225	1.86134	1	1.66008	0.098087	0.0340277	0.0764093	0.0324954	0.0529534	0.0463426	0.0254138	0.0137445	0.0263321	0.0952614	0.0324462	0.065181	0.0386021	0.0613616	0.0497583	0.0249182	0.0172763	0.0291777
CHGG_01162	1.03384	1.45001	1.7039	1.17849	1.06814	1	1.42292	1.65911	2.46808	0.11923	0.0348048	0.0755419	0.0555674	0.071867	0.0662948	0.0366387	0.0311554	0.0526334	0.123954	0.0381889	0.0865343	0.0477939	0.0667617	0.0679514	0.0416584	0.0307534	0.0451643
CHGG_01163	1.19433	1.75829	1.56359	1.48661	1	1.25516	1.90459	1.73833	1.65032	0.249429	0.0851873	0.153834	0.113756	0.1213	0.141784	0.074115	0.0648405	0.0858855	0.236655	0.0845492	0.175278	0.11584	0.125871	0.149894	0.082623	0.068908	0.0873357
CHGG_01164	1.93187	1.15683	1.93457	1	2.1484	7.64583	23.236	19.0077	47.0235	1.09237	0.211084	0.5368	0.282279	0.663823	1.20766	0.823763	0.63897	1.55249	1.73095	0.274037	0.699869	0.329203	0.883197	1.33129	1.05982	0.721173	1.36709
CHGG_01165	1	1.18447	1.42864	1.46636	1.67038	1.77115	1.77553	1.89511	2.17672	0.173708	0.0416347	0.0889551	0.0740334	0.113459	0.108956	0.0501843	0.0446437	0.0628205	0.178594	0.0505171	0.101964	0.0688162	0.102779	0.129457	0.0472942	0.0424514	0.0682372
CHGG_01166	1.83026	1	1.33656	1.46189	1.21402	2.12552	2.44166	2.79937	2.64102	0.535392	0.120691	0.264656	0.216982	0.247609	0.317355	0.172923	0.149007	0.19634	0.56073	0.133335	0.305286	0.184126	0.299509	0.321698	0.164796	0.16257	0.184488
CHGG_01167	2.22274	1	1.28142	1.16202	1.84644	1.66199	1.85042	1.72738	1.2731	0.401579	0.08065	0.193679	0.12953	0.243915	0.219999	0.109419	0.0863898	0.101194	0.441805	0.0913207	0.197354	0.126922	0.248059	0.226729	0.117489	0.084783	0.09119
CHGG_01168	1.57436	1.83629	1.61849	1.62368	1.43186	1	1.47157	1.39159	1.52929	0.185455	0.0587523	0.105318	0.0639366	0.0943923	0.078921	0.0478109	0.0378518	0.0506394	0.178251	0.0596901	0.110738	0.0723539	0.0979187	0.0890798	0.0529378	0.0378652	0.0540165
CHGG_01169	1	1.7959	1.08957	1.61014	2.24694	1.94986	3.59995	2.41994	6.07463	0.475025	0.152396	0.230779	0.176649	0.342003	0.303562	0.213545	0.13376	0.292703	0.533509	0.175395	0.260713	0.217166	0.360204	0.311269	0.20861	0.133585	0.256606
CHGG_01170	1.38601	2.54085	1	2.4813	2.16737	13.3513	52.898	68.9041	82.714	1.15498	0.463348	0.457166	0.632822	0.668362	2.25879	1.7696	1.71253	2.05051	2.50246	0.508463	0.877981	0.727025	1.10958	1.96626	1.61452	2.0843	2.03002
CHGG_01171	10.7942	1.38821	2.88426	1.77843	1.41276	1.99016	1	1.04661	1.93773	1.89134	0.290877	0.877748	0.424963	0.557197	0.66802	0.253849	0.20835	0.347572	1.36884	0.347938	1.04585	0.618145	0.948253	0.956491	0.281123	0.25913	0.440262
CHGG_01172	0	4.81586	3.35306	5.41684	1	0	7.19617	2.15375	1.10059	0	4.39397	3.00749	4.97717	0.885994	0	6.80449	2.00919	1.06461	0	258.969	144.89	174.439	174.626	0	437.481	176.989	32.1141
CHGG_01173	4.37939	7.02199	7.73754	8.71267	5.72639	3.30694	2.13286	2.57132	1	0.933627	0.351428	0.698986	0.448398	0.544225	0.431479	0.154873	0.149749	0.112632	1.04064	0.313944	0.68942	0.518007	0.668706	0.546211	0.181957	0.150615	0.119525
CHGG_01174	1	7.45803	1.97656	1.8197	1.68242	1.4321	1.8942	1.72896	1.65456	0.817606	0.751702	0.754239	0.513171	0.713175	0.614742	0.356038	0.304163	0.3454	1.34789	0.745299	0.911087	0.660482	0.787259	0.915669	0.459691	0.339478	0.451348
CHGG_01175	0	1	2.44415	1.72671	1.54785	4.92531	121.703	145.291	587.085	0	0.296938	0.972321	0.56612	0.747028	1.54853	6.13881	4.82103	34.3474	0	0.397961	1.5849	0.806105	1.11279	2.36602	10.0153	7.33233	40.6131
CHGG_01176	1.30722	1	1.02483	1.01869	1.2313	1.18368	1.30103	1.2077	1.42066	0.167376	0.0349602	0.0716543	0.0509603	0.0882207	0.0818876	0.0360452	0.0274325	0.0483195	0.106924	0.0343916	0.0799031	0.0500847	0.0921407	0.0862459	0.0384844	0.0333672	0.0414876
CHGG_01177	1.06329	1.70766	2.41441	2.90626	2.78184	1.72414	2.21695	2.36207	1	0.858897	0.359789	0.826388	0.59621	0.835547	0.659709	0.401254	0.314674	0.302245	1.24094	0.462244	0.928589	0.717064	1.02064	0.850796	0.451082	0.367633	0.353166
CHGG_01178	3.04243	2.62486	5.21277	4.71277	8.62707	5.34534	3.59427	3.64529	1	0.167955	0.0375238	0.100669	0.0785068	0.116454	0.113104	0.0423069	0.0404527	0.0240929	0.184081	0.0391705	0.0986292	0.0725091	0.13396	0.10879	0.0402293	0.0383871	0.0217791
CHGG_01179	1.15969	1	1.02862	1.03721	1.56653	2.11023	1.74278	1.69703	1.88349	0.244354	0.0715354	0.111213	0.0824916	0.142427	0.16855	0.0766241	0.0612185	0.0877	0.248729	0.0596889	0.13416	0.0833579	0.179223	0.198167	0.0778832	0.0610334	0.0972497
CHGG_01180	1	1.34389	1.72569	1.96592	1.60337	2.09766	1.58022	1.82312	1.42943	0.244778	0.0647543	0.168104	0.132989	0.157278	0.192688	0.0760904	0.0628369	0.0693045	0.27868	0.0804344	0.167874	0.118009	0.178362	0.183027	0.0788126	0.0711863	0.0821531
CHGG_01181	1	2.57991	2.71918	2.28758	2.26896	1.86243	4.11473	2.92105	3.86194	0.804995	0.400584	0.828661	0.560243	0.739268	0.648082	0.57702	0.431013	0.594815	1.46502	0.535743	1.03188	0.717719	1.03484	0.846045	0.569796	0.448639	0.690656
CHGG_01182	0	1	0	2.97873	7.36801	9.86658	78.4427	118.291	73.3529	0	0.89596	0	2.4062	5.23504	7.3307	49.9489	70.2935	46.045	0	5.06077	0	10.7168	24.7991	26.8742	106.617	127.215	124.324
CHGG_01183	0	1.15225	0	2.74711	1.8391	1.06321	3.87521	1	3.31297	0	1.12081	0	2.56652	1.83507	1.01489	3.58204	0.967905	2.74792	0	233.242	0	1166.83	262.201	939.072	862.121	184.695	1614.36
CHGG_01184	0	0	0	1	0	0	0	1.98729	1.18132	0	0	0	0.990566	0	0	0	1.85626	1.17167	0	0	0	2504.84	0	0	0	1431.45	1201.48
CHGG_01185	4.41928	2.68324	2.65007	2.6559	2.26653	1.05343	1.55467	1	1.32025	0.840512	0.245605	0.428545	0.339601	0.437114	0.299634	0.153862	0.114106	0.162136	0.743947	0.298446	0.529846	0.416179	0.534338	0.357489	0.18157	0.121326	0.19527
CHGG_01186	0	1.66687	1.00161	1.62227	1	2.73456	13.9614	7.73393	28.606	0	1.10547	0.798477	1.09504	0.773397	1.86201	7.70827	4.08122	15.5193	0	3.05894	3.0472	4.30104	2.92048	6.95892	17.7478	8.43329	36.8792
CHGG_01187	1	4.11704	3.09929	2.54772	2.16578	2.96308	5.25172	3.16791	6.00566	0.785235	0.649613	0.999039	0.62407	0.810941	0.961308	0.692967	0.376298	0.699372	1.77701	0.627668	1.18899	0.728909	0.921485	1.05838	0.618035	0.43518	0.785916
CHGG_01188	1	1.29191	1.86906	1.26058	1.57861	1.48711	1.6552	1.25531	1.48971	0.212874	0.062524	0.150053	0.0716141	0.131217	0.120314	0.0612824	0.0478282	0.0640097	0.219566	0.0657275	0.158981	0.0836205	0.141245	0.137096	0.0637001	0.0500461	0.0747242
CHGG_01189	1	2.97648	3.39696	2.98638	3.33541	2.38388	2.72254	2.63022	1.76772	0.161506	0.0579278	0.115334	0.0812241	0.109301	0.108791	0.0520611	0.0445558	0.0457878	0.15391	0.0616176	0.115807	0.0753176	0.121276	0.112794	0.0492331	0.0421863	0.0458562
CHGG_01190	0	2.00685	0	1	0	6.68362	38.7072	79.2638	77.8883	0	1.83351	0	0.939779	0	5.84879	32.4363	65.9976	67.8628	0	16.766	0	12.1965	0	38.7866	123.174	216.818	259.357
CHGG_01191	2.3817	6.64791	0	8.4315	2.37773	1	223.207	137.48	326.675	1.85056	2.46189	0	3.50522	1.81943	0.879863	42.0455	22.3143	63.4253	6.89016	4.01572	0	7.01492	4.8513	3.29956	61.5799	24.9247	110.29
CHGG_01192	2.04578	4.68139	2.91897	5.85254	1	1.36916	3.33753	6.43933	3.42697	1.36387	0.612735	1.03505	1.05218	0.54423	0.652905	0.559619	0.645847	0.606064	1.93334	0.731038	1.2379	1.1588	0.807008	1.00786	0.558771	0.676529	0.632123
CHGG_01193	0	1.98666	1.00059	2.75947	1	2.25009	36.1632	59.0868	53.1466	0	1.34195	0.764997	1.79553	0.800861	1.49925	15.0338	21.621	22.8215	0	3.35877	3.36807	4.92236	2.90218	6.02601	29.5919	37.322	45.5357
CHGG_01194	0	0	0	0	1	8.23226	166.987	117.623	505.383	0	0	0	0	0.773844	3.94086	30.9418	17.5144	91.7734	0	0	0	0	2.54563	6.94962	35.9279	15.9229	127.83
CHGG_01195	0	0	0	1	2.21224	28.7068	84.9945	158.652	67.6391	0	0	0	0.658105	1.31253	12.5967	22.2345	34.6104	18.7845	0	0	0	1.78719	3.28182	28.752	31.8126	39.9712	30.0842
CHGG_01196	1.17068	2.51982	5.64695	6.39468	8.85517	6.04154	3.31779	2.28261	1	0.168095	0.0475751	0.128744	0.106584	0.17901	0.138657	0.0508759	0.0384262	0.0333665	0.176723	0.0489635	0.144627	0.0997917	0.154947	0.143272	0.0556911	0.0390786	0.0280881
CHGG_01197	1.44075	4.28683	6.71121	7.24943	8.00509	3.85778	4.28341	4.41554	1	0.125265	0.0428696	0.108808	0.0797472	0.123041	0.0825185	0.053056	0.0409841	0.0229073	0.131747	0.0483587	0.0964016	0.0644595	0.106171	0.0877462	0.0458071	0.0362792	0.0221035
CHGG_01198	2.07457	1	2.20148	3.16233	3.43083	3.6004	1.67828	2.24262	1.36618	0.298664	0.0545491	0.149815	0.130289	0.19479	0.18935	0.0651835	0.0595048	0.0638165	0.321308	0.0553269	0.165613	0.123577	0.187945	0.192967	0.0630968	0.0651723	0.0700299
CHGG_01199	0	1	1.68786	1.79516	1.6062	1.116	5.11723	4.1008	2.93482	0	0.256419	0.693166	0.564841	0.653141	0.459342	1.03394	0.659376	0.68651	0	0.338453	1.13132	0.76472	1.12664	0.894852	1.24467	0.722558	0.842245
CHGG_01200	0	0	0	0	0	0	0	0	0	0	0	0	0	0	0	0	0	0	0	0	0	0	0	0	0	0	0
CHGG_01201	0	7.49569	3.38762	2.21338	1	1.53997	4.05745	5.73813	4.5106	0	3.10025	1.82242	1.1819	0.607866	0.851293	1.67482	2.06335	1.89745	0	4.8091	4.26997	2.22898	1.93014	2.34859	2.5818	2.31941	3.18972
CHGG_01202	1	3.86032	2.57962	3.7466	3.52706	2.3129	2.43037	2.56585	2.0343	0.202106	0.0843437	0.1466	0.113109	0.155877	0.117234	0.0580029	0.0582684	0.0699028	0.183343	0.0690046	0.125017	0.105591	0.131603	0.124206	0.0646561	0.0458702	0.0572729
CHGG_01203	1	2.84212	2.33096	3.07739	3.29086	1.83281	2.69806	3.47037	1.95124	0.849708	0.475001	0.753808	0.649704	0.947789	0.681428	0.462174	0.446232	0.423106	1.47589	0.577635	0.864854	0.72277	1.17548	0.88928	0.508164	0.538569	0.432417
CHGG_01204	1	4.04037	4.11312	3.82689	7.38863	9.132	10.3009	6.30702	13.8437	0.435617	0.1863	0.407372	0.282519	0.617758	0.612136	0.355427	0.206269	0.459532	0.626996	0.224548	0.464399	0.257829	0.578958	0.581646	0.338087	0.212708	0.359629
CHGG_01205	0	1.64938	1	1.19992	1.28437	1.06472	3.49028	2.96007	2.91758	0	0.803623	0.58641	0.686512	0.783844	0.622939	1.58231	1.15797	1.4564	0	1.21938	1.5314	1.22369	1.63278	1.37981	2.34121	1.46231	2.09407
CHGG_01206	1	0	0	3.68386	0	1.07492	13.6835	29.7222	23.7175	0.93239	0	0	3.47611	0	1.0208	12.4467	27.1812	21.8082	1020.77	0	0	122.691	0	47.2558	335.736	278.878	293.02
CHGG_01207	1.64223	1.49381	1.14515	1.0285	1.06372	1	1.63739	1.01434	1.21607	0.269451	0.0800877	0.127269	0.0875129	0.128927	0.12521	0.0730879	0.0455282	0.063858	0.268027	0.0690439	0.138119	0.0868624	0.13229	0.121683	0.0742729	0.0470458	0.0755381
CHGG_01208	1	2.27546	1.73433	1.9813	2.55253	2.49053	3.13468	3.13554	3.79129	0.224376	0.0758386	0.132285	0.0877944	0.138616	0.152686	0.0845162	0.0698286	0.0923036	0.224529	0.074364	0.125873	0.102719	0.160869	0.153466	0.0840025	0.0749279	0.0906424
CHGG_01209	1	1.59403	1.22828	1.14439	1.72037	1.86759	2.56226	1.95261	2.77143	0.26771	0.066143	0.131885	0.0827884	0.152002	0.157501	0.0912997	0.0672326	0.101474	0.240073	0.0916895	0.137386	0.0974238	0.17249	0.168748	0.0924847	0.0634704	0.104373
CHGG_01210	1.69152	1.75775	2.35416	2.03811	2.14648	1.51611	1.30545	2.22288	1	0.224677	0.0625284	0.14877	0.0877473	0.131729	0.12275	0.0501048	0.0495522	0.0497953	0.24275	0.0696566	0.138176	0.0832559	0.140936	0.121797	0.0453977	0.0549882	0.0496253
CHGG_01211	3.48596	1	2.10656	1.8918	2.52041	2.20241	1.6244	2.19418	1.29586	0.454532	0.0816502	0.234127	0.160968	0.242089	0.219536	0.100444	0.0908164	0.0924418	0.379583	0.0835329	0.226553	0.153049	0.262964	0.257943	0.105202	0.0978702	0.0924723
CHGG_01212	1	1.26136	1.40985	1.20387	1.20323	1.26883	1.06325	1.03675	1.08452	0.0796506	0.0250868	0.0525228	0.0349026	0.0507579	0.0529417	0.0206769	0.0183735	0.0208871	0.0964324	0.0212802	0.0557943	0.0352368	0.0499999	0.0534854	0.0220193	0.0173522	0.0256718
CHGG_01213	0	2.6506	1	4.60574	1.58059	1.16323	2.54642	5.83797	1.50518	0	2.21555	0.920432	4.04713	1.44315	1.02068	2.27268	5.01487	1.39313	0	32.1103	19.8135	61.2751	26.1636	17.9013	28.6664	58.59	22.6002
CHGG_01214	1.4267	1	1.02235	1.2145	1.16699	1.63688	1.30096	1.24681	1.48337	0.203287	0.0543627	0.104651	0.081222	0.106352	0.126581	0.062221	0.0470065	0.0682664	0.213775	0.0505184	0.108188	0.0852769	0.122997	0.131075	0.0643764	0.0473403	0.0726921
CHGG_01215	1.89151	1	3.51011	16.9779	52.8093	177.186	137.122	274.051	122.391	1.1348	0.178056	0.670086	1.18308	2.59742	3.38776	2.16512	2.25996	2.29737	1.78936	0.19466	0.823307	1.1743	2.23718	3.66701	1.97625	2.28539	1.98447
CHGG_01216	1.87751	1	1.56694	2.83052	9.49946	41.948	67.424	47.1635	56.723	1.21873	0.210631	0.497192	0.470842	1.17618	2.25744	1.58014	1.02713	1.41448	1.95634	0.2362	0.668207	0.468369	1.32956	2.16478	1.31179	1.05623	1.47045
CHGG_01217	2.05413	1.58443	1	1.13066	1.40568	2.35693	3.86168	3.67348	4.93443	0.376975	0.100475	0.14667	0.110344	0.179306	0.21639	0.160537	0.0965479	0.152583	0.349647	0.0893404	0.149255	0.122716	0.183208	0.279699	0.123954	0.118545	0.182129
CHGG_01218	1	2.13226	2.95442	2.55193	2.18949	2.4738	3.79312	3.62536	2.90161	0.228557	0.0719156	0.166783	0.107544	0.141537	0.164284	0.069185	0.0688185	0.0839604	0.262646	0.0690285	0.165349	0.11186	0.152545	0.15913	0.0943085	0.0756575	0.0907865
CHGG_01219	5.29809	2.70879	1.78603	2.53938	1.87152	1.79093	1.13418	1.35305	1	1.00155	0.31279	0.539378	0.408545	0.562615	0.517956	0.180541	0.167526	0.178189	1.23422	0.336458	0.724881	0.370475	0.619327	0.53488	0.218818	0.179647	0.203298
CHGG_01220	3.34494	3.39062	3.81023	2.94822	2.36781	2.45013	2.44911	2.24837	1	0.309	0.0784967	0.161411	0.105258	0.137715	0.149742	0.0657324	0.0542346	0.0440466	0.251557	0.073632	0.190867	0.11621	0.145616	0.129175	0.070141	0.0562596	0.0499945
CHGG_01221	1.32789	1	1.20211	1.10991	1.43737	2.21101	3.23152	2.65114	3.4036	0.211179	0.049253	0.108825	0.0734187	0.124794	0.147761	0.0845699	0.0648245	0.0842657	0.237201	0.0518549	0.117001	0.0772391	0.128425	0.147224	0.0764443	0.0624415	0.097963
CHGG_01222	14.1757	2.30817	1	2.12259	1.65536	2.39521	6.94699	6.72471	7.41666	5.02305	0.897745	0.838576	1.09919	1.29712	1.62466	1.65394	1.32404	2.10096	4.65779	1.29625	2.33295	2.17946	3.26196	2.83426	2.12296	1.61956	2.58617
CHGG_01223	0	2.9828	1.96109	0	1	2.1803	12.2285	13.5869	17.8963	0	2.66518	1.78873	0	0.901072	2.0054	10.7107	12.1957	15.8972	0	55.6476	30.0275	0	36.3259	105.688	237.332	122.886	321.45
CHGG_01224	4.8607	2.19324	2.46403	2.26479	4.6791	2.16432	1.88163	1.71695	1	1.52649	0.362773	0.79515	0.428396	1.02583	0.770551	0.282099	0.24023	0.257861	1.65545	0.337791	0.859104	0.602204	1.22867	0.884042	0.371793	0.276989	0.298567
CHGG_01225	26.0003	1.87005	13.0898	18.2233	1	2.03601	2.19673	3.46103	4.10519	5.25661	0.587194	3.24537	2.83942	0.771822	1.27992	0.737634	0.830804	1.11199	5.09422	0.925175	4.27098	3.17518	1.76462	2.27604	0.841024	0.849814	1.16863
CHGG_01226	1	1.88898	1.60336	1.41671	1.53784	1.66657	2.14481	1.51827	2.4941	0.180923	0.0545856	0.109436	0.0686373	0.126773	0.101871	0.0663726	0.0409278	0.067185	0.175978	0.0569524	0.107191	0.0794601	0.118736	0.107683	0.0583995	0.0441631	0.0706959
CHGG_01227	0	1.11607	1.13349	1	1.8558	35.335	141.137	115.235	204.505	0	0.607611	0.777068	0.69188	1.24079	11.1798	17.0323	13.0408	26.0505	0	0.967984	2.19398	1.44739	3.44993	20.2209	31.8699	16.1169	42.954
CHGG_01228	1	3.10268	1.75404	1.13906	1.25058	1.83074	2.70534	2.29782	2.01105	0.381279	0.166694	0.238034	0.15155	0.208954	0.246814	0.150472	0.117042	0.142798	0.428246	0.172938	0.310483	0.165621	0.24528	0.312501	0.153746	0.118596	0.150739
CHGG_01229	1	6.00595	5.78479	5.82915	11.4175	9.94314	10.3352	8.63946	11.1178	0.190454	0.0882133	0.165506	0.118469	0.209211	0.249331	0.108836	0.0766798	0.11831	0.233057	0.0827273	0.166513	0.129326	0.225352	0.214082	0.116818	0.0755274	0.13645
CHGG_01230	1	1.21117	1.55389	1.66121	3.05167	3.63151	3.44677	4.10364	4.03494	0.254979	0.0603795	0.135854	0.105	0.205808	0.226371	0.109686	0.0878567	0.121558	0.281915	0.0677435	0.150953	0.116418	0.190992	0.222904	0.108232	0.0850609	0.104799
CHGG_01231	1.63079	26.7387	15.0504	26.8418	0	1	3.45004	17.3167	2.42335	1.31618	12.9224	8.47135	14.6366	0	0.808724	2.09959	8.53121	1.62573	7.15314	31.9418	40.7585	46.5278	0	5.10768	5.03102	14.5631	4.104
CHGG_01232	3.07793	1.73326	5.80669	5.11654	2.79456	2.35503	1.29121	2.35348	1	0.796731	0.151019	0.537059	0.367137	0.380319	0.392916	0.123831	0.134014	0.119765	0.802896	0.158266	0.585998	0.386352	0.48175	0.391121	0.128316	0.137573	0.121585
CHGG_01233	1	2.84009	4.53085	6.83184	7.46457	5.38125	5.72642	4.31348	2.0152	0.0840624	0.0229229	0.0629933	0.0472762	0.0833919	0.0587835	0.0361954	0.019679	0.0227252	0.066688	0.0246893	0.0543464	0.0565509	0.0643518	0.0621426	0.0299132	0.023744	0.0208552
CHGG_01234	1	4.7437	9.37791	9.89882	9.19716	8.72747	8.60768	7.13655	1.83983	0.109114	0.0420267	0.115473	0.0977187	0.117313	0.107221	0.0504659	0.0337929	0.027005	0.121783	0.0405195	0.102505	0.0726245	0.108355	0.106746	0.0544634	0.0424877	0.0259478
CHGG_01235	1	3.60517	2.62891	3.0798	4.51207	4.383	4.64233	4.0255	4.55768	0.835543	0.484644	0.796014	0.715163	1.15792	0.992671	0.571397	0.415955	0.558089	1.50355	0.564782	0.971789	0.724969	1.06912	1.31386	0.58237	0.414612	0.567896
CHGG_01236	1.35057	1.11765	2.40368	1.87308	1.16845	1	1.1251	1.36809	1.26515	0.627901	0.155317	0.4621	0.274407	0.354662	0.319941	0.161241	0.157751	0.200416	0.724992	0.196228	0.604586	0.346151	0.382763	0.414843	0.192499	0.162442	0.222169
CHGG_01237	3.01161	3.19761	6.0283	5.67618	6.1664	3.77855	3.01648	3.18245	1	0.360584	0.0760164	0.211854	0.142457	0.216723	0.169067	0.0731405	0.057371	0.0453683	0.305769	0.082978	0.200174	0.145063	0.231416	0.180037	0.0745257	0.0598111	0.0404167
CHGG_01238	5.28865	3.07141	5.6313	5.58928	4.13269	2.58619	1.92494	1.96446	1	0.978602	0.211641	0.605967	0.427126	0.615522	0.451063	0.175116	0.155184	0.131727	1.09426	0.263558	0.658971	0.471613	0.590777	0.490306	0.2032	0.160463	0.154356
CHGG_01239	1.47346	2.10419	3.2853	2.6667	2.59168	1.52634	2.44621	1.6903	1	0.0821489	0.0247719	0.0587032	0.0333851	0.0486377	0.0403961	0.0231055	0.0157986	0.0167257	0.0903021	0.0248211	0.0597899	0.0370246	0.0521948	0.0431011	0.0274676	0.0151475	0.0173293
CHGG_01240	11.8207	5.72994	9.17984	9.97423	7.25992	3.50506	2.98515	3.13316	1	0.230339	0.0582873	0.131887	0.0897931	0.125609	0.0803972	0.0369395	0.0331258	0.0242368	0.270068	0.0504926	0.159928	0.105423	0.151194	0.108352	0.0407886	0.0305341	0.0247939
CHGG_01241	5.9944	6.71453	13.464	10.7427	6.93745	4.08099	3.88973	4.60548	1	0.187478	0.060018	0.14546	0.0846069	0.106084	0.0906907	0.042179	0.0299938	0.0225801	0.197134	0.055121	0.181616	0.0928387	0.139216	0.0851701	0.0404035	0.0365648	0.0221828
CHGG_01242	2.67054	4.18259	7.10318	6.10312	4.55731	2.55172	2.72543	2.54089	1	0.119594	0.0269928	0.0849632	0.0558222	0.0836175	0.0495631	0.0308567	0.0173369	0.020274	0.119163	0.0438142	0.0883645	0.0524494	0.0736006	0.0599353	0.0231215	0.022899	0.0208574
CHGG_01243	4.96485	4.15883	7.90784	7.81355	5.99875	3.26849	2.74582	2.68939	1	0.152353	0.0319408	0.114134	0.0667413	0.0805733	0.068141	0.0323522	0.0232256	0.0163895	0.15214	0.0387111	0.117109	0.05858	0.0853834	0.0663913	0.0283748	0.019496	0.0191435
CHGG_01244	7.8618	6.17713	14.2666	12.8265	7.83587	4.2012	3.21152	4.01152	1	0.243598	0.065979	0.200529	0.140192	0.173605	0.128446	0.0535997	0.0443891	0.0298411	0.281883	0.0663028	0.195764	0.10439	0.152089	0.120863	0.0433368	0.0444465	0.02918
CHGG_01245	2.69678	2.41574	4.15886	3.84617	2.87491	2.35586	1.77229	1.9978	1	0.0966683	0.0220503	0.0574389	0.0327996	0.0487865	0.0400575	0.015897	0.0161358	0.0129051	0.0833783	0.021381	0.0482055	0.0374513	0.0468467	0.0464206	0.0147051	0.0162344	0.0166118
CHGG_01246	6.73326	6.04724	9.34603	10.0684	6.27161	3.41638	2.92756	2.75955	1	0.197004	0.0492092	0.137782	0.0958866	0.129246	0.0960592	0.0376658	0.0324864	0.0295321	0.203961	0.069393	0.141789	0.12646	0.112641	0.0880023	0.033991	0.0355764	0.0253255
CHGG_01247	3.59476	3.50452	3.75789	3.43931	2.51836	1.56264	1.29863	1.3488	1	1.75933	0.640115	1.17309	0.820034	1.00892	0.736887	0.343209	0.287199	0.328184	2.11662	0.64515	1.6514	0.854703	1.20058	1.12473	0.429932	0.341863	0.38141
CHGG_01248	3.36736	1.78052	2.44974	1.72888	1	1.1132	9.47496	4.63079	24.7853	0.232278	0.0611598	0.150054	0.0845737	0.0920395	0.103692	0.156296	0.074639	0.161868	0.329449	0.0585959	0.151964	0.07808	0.087701	0.113201	0.186392	0.0655042	0.206871
CHGG_01249	1	1.63087	1.94218	1.75431	1.56935	1.33064	1.52369	1.40085	1.12214	0.210186	0.0690669	0.135568	0.0884773	0.140399	0.113951	0.0666377	0.0467405	0.0580233	0.199296	0.0659615	0.135204	0.0935783	0.12607	0.134304	0.0610842	0.0443083	0.0634868
CHGG_01250	1	2.0798	1.71388	2.05588	2.49918	3.41612	4.02807	3.66435	4.99603	0.286392	0.0872333	0.159647	0.121893	0.192683	0.196218	0.114235	0.0829634	0.135427	0.288556	0.09467	0.154368	0.110744	0.198534	0.218701	0.11675	0.101534	0.100171
CHGG_01251	1	1.01747	1.40518	1.81011	1.49214	2.49014	3.63123	4.14256	4.03099	0.759259	0.212725	0.427355	0.425261	0.484054	0.647772	0.381871	0.320666	0.424012	1.07096	0.250096	0.590252	0.44791	0.649885	0.760079	0.416411	0.358515	0.481616
CHGG_01252	0	1.25414	1	1.0367	1.19544	1.08781	3.9058	3.79113	2.48077	0	1.05426	0.84933	0.875841	1.0074	0.913571	3.15887	3.13908	2.05388	0	12.5136	7.86614	9.49019	19.4886	25.5409	22.2941	16.1395	15.0365
CHGG_01253	0	0	2.30727	0	0	0	1.01637	0	1	0	0	2.18572	0	0	0	0.88247	0	0.955816	0	0	5433.91	0	0	0	2593.03	0	915.94
CHGG_01254	1.43453	1	1.06529	1.09568	1.52073	2.46602	2.20817	2.41861	2.16908	0.298055	0.0627515	0.133359	0.0863891	0.16616	0.185552	0.0902944	0.0811781	0.103744	0.297592	0.0649422	0.125756	0.0887978	0.167192	0.19473	0.0869299	0.0784011	0.0971756
CHGG_01255	0	5.35805	0	3.7543	0	0	1	3.8465	4.60671	0	5.19597	0	3.70335	0	0	0.983347	3.69078	4.32096	0	2477.02	0	1600.09	0	0	348.93	527.57	479.041
CHGG_01256	2.93263	3.22829	2.42461	2.61062	2.32304	2.85672	1.75056	1.99228	1	0.966747	0.308297	0.555285	0.353101	0.510819	0.646175	0.217795	0.189592	0.174849	1.07113	0.323858	0.583685	0.427366	0.611382	0.675201	0.275407	0.195124	0.214653
CHGG_01257	1.51633	1	1.37946	1.22506	1.08932	1.16901	2.34832	2.12877	3.21034	0.887128	0.218471	0.552752	0.33717	0.435703	0.432272	0.332509	0.248988	0.445032	0.965101	0.294435	0.597134	0.390335	0.654482	0.580889	0.363894	0.265905	0.437795
CHGG_01258	1	2.81604	2.77043	4.77081	2.93706	5.19608	9.24232	6.196	9.2035	0.458224	0.173401	0.33075	0.307422	0.379346	0.473287	0.301769	0.203611	0.382337	0.574006	0.185509	0.386369	0.287998	0.446906	0.479625	0.318459	0.215893	0.321459
CHGG_01259	1.69836	1	3.57602	3.80739	3.51345	3.86354	6.36725	4.63	7.82333	0.420278	0.0700228	0.246502	0.197487	0.281284	0.297521	0.200883	0.13573	0.202353	0.549809	0.0877611	0.326592	0.198283	0.300854	0.286975	0.188628	0.134024	0.219127
CHGG_01260	1	1.76548	1.97004	3.02095	2.06088	2.12704	1.51591	2.09276	1.29654	0.151477	0.0497837	0.0943216	0.0775956	0.0920579	0.093269	0.040307	0.0410401	0.0367659	0.14538	0.0490394	0.110402	0.0828484	0.102832	0.103906	0.0442056	0.0360641	0.0414392
CHGG_01261	7.46126	12.899	12.3805	8.31137	6.70495	4.7662	5.23008	2.97157	1	2.14773	0.720966	1.50986	0.791499	1.07121	0.886059	0.477154	0.288004	0.208311	2.15137	0.780854	1.5017	0.938366	1.21111	1.01487	0.503646	0.326416	0.231866
CHGG_01262	2.84815	2.8903	3.17324	3.41783	2.86579	2.32781	1.66881	2.14156	1	0.252735	0.0743518	0.152619	0.120964	0.17006	0.137931	0.0608263	0.0519171	0.0491284	0.270884	0.0764199	0.169855	0.105864	0.156905	0.14624	0.0552253	0.0544733	0.0438851
CHGG_01263	2.41931	2.9471	2.11176	2.54238	2.12775	1.50345	1.43728	1.20031	1	0.0727219	0.0209905	0.0433902	0.0309452	0.0428654	0.0373247	0.0188365	0.0128387	0.0157727	0.0648614	0.0249603	0.0458538	0.0304178	0.0447746	0.0358929	0.0157313	0.0128913	0.0157014
CHGG_01264	1	5.02207	4.26368	3.18623	3.58097	3.94784	7.11389	4.59724	3.27012	0.659561	0.390752	0.731177	0.405096	0.692756	0.626076	0.460526	0.285141	0.275713	1.09026	0.35089	0.702103	0.521186	0.755068	0.672363	0.499598	0.318578	0.373315
CHGG_01265	1.04867	1.22571	1.2468	1.1779	1.65453	1.32612	1.24419	1.45196	1	0.105089	0.028001	0.0595424	0.039239	0.0712609	0.0766694	0.031271	0.0260093	0.0242262	0.106536	0.0278375	0.0704241	0.0409217	0.0696094	0.0624869	0.0280083	0.0262464	0.0255455
CHGG_01266	1.40305	1.29171	1.30778	1.37115	1.53331	1	1.1313	1.06134	1.15072	0.174249	0.0444311	0.0912676	0.0608828	0.0966734	0.0916779	0.0369846	0.0309139	0.0436609	0.156728	0.0500333	0.106651	0.0648746	0.108984	0.0947787	0.0431238	0.0309378	0.0453136
CHGG_01267	1.20794	0	0	1	8.9671	161.933	425.049	412.907	475.906	1.05565	0	0	0.851506	4.44976	50.761	53.4717	42.0433	70.7828	5.75364	0	0	2.15492	10.4856	101.961	71.0797	41.258	82.9352
CHGG_01268	48.9756	31.4887	18.5617	21.5741	6.79072	2.59036	4.973	2.3829	1	3.46656	1.41037	2.4431	2.00333	1.3422	0.823376	0.572141	0.318705	0.245602	4.32741	1.74853	2.46159	1.84091	1.56167	1.08507	0.617765	0.301444	0.305317
CHGG_01269	0	6.53171	1	5.54664	2.35365	4.54675	41.8813	44.3427	57.7606	0	2.30886	0.716116	2.54481	1.38478	2.43004	12.0493	11.6461	18.0227	0	4.26257	2.02834	5.2227	3.75579	6.63315	19.913	15.6377	31.1939
CHGG_01270	1.45632	1.09592	1.10765	1.02542	1.10862	1.18159	1	1.26979	1.03998	0.0799296	0.0202522	0.0449462	0.0256126	0.0405531	0.0436731	0.0189605	0.015784	0.020645	0.0727718	0.0214621	0.0434187	0.0310615	0.0493403	0.0458892	0.0190936	0.0193512	0.0215093
CHGG_01271	1	1.57637	1.7493	1.3667	1.7577	2.01577	2.25209	2.44294	3.16306	0.1352	0.0446025	0.0822595	0.0433644	0.0936425	0.0937776	0.0437112	0.0341231	0.0590875	0.142033	0.0467345	0.0913797	0.0562184	0.0829523	0.0894112	0.0427078	0.0355419	0.0530501
CHGG_01272	4.06342	2.31272	2.68004	1.98439	1.80235	1.11078	1	1.49632	1.00308	0.222532	0.0723081	0.130798	0.0818137	0.115992	0.0991648	0.0444975	0.0383916	0.0416857	0.225606	0.0682289	0.134357	0.0926969	0.137042	0.0895111	0.0419786	0.0452918	0.0441272
CHGG_01273	1	2.06326	2.93397	1.8445	2.04094	1.68955	3.62995	2.3863	6.75576	0.291858	0.101514	0.213507	0.114617	0.216205	0.181507	0.141525	0.0841872	0.177546	0.332549	0.0942769	0.251544	0.143209	0.227685	0.20058	0.132837	0.0851085	0.169272
CHGG_01274	1	1.7727	2.48896	1.4427	1.33204	1.48234	2.07466	1.92072	1.09738	0.262444	0.0784755	0.180608	0.105195	0.130942	0.142472	0.0837765	0.0602359	0.0650362	0.26447	0.082219	0.182257	0.102022	0.153445	0.163351	0.0900396	0.0733731	0.0612754
CHGG_01275	0	1	3.77577	1.44268	0	2.10119	3.70692	2.6483	0	0	0.949557	3.54022	1.30121	0	1.96092	3.42685	2.48876	0	0	323.706	3037.61	150.264	0	1576.25	571.548	190.926	0
CHGG_01276	0	12.0258	0	0	0	0	1	3.07495	0	0	11.499	0	0	0	0	0.986984	2.78686	0	0	6486.55	0	0	0	0	1354.43	1303.11	0
CHGG_01277	2.97093	1.40025	1.80731	2.16383	1.56935	1.39899	1	1.23307	1.12025	0.106585	0.0254468	0.0530646	0.0405315	0.0555384	0.0511673	0.0193395	0.0159801	0.0219662	0.0984161	0.0258112	0.0561065	0.0383103	0.0610832	0.0500465	0.0203142	0.0191977	0.0263048
CHGG_01278	10.0036	3.5279	5.87217	4.76177	3.90939	3.62298	1.63898	3.14506	1	1.5467	0.433559	0.953073	0.584685	0.860183	0.758788	0.24207	0.267806	0.199666	1.42977	0.458948	1.02163	0.780492	0.867865	0.899499	0.292096	0.356203	0.260802
CHGG_01279	2.73289	3.50638	6.04416	4.40582	3.29163	2.85087	1.77949	3.25625	1	0.438528	0.132737	0.27235	0.197002	0.255195	0.217114	0.0761511	0.0965208	0.0710237	0.491245	0.125537	0.333051	0.205047	0.252366	0.254792	0.0919595	0.0981278	0.0785494
CHGG_01280	1	1.68312	2.48116	2.56997	2.01722	2.19508	2.07343	3.66896	2.25731	0.249561	0.0656986	0.163599	0.11384	0.172844	0.158516	0.0686594	0.072715	0.0785051	0.267089	0.0705518	0.200743	0.111224	0.168123	0.16535	0.0839552	0.0834292	0.0965901
CHGG_01281	1.27037	1	1.41097	1.34858	1.3526	1.2573	1.28835	1.68521	1.51343	0.206507	0.0557984	0.107741	0.082208	0.11743	0.105748	0.0535317	0.0515282	0.062051	0.216885	0.0576627	0.124275	0.0804293	0.123471	0.115989	0.0529916	0.0516527	0.0611511
CHGG_01282	1.96677	1.52189	2.38458	2.38301	1.76332	1.27918	1.32476	1.35146	1	0.652259	0.180744	0.460395	0.305326	0.336855	0.286154	0.154814	0.143159	0.149974	0.700779	0.202213	0.522644	0.370791	0.458057	0.356068	0.197839	0.124068	0.152443
CHGG_01283	3.51845	3.49055	4.70521	5.27591	3.87428	2.164	2.21964	2.51829	1	0.928866	0.269082	0.577368	0.450189	0.623509	0.417681	0.200817	0.168866	0.14733	1.05074	0.315871	0.661907	0.491939	0.627834	0.491391	0.227412	0.198799	0.160288
CHGG_01284	1.02271	1.51505	1.19188	1.09687	1.49188	1.02329	1.57119	1.17329	1	0.377858	0.118578	0.223775	0.127116	0.218419	0.177792	0.1096	0.0800948	0.0975379	0.401644	0.132237	0.220358	0.148673	0.2457	0.223304	0.124151	0.0775947	0.105036
CHGG_01285	2.50473	2.23517	3.41255	3.5075	1.52839	1.13235	2.15394	1.82498	1	0.961651	0.237907	0.546677	0.412509	0.378789	0.293055	0.204892	0.14625	0.141198	0.822028	0.225382	0.61252	0.318863	0.454007	0.388852	0.21931	0.190403	0.149212
CHGG_01286	1.00438	1	1.34969	1.456	1.67899	1.95533	1.8929	2.03047	1.42815	0.225083	0.0554995	0.123628	0.0933625	0.158268	0.166733	0.0805123	0.0660393	0.0770112	0.250736	0.0643699	0.137819	0.104732	0.148513	0.1567	0.0707914	0.0678783	0.0737399
CHGG_01287	1	3.19988	2.3317	2.48082	1.88521	2.34645	3.65694	2.69323	2.7864	0.19716	0.085886	0.140241	0.100602	0.135591	0.139246	0.0802421	0.0592765	0.0749128	0.210704	0.0805316	0.135465	0.0975804	0.144786	0.153695	0.0862891	0.0616999	0.0968236
CHGG_01288	0	1.54211	1.95786	1	1.12279	1.70211	16.9807	23.6899	16.4619	0	1.08479	1.39505	0.783036	0.869023	1.22202	8.04784	10.6953	8.3836	0	3.54105	5.70954	3.14605	3.52271	4.93392	27.756	23.0696	25.6697
CHGG_01289	4.29135	3.59937	2.01259	3.1714	2.5571	2.22892	1.27249	1.86347	1	0.591106	0.175957	0.285539	0.269709	0.341883	0.292634	0.113374	0.115576	0.101583	0.585211	0.224272	0.322253	0.273312	0.338935	0.340082	0.121308	0.122558	0.118913
CHGG_01290	1.467	1.83324	1.01662	1	1.53362	2.24467	2.9867	2.39497	3.09442	0.24749	0.0697369	0.118677	0.0793981	0.145804	0.173036	0.0869131	0.0550869	0.106162	0.257682	0.072877	0.128635	0.0794508	0.165312	0.164844	0.0949419	0.0754358	0.102597
CHGG_01291	0	1	0	8.25719	2.06917	4.26915	15.6624	41.5278	5.38078	0	0.915348	0	7.44668	1.88989	3.88454	13.5038	37.9977	4.7372	0	27.3505	0	247.501	104.159	394.821	246.311	409.827	168.881
CHGG_01292	1.17455	1.38819	1	1.68845	3.93009	5.30969	6.40037	6.8775	8.08588	0.983368	0.359718	0.533244	0.498111	1.10697	1.43983	0.842367	0.609005	0.921772	2.1167	0.439493	0.795343	0.670575	1.47689	1.42236	0.678126	0.600545	1.04813
CHGG_01293	0	32.219	9.89687	9.86324	1	2.39987	9.44108	12.1216	12.3315	0	25.7996	8.1719	7.87267	0.890159	2.02967	7.71402	9.10531	9.86249	0	115.753	65.3652	63.075	12.6437	15.508	34.8774	36.4742	45.7705
CHGG_01294	0	1.77898	1.79126	2.71055	1	2.89591	13.0585	16.4408	41.2204	0	0.589797	0.819872	0.950006	0.545286	1.26233	3.10432	2.91622	9.36452	0	0.793221	1.65809	1.65316	1.03395	2.58583	3.43334	3.04397	11.6104
CHGG_01295	1	16.6506	7.53193	16.2156	0	1.25783	2.38867	19.3568	1.58393	0.837107	8.55336	4.38438	9.99074	0	0.981835	1.61157	9.7199	1.0852	5.98126	25.2326	19.4439	30.9763	0	4.75387	4.77127	21.5592	3.72679
CHGG_01296	3.77142	2.31735	2.39938	2.24136	2.31994	1	3.41634	3.15889	4.45475	1.48758	0.341681	0.67452	0.452957	0.80563	0.448682	0.459352	0.364867	0.463641	1.43737	0.462025	1.00565	0.619573	0.870226	0.615963	0.422233	0.36295	0.514965
CHGG_01297	3.96569	2.6716	3.32923	3.37635	2.55758	1.96104	1.26363	1.52211	1	0.170284	0.0352561	0.0944394	0.0691828	0.0897704	0.0694362	0.0278643	0.0273516	0.0245985	0.162719	0.0376928	0.10524	0.0623051	0.093692	0.0777976	0.0290845	0.0214861	0.0308351
CHGG_01298	3.47037	2.01366	2.45928	2.49689	1.92142	1.43075	1	1.15388	1.23167	0.11651	0.030797	0.0701238	0.0495537	0.0657405	0.0537094	0.0209421	0.0185539	0.0273633	0.11581	0.0314699	0.0720421	0.050207	0.0654848	0.0538868	0.0213517	0.0199809	0.0266483
CHGG_01299	1	11.7156	7.90159	8.82166	11.0223	12.1753	14.5354	11.1864	14.9107	0.838432	0.882631	1.37907	0.92994	1.55663	1.59429	1.06783	0.654354	0.943142	2.03233	1.04262	1.52436	1.10186	1.73599	1.81097	0.874427	0.645481	1.00755
CHGG_01300	1.26193	1	2.06788	1.70373	1.492	3.88965	3.48596	4.23637	4.44821	0.726467	0.182967	0.48247	0.312758	0.413322	0.562398	0.31294	0.284846	0.366549	0.869705	0.181988	0.567137	0.33089	0.464752	0.63892	0.34785	0.313667	0.396608
CHGG_01301	1	1.26023	1.35563	1.20189	1.42389	1.55753	1.48474	1.52978	1.2528	0.116356	0.0323222	0.0732932	0.0469415	0.0732572	0.0687324	0.0333604	0.0276302	0.0346258	0.126603	0.0320148	0.0691453	0.0467258	0.0718526	0.0731098	0.0343662	0.0313092	0.0360811
CHGG_01302	2.21294	2.47667	2.23557	2.07217	1.62824	1.83374	1.1497	1.35066	1	0.102114	0.0264874	0.0565191	0.0316128	0.0389373	0.0499718	0.0177666	0.0141789	0.0180789	0.0850372	0.0280354	0.0517188	0.0336514	0.0474702	0.0580962	0.0177635	0.015716	0.0150964
CHGG_01303	1.94766	1.02913	1	1.00326	1.08302	1.38863	1.69694	1.88706	1.78381	0.197501	0.0533831	0.101974	0.0713143	0.112131	0.14075	0.0734794	0.0543012	0.0715162	0.271135	0.0606734	0.11442	0.0812775	0.136759	0.152792	0.0697824	0.0566641	0.0750064
CHGG_01304	1	1.46361	2.38613	3.06167	7.60077	16.6776	23.5731	24.2531	52.8456	0.451943	0.130856	0.327003	0.235094	0.495364	0.716155	0.488016	0.32971	0.599016	0.682525	0.129474	0.334565	0.214597	0.54331	0.814698	0.461603	0.374035	0.783651
CHGG_01305	23.0501	19.6548	1.55514	1.20724	1	1.23871	1.52302	1.50807	1.69392	1.68189	0.828616	0.579687	0.327555	0.439978	0.491066	0.288286	0.211964	0.296531	1.89539	1.27645	0.652132	0.410931	0.695394	0.68581	0.29448	0.217947	0.354598
CHGG_01306	0	11.3635	2.47456	3.6955	1	1.72786	15.5644	22.4875	37.8623	0	7.40331	1.94823	2.79898	0.9209	1.42752	10.3865	14.6235	25.012	0	21.2903	8.84009	11.5431	5.13691	6.6793	29.7943	35.0092	67.4184
CHGG_01307	2.96718	1	2.49973	1.53617	1.77057	1.90157	8.78275	11.6975	31.6454	2.19205	0.369238	1.01268	0.622953	0.896025	0.883314	1.07124	0.935693	2.40107	2.6897	0.465218	1.67154	0.700479	1.3097	1.1369	1.06601	1.05602	2.18083
CHGG_01308	0	4.50244	1	2.43428	2.62264	2.32951	8.58148	11.4389	14.0073	0	2.76622	0.745145	1.64237	1.69242	1.58116	5.18003	6.21826	8.24057	0	7.69673	3.66877	4.88653	6.52383	5.51916	11.13	12.5593	19.0392
CHGG_01309	1	2.2529	1.46859	1.81198	2.5078	2.07083	2.57796	2.42261	2.12442	0.116509	0.0394349	0.0668802	0.0490301	0.0802286	0.0715305	0.0359429	0.0329493	0.0414702	0.118667	0.0372778	0.0647472	0.0516664	0.0949304	0.0787655	0.0447395	0.033272	0.0405461
CHGG_01310	1	2.07183	1.86338	1.22911	1.45692	1.96661	2.72658	2.54819	4.34525	0.337496	0.120128	0.231343	0.135414	0.195294	0.265406	0.134245	0.109913	0.176671	0.37101	0.141836	0.231593	0.133694	0.234029	0.268514	0.137135	0.11616	0.197801
CHGG_01311	3.63747	3.69169	5.63449	4.14594	3.81305	2.2984	2.07438	1.52239	1	0.359621	0.0892957	0.251055	0.150834	0.187145	0.180546	0.07014	0.050698	0.0530506	0.336979	0.108268	0.273883	0.137515	0.22768	0.147273	0.0734668	0.0495949	0.0570412
CHGG_01312	2.58252	1.7611	2.34216	1.8315	1	1.34051	17.0849	11.1485	35.0892	1.31463	0.275787	0.644753	0.34774	0.38192	0.441309	0.725146	0.571207	1.22882	1.78385	0.330934	0.808521	0.473944	0.502933	0.586975	0.958417	0.656514	1.24479
CHGG_01313	0	1.07717	0	0	0	0	3.37439	1	1.56311	0	1.05189	0	0	0	0	2.97997	0.983161	1.45147	0	595.674	0	0	0	0	1295.31	358.469	660.68
CHGG_01314	5.06679	4.29564	2.60708	2.68126	1.90399	1.78235	1.68468	1.99148	1	0.415606	0.169009	0.235547	0.171069	0.212695	0.19913	0.0981483	0.0852292	0.0768867	0.464343	0.171669	0.274157	0.162956	0.245454	0.222629	0.100569	0.0883192	0.0883268
CHGG_01315	2.91623	8.2573	6.04854	4.81393	4.84269	2.06436	2.71965	1.49305	1	0.546664	0.252242	0.404355	0.271742	0.404745	0.26168	0.143458	0.0900568	0.100693	0.656979	0.285207	0.461449	0.26452	0.436109	0.281102	0.134365	0.0914051	0.0962521
CHGG_01316	5.22288	5.31705	2.52534	2.43894	1.90041	1	1.70807	1.67484	2.12033	1.05827	0.401604	0.589396	0.385742	0.536549	0.35213	0.221619	0.173946	0.302685	1.14914	0.476205	0.777443	0.473024	0.637831	0.454301	0.223692	0.206346	0.303645
CHGG_01317	0	6.64635	1	6.7322	3.61482	26.5738	87.8421	92.0412	68.0001	0	3.58412	0.879644	3.62281	2.49396	12.9668	37.1295	30.7803	27.2689	0	7.02506	3.94375	8.97554	8.55804	43.6655	58.4574	40.1493	52.6033
CHGG_01318	0	2.0304	1.2409	1.78546	1	1.32579	2.83668	3.39274	2.1631	0	0.839243	0.689484	0.871114	0.574396	0.737377	1.11648	1.08878	0.880738	0	0.931605	1.39952	1.20246	0.981179	1.47423	1.27989	1.09275	1.08323
CHGG_01319	1	2.59927	3.23528	2.44024	3.52557	3.23859	2.52482	2.53794	2.11882	0.255078	0.0848258	0.18632	0.124213	0.231597	0.189507	0.0789907	0.0704483	0.0802455	0.24982	0.0902243	0.197576	0.126518	0.203193	0.227073	0.0812422	0.069189	0.0854441
CHGG_01320	6.6276	2.35576	4.21407	2.97559	2.49102	2.54916	1.39232	2.16215	1	2.08571	0.446424	1.08014	0.582095	0.953487	0.956983	0.325048	0.347954	0.279265	2.06969	0.528696	1.46421	0.869297	1.21745	1.35166	0.431934	0.351724	0.366153
CHGG_01321	1	3.61365	3.25844	3.31061	4.40966	4.27992	4.52233	3.92899	3.61713	0.59723	0.269704	0.531059	0.36859	0.667266	0.587789	0.289491	0.2508	0.308836	0.926482	0.290332	0.63406	0.393033	0.61639	0.618332	0.316839	0.237398	0.30463
CHGG_01322	0	3.40865	0	1.29798	0	1	11.1415	16.5153	24.8127	0	2.82289	0	1.11732	0	0.855769	9.23652	13.3437	20.7384	0	10.7729	0	5.85262	0	4.97624	29.9676	38.3698	78.5005
CHGG_01323	0	5.12251	2.34786	12.6325	1	4.19607	1349.07	1681.71	3558.81	0	2.06999	1.79372	5.26145	0.884562	2.67472	42.639	49.9867	119.829	0	2.92656	4.27076	7.26362	3.26754	8.03938	59.0856	39.7468	158.471
CHGG_01324	2.55857	2.9613	2.51293	2.03691	1	2.179	4.14536	4.38194	9.23197	1.42107	0.429506	0.768904	0.458123	0.472555	0.781949	0.4171	0.467638	0.68422	1.46645	0.440662	0.887646	0.531901	0.761883	0.837553	0.52331	0.446488	0.776354
CHGG_01325	13.1815	1	3.00813	1.88486	3.23556	13.7882	11.0741	12.4026	10.1056	7.3374	0.552816	1.84163	1.0912	1.99369	5.03228	1.82248	1.73403	2.15477	6.37144	0.876609	3.25191	1.55114	3.20431	5.72277	2.23424	2.15523	2.69
CHGG_01326	4.88843	1.68587	1.42218	1.8942	1	1.08786	2.24545	1.6031	1.32991	0.492856	0.126303	0.222208	0.18371	0.198126	0.220756	0.156626	0.101158	0.11819	0.492124	0.141212	0.247683	0.19254	0.252066	0.224602	0.149364	0.0943561	0.120353
CHGG_01327	1.17265	1.9889	2.60263	1.9758	2.53269	3.05137	2.01907	2.65176	1	0.345573	0.0864767	0.255059	0.156727	0.24576	0.287812	0.0982379	0.0954522	0.0766593	0.38669	0.113057	0.259019	0.162658	0.235885	0.265689	0.119413	0.0980074	0.0708921
CHGG_01328	1.93516	1.70881	1.5615	1.1488	1.23026	1.52227	1.24043	1.75882	1	0.0765037	0.0214944	0.0423575	0.0206864	0.0374947	0.0402004	0.0156327	0.0154595	0.0173942	0.0826175	0.0234214	0.0422719	0.0258315	0.0357662	0.0462831	0.0155996	0.0156936	0.0165453
CHGG_01329	0	4.76858	1	4.82434	4.68694	16.3579	132.815	67.1364	149.549	0	1.70643	0.77875	2.14165	2.48707	6.42793	23.7833	11.116	29.5731	0	2.63336	1.99925	4.10628	5.85602	15.5798	38.671	15.2147	50.4848
CHGG_01330	1.59244	1	1.08924	1.65247	3.31814	9.48604	13.4264	11.5771	14.3726	1.04887	0.198349	0.394937	0.367364	0.741815	1.21655	0.80289	0.607863	0.78235	1.65678	0.243137	0.626875	0.421726	0.927049	1.03256	0.763515	0.612473	0.876149
CHGG_01331	3.44253	3.68365	2.84366	3.45008	1.65147	1	2.06056	2.35077	2.22413	1.05972	0.407351	0.608182	0.55361	0.525709	0.358267	0.268921	0.264423	0.293216	1.19949	0.380955	0.802664	0.538873	0.615833	0.523002	0.300551	0.26904	0.378081
CHGG_01332	444.581	211.858	75.1869	216.397	9.87431	1.68431	1.00487	7.49228	1	12.2884	6.13965	6.77968	7.68082	2.66422	0.8436	0.355636	0.899218	0.372832	11.2008	5.60799	8.77823	7.79396	3.30361	1.41508	0.400635	0.898305	0.436178
CHGG_01333	1.66918	1.73565	2.37952	2.43502	2.61876	1.29374	1.2027	1.71818	1	1.01339	0.282688	0.618401	0.49647	0.647962	0.468333	0.235685	0.263806	0.204407	1.07093	0.354039	0.764169	0.481272	0.839982	0.601905	0.268441	0.289946	0.263483
CHGG_01334	2.47202	1.84819	2.26126	2.12181	2.14667	2.39799	1.56026	1.69886	1	0.61642	0.164613	0.358625	0.229104	0.373888	0.350966	0.141105	0.12296	0.120635	0.602528	0.156262	0.384651	0.260229	0.358367	0.401138	0.14347	0.13306	0.141908
CHGG_01335	0	0	0	0	0	1	5.75878	8.75289	13.1072	0	0	0	0	0	0.974295	5.41002	8.41013	12.4664	0	0	0	0	0	486.464	474.298	127.787	1331.91
CHGG_01336	1.24129	2.31717	2.46572	2.01778	2.10817	1.92733	1.63714	1.58332	1	0.910216	0.372022	0.709431	0.485865	0.753159	0.734556	0.309985	0.220394	0.236175	1.25464	0.394936	0.810231	0.56547	0.954308	0.796817	0.299899	0.25444	0.289222
CHGG_01337	1.66614	3.02217	2.50194	2.05705	1.27378	1	1.49313	1.45358	1.43363	0.612301	0.243498	0.473458	0.263336	0.296532	0.284839	0.168752	0.120145	0.152741	0.778634	0.237849	0.456904	0.347937	0.418167	0.322601	0.191789	0.139622	0.197591
CHGG_01338	1	5.72731	7.00049	2.88961	3.66202	3.46508	5.68597	2.9223	2.75673	0.806478	0.555036	1.20878	0.600935	0.995652	0.960783	0.610628	0.357404	0.437828	1.64352	0.655152	1.22445	0.59674	1.13142	0.989558	0.627047	0.413634	0.489698
CHGG_01339	6.42973	3.87974	3.43206	7.68461	6.56414	4.47135	1.69606	1.31203	1	3.49109	0.875234	1.44512	1.79656	2.09014	1.73019	0.502864	0.366309	0.417553	3.58835	0.936359	1.89308	2.16441	2.75015	2.42055	0.735941	0.464241	0.675924
CHGG_01340	8.79789	5.09911	5.24145	3.92914	2.31729	1.7448	1.36747	1.33821	1	0.845121	0.237905	0.556896	0.314812	0.373882	0.279849	0.126498	0.094197	0.12349	0.847157	0.294407	0.578863	0.338839	0.376689	0.360725	0.138658	0.114776	0.114235
CHGG_01341	1.54504	1.76504	3.41341	1.61786	3.04796	1.29146	1.92122	1	2.14958	0.466485	0.125804	0.33966	0.149674	0.32769	0.210282	0.128913	0.0708288	0.134687	0.539976	0.130276	0.379722	0.171699	0.313605	0.227433	0.12724	0.068602	0.14451
CHGG_01342	1.20827	2.8674	4.58627	1.30985	1.6541	1	2.64945	1.15559	1.01027	0.592138	0.232289	0.581341	0.223412	0.381152	0.278074	0.248519	0.116977	0.154972	0.753339	0.306035	0.57284	0.268107	0.438204	0.370782	0.255546	0.145619	0.175177
CHGG_01343	5.58051	4.45557	4.5238	5.4331	4.2243	2.985	2.15155	2.09871	1	0.292415	0.0815336	0.160804	0.101861	0.152554	0.125168	0.054174	0.0489611	0.0358445	0.30008	0.0826361	0.178986	0.125485	0.177923	0.151643	0.0503307	0.0383128	0.0373247
CHGG_01344	1.02687	1	1.48646	1.04769	1.70638	1.72797	2.04783	1.57231	3.74819	0.6872	0.180449	0.418363	0.234903	0.427537	0.448897	0.231475	0.176957	0.346473	0.757889	0.208758	0.490034	0.274484	0.447005	0.548961	0.248774	0.205572	0.373022
CHGG_01345	1	3.32615	2.10701	2.07244	1.39244	1.06128	2.2501	1.12865	1.04699	0.340041	0.148512	0.243857	0.151108	0.197412	0.174873	0.112765	0.0721705	0.0858922	0.39419	0.150885	0.263282	0.185759	0.226795	0.188065	0.120991	0.0702614	0.0918967
CHGG_01346	3.61474	4.112	5.47163	3.9791	5.27326	3.14805	2.77478	2.10676	1	1.12545	0.33873	0.819642	0.45232	0.882006	0.62271	0.286503	0.189266	0.180624	1.53035	0.413511	1.00715	0.556462	0.85789	0.740795	0.287362	0.228764	0.189704
CHGG_01347	1.09397	1.34348	1	1.13202	1.02225	1.11108	1.25008	1.36539	1.63107	0.0521423	0.0165847	0.0268292	0.020728	0.0287707	0.027336	0.0126177	0.0109419	0.0189103	0.0551411	0.0163219	0.0310703	0.0175815	0.0285671	0.0296444	0.0173091	0.014073	0.018803
CHGG_01348	1	3.6422	3.62913	2.72121	3.2415	4.67725	4.93481	3.91494	3.26289	0.557737	0.294279	0.55899	0.339663	0.497354	0.643367	0.319726	0.217675	0.277095	0.759479	0.31774	0.547604	0.348539	0.511451	0.683339	0.316791	0.252752	0.278741
CHGG_01349	1.91763	2.02786	1.13196	1.59793	1.47728	1.30033	1.31635	1.2817	1	0.143132	0.0499894	0.0792324	0.0575278	0.0918552	0.080961	0.0363252	0.0280443	0.0396608	0.150123	0.0522705	0.0805186	0.0579069	0.0831379	0.0769523	0.0395183	0.0330504	0.0354031
CHGG_01350	1	4.68828	2.90346	3.4404	3.97693	4.24599	4.95016	3.94251	4.86878	0.429889	0.219741	0.334099	0.233592	0.392702	0.385873	0.194083	0.146835	0.205332	0.546377	0.234296	0.362709	0.26012	0.453411	0.383099	0.241079	0.154796	0.242286
CHGG_01351	1	1.22399	1.22899	1.22012	1.75101	1.7579	2.88476	2.38609	5.0907	0.200663	0.0616415	0.127635	0.0774889	0.152129	0.158327	0.0917724	0.0639564	0.128884	0.242041	0.05757	0.133008	0.0911777	0.159227	0.139516	0.0798266	0.0639366	0.113882
CHGG_01352	0	1.29302	0	0	0	0	3.19919	1	0	0	1.24424	0	0	0	0	3.08946	0.962109	0	0	2734.01	0	0	0	0	4544.79	1679.19	0
CHGG_01353	1.24891	2.10088	1	1.01816	1.27727	1.88366	1.6961	1.64259	1.21515	0.230028	0.0853495	0.11107	0.079174	0.131887	0.169976	0.0825243	0.062813	0.074995	0.262578	0.0956431	0.121462	0.0914305	0.147033	0.174785	0.0747446	0.0626841	0.0656082
CHGG_01354	1	3.35086	2.43783	2.05264	3.6471	4.95542	4.78489	3.16692	3.66288	0.342768	0.13801	0.236964	0.147519	0.321639	0.338614	0.169037	0.105207	0.152126	0.450572	0.14769	0.254279	0.1705	0.309268	0.356282	0.166407	0.11817	0.143414
CHGG_01355	1	1.15142	1.11282	1.06444	1.12904	1.08496	1.34888	1.30547	1.71794	0.107716	0.0312338	0.0612244	0.0385534	0.0622886	0.0576664	0.0318715	0.0242093	0.0362248	0.0864217	0.0314491	0.0617197	0.038455	0.064191	0.0612604	0.0315764	0.0290055	0.0340432
CHGG_01356	2.29957	1.65862	1.16957	1.73168	1.16803	1	1.14361	1.21274	1.03068	0.48975	0.150332	0.263899	0.213313	0.262178	0.247006	0.139523	0.106896	0.133209	0.471991	0.145584	0.28988	0.219667	0.318798	0.249104	0.12781	0.118398	0.12599
CHGG_01357	8.11835	6.55684	7.61431	5.78344	9.28297	5.68424	5.16161	4.2116	1	1.0548	0.289454	0.632592	0.386104	0.647215	0.489471	0.220522	0.172954	0.109081	1.06944	0.276616	0.604429	0.333612	0.662113	0.598341	0.239457	0.190229	0.119117
CHGG_01358	1	1.52246	1.61607	1.46953	1.97206	1.92557	2.17444	1.9117	2.72515	0.126982	0.0497044	0.0802714	0.0530832	0.100102	0.0841573	0.0496818	0.0396396	0.0481376	0.146342	0.0417585	0.081862	0.0544514	0.0931259	0.0874882	0.0403157	0.0353333	0.0513428
CHGG_01359	2.02566	2.94818	1.556	1.93693	1.3531	1.12206	1.88162	1.21678	1	0.355092	0.120436	0.170238	0.14332	0.181362	0.147089	0.0991705	0.0602218	0.0703463	0.336581	0.131875	0.210034	0.159934	0.174399	0.196324	0.0977025	0.0640571	0.080316
CHGG_01360	1.85781	1.15943	1.15511	1	1.59801	2.19169	1.98533	1.71772	1.96584	0.208401	0.0465194	0.0962798	0.0577015	0.102375	0.130153	0.0625737	0.0431374	0.066728	0.178425	0.047074	0.0912431	0.0639201	0.123744	0.154355	0.0609856	0.0429285	0.0666974
CHGG_01361	5.80437	1.40068	1	15.4908	52.3198	264.239	241.104	335.352	99.7476	4.56204	0.497246	0.704773	2.42154	6.77169	13.0136	7.98169	7.24407	5.12481	9.29403	0.688279	1.46325	2.86221	8.47916	10.3304	7.85228	6.71319	4.75586
CHGG_01362	0	1	1.27232	3.30832	4.49971	9.18246	28.5701	57.9422	29.5477	0	0.808681	1.0413	2.06599	2.89943	4.79484	10.3826	20.4847	12.4266	0	2.28757	3.97425	6.48413	8.69831	21.4859	28.6457	41.8168	29.7201
CHGG_01363	1.50642	2.24082	2.10366	2.18377	1.53911	1	1.56158	1.64224	2.60189	0.204156	0.064068	0.146215	0.102536	0.123545	0.0994554	0.0636659	0.0480649	0.0759497	0.227484	0.0766132	0.156645	0.102125	0.136989	0.107419	0.0576007	0.0497427	0.0755979
CHGG_01364	1.72517	1.5692	1	1.21459	1.62267	1.72968	1.86721	1.65193	1.60772	0.160874	0.0454192	0.0699108	0.0521465	0.0852315	0.0941972	0.0420866	0.0350851	0.0495877	0.158258	0.0477286	0.080843	0.0533672	0.0908191	0.102346	0.0509871	0.0350186	0.0446281
CHGG_01365	2.33089	2.18632	1.8944	1.97874	1.17567	1.21464	1.467	1.06069	1	0.277316	0.0821486	0.157233	0.105466	0.11998	0.126734	0.0637645	0.0426424	0.0562286	0.282217	0.084461	0.156738	0.112927	0.127457	0.142641	0.0686999	0.0480256	0.0594221
CHGG_01366	1.44613	1.50199	1	1.19956	1.92563	1.98142	2.20443	1.65544	1.92315	0.147549	0.0417552	0.0642904	0.0586591	0.0932715	0.121698	0.0532074	0.0360315	0.0518695	0.173446	0.0457047	0.0861893	0.0536644	0.108928	0.103198	0.0466804	0.0393604	0.0560037
CHGG_01367	1.35514	1.54637	1.02196	1	1.26603	1.38149	1.46257	1.333	1.36138	0.0816459	0.0234797	0.0356547	0.0267238	0.0420041	0.0435809	0.020164	0.0146178	0.020861	0.0711447	0.0234082	0.0343283	0.0244182	0.0381894	0.036625	0.0192502	0.0173184	0.0206938
CHGG_01368	2.36913	2.4472	3.28643	4.5422	1.81987	1.65614	1.41593	2.42128	1	1.35612	0.404021	0.946401	0.825244	0.687625	0.649838	0.278722	0.344188	0.251328	1.73618	0.539703	1.22695	0.820859	0.986541	0.94402	0.374714	0.361857	0.331253
CHGG_01369	1	3.96937	3.93536	4.55335	5.90441	6.99697	7.99914	7.253	6.19655	0.252679	0.1032	0.171891	0.132092	0.195689	0.279043	0.129099	0.0978894	0.121406	0.259939	0.108768	0.177811	0.132246	0.215455	0.254577	0.117806	0.0939493	0.119889
CHGG_01370	1	1.57263	1.26327	1.47279	1.48604	1.48057	1.82008	1.69363	1.62914	0.325133	0.0918763	0.16552	0.12542	0.192307	0.198028	0.0949837	0.0882716	0.105639	0.335285	0.112903	0.198396	0.136667	0.228815	0.214362	0.11292	0.081918	0.105212
CHGG_01371	1	1.60024	1.61365	1.50337	1.51022	1.72342	1.8386	1.72048	1.51336	0.171134	0.0522896	0.111573	0.0764739	0.112306	0.117934	0.0657659	0.0512096	0.0588662	0.183257	0.0537061	0.124836	0.081301	0.10276	0.128087	0.0633657	0.0479654	0.0585803
CHGG_01372	1.98011	1.82101	4.08719	1	1.08655	1.0418	2.56452	1.99757	2.62376	1.38528	0.41153	1.13096	0.389264	0.568126	0.529212	0.430549	0.310763	0.479143	1.60192	0.468641	1.17475	0.466688	0.97002	0.859503	0.540726	0.401646	0.56979
CHGG_01373	1	2.27614	2.18719	1.88937	2.58591	2.58717	2.93705	2.8053	2.83507	0.219224	0.0638243	0.128835	0.0852657	0.157724	0.160603	0.0775025	0.0550921	0.0796474	0.209615	0.0728839	0.145695	0.0741411	0.168529	0.146384	0.0779288	0.0599195	0.0823956
CHGG_01374	3.40966	2.69889	2.67439	2.73492	2.03164	1.37969	1.57692	1.25003	1	0.321277	0.0990707	0.205514	0.151445	0.170116	0.141381	0.0763044	0.0548401	0.0628101	0.314413	0.101739	0.205639	0.143517	0.172545	0.143449	0.0719557	0.0543491	0.0696225
CHGG_01375	1	4.13725	4.21379	4.04138	5.84784	6.79912	8.09557	6.13842	7.82363	0.420245	0.179581	0.362121	0.268803	0.454789	0.515793	0.259075	0.181455	0.268474	0.586442	0.184084	0.368402	0.254688	0.459521	0.536957	0.263198	0.174436	0.236586
CHGG_01376	4.48771	11.1608	0	7.64861	2.45814	0	10.957	1	4.24752	3.94084	10.371	0	7.01872	2.32344	0	9.81435	0.954989	4.10597	1258.9	902.02	0	886.361	209.709	0	1016.19	159.394	368.186
CHGG_01377	0	1	0	2.06788	0	0	4.06591	0	15.1507	0	0.976934	0	2.00429	0	0	3.90056	0	14.1444	0	297.175	0	1222.6	0	0	1231.13	0	6053.03
CHGG_01378	1	1.19987	1.00241	1.06088	1.43532	1.33637	1.53545	1.15009	1.71202	0.169601	0.0475091	0.0909081	0.0628024	0.105102	0.102533	0.0561059	0.0349118	0.0599614	0.187338	0.0520788	0.093577	0.0665257	0.116424	0.10522	0.0587338	0.0410319	0.0683186
CHGG_01379	1.17991	1.15539	1.21792	1.33833	1.05479	1.12903	1	1.17216	1.07939	0.15342	0.0382734	0.0911361	0.0644473	0.0835544	0.084211	0.0378131	0.0338109	0.0439027	0.152545	0.0476295	0.0875697	0.0700869	0.0862141	0.0991763	0.0406379	0.0377306	0.0411147
CHGG_01380	1.08719	1.7934	2.05447	1.88256	1.6973	1.17128	1.12762	1	1.25338	0.171885	0.0637219	0.126858	0.0851051	0.117046	0.107605	0.0436279	0.0381099	0.0569086	0.182147	0.0618682	0.12733	0.0902753	0.116451	0.10233	0.0488946	0.0361259	0.0551762
CHGG_01381	1	2.16847	2.21921	1.98232	2.08757	1.92996	2.51717	2.82008	2.59559	0.313513	0.0956838	0.200041	0.130763	0.190488	0.202481	0.109617	0.0757744	0.101367	0.334147	0.107815	0.218478	0.156168	0.205061	0.215079	0.0999138	0.0946119	0.117939
CHGG_01382	1.29371	1	1.71628	1.44267	2.10613	3.95831	6.51053	4.13385	4.23942	0.184944	0.0380116	0.0911161	0.0636802	0.115773	0.148385	0.0839905	0.0601288	0.0796444	0.199509	0.0405898	0.111554	0.0671373	0.124124	0.150808	0.0996734	0.0603376	0.0779689
CHGG_01383	1	4.23431	6.43419	5.01795	6.08668	4.51144	4.43931	4.69441	2.79404	0.253453	0.0929122	0.22122	0.146755	0.216642	0.210803	0.10004	0.0791473	0.0788064	0.260892	0.0978927	0.246042	0.145267	0.270512	0.198381	0.100223	0.094551	0.0938685
CHGG_01384	1	1.99285	2.17211	2.03726	2.14705	1.50294	2.06369	2.03648	1.9325	0.122457	0.0392451	0.0751143	0.0513617	0.0759528	0.0711609	0.0343781	0.0301982	0.0423221	0.110679	0.0362272	0.0823471	0.0482518	0.0857088	0.0711055	0.0359622	0.0309311	0.0377363
CHGG_01385	1	2.36076	2.11999	2.24109	2.16432	2.33712	2.51018	2.64448	2.12187	0.132603	0.0367953	0.075405	0.0569608	0.0795761	0.0777914	0.0413978	0.0309784	0.0376646	0.11	0.0414744	0.0765355	0.0519216	0.0929518	0.0846473	0.0403577	0.0371585	0.0411948
CHGG_01386	1	7.6718	8.72993	7.12401	5.63009	7.57107	10.3444	5.91673	6.55083	0.855873	0.731015	1.32891	0.928638	1.3281	1.32748	0.812013	0.549317	0.748595	1.85942	0.756252	1.56948	1.02879	1.25237	1.34487	0.735151	0.444764	0.809331
CHGG_01387	1	4.60531	6.59589	4.64915	7.59779	6.79589	7.10646	5.73636	6.4302	0.274046	0.127325	0.293128	0.181684	0.331736	0.33095	0.148841	0.109911	0.143272	0.381693	0.132656	0.295417	0.160326	0.342486	0.345956	0.149653	0.11927	0.130377
CHGG_01388	4.20404	1.86182	2.43676	1.96269	1.72909	1.76246	1.12522	1.24922	1	0.272092	0.055824	0.130914	0.0839705	0.117006	0.111985	0.045254	0.0326344	0.0444537	0.231231	0.0547532	0.156582	0.0909633	0.126862	0.130922	0.0471161	0.0393458	0.0429179
CHGG_01389	1.29956	1	1.44604	1.4059	1.88717	2.10426	1.89555	1.82539	1.70984	0.137553	0.029347	0.0876583	0.0504826	0.0970077	0.10015	0.0402914	0.0318876	0.0405397	0.180121	0.0302354	0.0929965	0.0529455	0.085828	0.0942772	0.0395758	0.0346816	0.0438403
CHGG_01390	1.63775	1.94579	1	1.27383	1.33328	1.23707	1.58477	1.33115	1.92285	0.0987703	0.0354729	0.058849	0.0419043	0.0545554	0.0582275	0.0289286	0.0216235	0.0363983	0.104896	0.0359138	0.0487807	0.0367591	0.0636996	0.0567632	0.0295525	0.0220298	0.035952
CHGG_01391	1	1.36474	1.35233	1.46644	2.14062	1.58126	2.13602	1.90359	3.07421	0.14021	0.0455519	0.0758323	0.0569738	0.105984	0.0797975	0.0488384	0.0419514	0.0606477	0.164948	0.0438365	0.0794245	0.0595555	0.100112	0.0919177	0.0468868	0.0351682	0.0635969
CHGG_01392	1.07254	1.23038	1.15414	1.19363	1.14254	1.00234	1.07288	1.12014	1	0.113157	0.0315937	0.0616749	0.0443773	0.0736192	0.0585777	0.0269459	0.0223506	0.0303631	0.105471	0.0330921	0.0789999	0.0535027	0.0600512	0.0643383	0.0308438	0.0251243	0.0299249
CHGG_01393	2.37106	1.89341	9.48487	2.51818	2.9939	1.92107	3.24676	1.4772	1	0.184379	0.0399782	0.169812	0.0695878	0.116036	0.0921375	0.0558015	0.0295187	0.0345317	0.184638	0.0465841	0.14941	0.0708558	0.113291	0.0940019	0.0620186	0.0276432	0.0378162
CHGG_01394	34.9606	12.596	44.0972	13.6655	32.1602	15.0593	21.0273	3.68419	1	2.87505	0.582646	1.99148	0.715675	1.62878	0.880225	0.604244	0.199557	0.146322	2.68121	0.505516	1.78213	0.680991	1.71521	1.24875	0.730418	0.21759	0.140364
CHGG_01395	1	1.24633	1.20537	1.23148	1.56449	1.58113	1.79918	1.9052	1.8209	0.318112	0.0688536	0.14509	0.106966	0.17603	0.179957	0.0890416	0.0693859	0.091801	0.283639	0.0820847	0.164932	0.111079	0.18915	0.189523	0.0912549	0.0802214	0.103127
CHGG_01396	1.51673	1.18876	1	1.02846	1.33498	1.31586	1.41006	1.30601	1.38247	0.218917	0.0589147	0.0998445	0.075117	0.118308	0.121808	0.0602489	0.0489339	0.0679427	0.232367	0.056022	0.110442	0.076395	0.139667	0.140364	0.0621732	0.0479214	0.0628751
CHGG_01397	1	2.46697	2.47616	2.31199	3.56077	3.85559	4.49996	3.98517	4.16328	0.292491	0.0987448	0.205124	0.132	0.234366	0.244217	0.124039	0.0940705	0.132573	0.326665	0.106675	0.208116	0.141897	0.256898	0.243446	0.131689	0.109878	0.129464
CHGG_01398	1.19836	1.45417	1.43117	1.52299	1.54944	1.34817	1.12454	1.18274	1	0.069176	0.0216171	0.0333284	0.026378	0.0425153	0.0389004	0.0163388	0.0130497	0.0170242	0.0643613	0.0204845	0.0444406	0.024742	0.0396822	0.0343992	0.0183944	0.0137345	0.0193944
CHGG_01399	1	1.63946	2.44922	1.72264	2.52779	2.28866	2.18226	1.84664	2.04493	0.107017	0.0305958	0.066143	0.0435154	0.0723632	0.0658589	0.0307978	0.0231002	0.0331349	0.106916	0.0301379	0.0733239	0.0380043	0.065643	0.0721052	0.0299665	0.0220505	0.0299145
CHGG_01400	0	1.33186	1	1.27085	1.10256	1.02851	2.52444	2.11025	1.64616	0	0.303385	0.433194	0.415219	0.471789	0.424912	0.549021	0.352534	0.389532	0	0.31424	0.640856	0.436365	0.756388	0.709538	0.457611	0.304422	0.398782
CHGG_01401	1.68955	1	1.6375	1.40713	1.04328	1.67337	1.13371	2.22928	2.07578	0.208275	0.0430374	0.0958665	0.0614337	0.0962381	0.100765	0.0396157	0.0450278	0.0594013	0.165023	0.0431941	0.109661	0.0695004	0.0861622	0.105963	0.041353	0.0541015	0.0538486
CHGG_01402	1	4.68665	5.75111	4.27545	6.25317	7.05746	8.94997	6.62503	6.85791	0.77174	0.492579	1.07751	0.60581	0.90506	0.933982	0.544767	0.387213	0.635657	1.27186	0.445272	1.08986	0.67712	1.0509	1.18395	0.586396	0.395422	0.726381
CHGG_01403	4.03819	2.25397	1.5668	2.25536	2.00573	1.30867	1.29218	1.03866	1	0.39969	0.107149	0.17785	0.150346	0.224607	0.165559	0.0765523	0.0523153	0.0729774	0.333282	0.113754	0.201885	0.167674	0.231772	0.210106	0.086499	0.0624928	0.0771093
CHGG_01404	1.86303	4.66166	4.51319	3.68243	1.7944	1.68696	1.92121	2.22151	1	0.558178	0.221121	0.413434	0.267448	0.279487	0.297139	0.144396	0.120922	0.105272	0.589307	0.248023	0.434904	0.293769	0.326785	0.29479	0.154728	0.135579	0.120767
CHGG_01405	1	1.59267	2.33571	1.80201	1.89508	2.13968	2.38712	2.91925	3.82037	0.201098	0.0607583	0.135729	0.0883231	0.15445	0.128767	0.076689	0.0670813	0.0935173	0.224043	0.0640139	0.164506	0.0947266	0.131713	0.141355	0.0701111	0.071681	0.103852
CHGG_01406	1	1.60971	1.42582	1.4845	1.34611	1.48031	1.37583	1.78732	1.69778	0.11765	0.0383688	0.0651463	0.0457681	0.07028	0.0694579	0.0330471	0.0327522	0.0355916	0.113963	0.0381566	0.0789412	0.0477815	0.0763106	0.0786857	0.0318713	0.0276948	0.04255
CHGG_01407	1	1.97615	2.91365	2.34592	3.005	2.13211	2.53092	1.92627	1.70433	0.721404	0.257239	0.596512	0.335312	0.5501	0.4685	0.237357	0.185583	0.220569	0.875022	0.239783	0.611111	0.386939	0.66369	0.552949	0.287693	0.182991	0.255748
CHGG_01408	1.26059	3.35934	3.58676	2.44206	1.85137	1.57844	2.84618	1.58181	1	0.574684	0.226104	0.494588	0.25859	0.372375	0.312804	0.184339	0.116068	0.126238	0.723528	0.255225	0.449695	0.336765	0.342517	0.375943	0.231724	0.138058	0.128182
CHGG_01409	1.03349	1.39785	1.20456	1.35754	1.37801	1	1.36238	1.35265	1.58488	0.218614	0.0586833	0.108912	0.0784875	0.12722	0.0980508	0.0566661	0.0441492	0.0707841	0.207825	0.0702562	0.116951	0.0825043	0.118717	0.106899	0.0606656	0.0465016	0.0624963
CHGG_01410	1	3.91582	2.66928	2.88223	2.79909	3.08676	6.21045	3.8817	3.46515	0.517887	0.250101	0.380593	0.294112	0.433617	0.445234	0.321601	0.184363	0.222313	0.629381	0.255968	0.417553	0.300518	0.444141	0.475919	0.268134	0.206023	0.243571
CHGG_01411	1	10.3062	11.1188	11.5966	6.88876	7.58561	7.034	5.25133	2.86278	0.426378	0.273655	0.523295	0.368576	0.477843	0.473261	0.227302	0.160481	0.171457	0.585171	0.266644	0.650754	0.397182	0.490658	0.512172	0.232034	0.191469	0.14834
CHGG_01412	3.82899	3.45827	4.77737	5.13068	5.18993	3.41182	2.10797	2.70945	1	0.232993	0.0530011	0.123019	0.0961204	0.131108	0.114151	0.0385063	0.0379906	0.0294714	0.195731	0.0672817	0.145396	0.0901114	0.134639	0.124261	0.0406587	0.0314239	0.0331177
CHGG_01413	3.07316	3.28146	5.93802	4.49059	5.78369	4.36858	2.11303	3.67531	1	0.339329	0.0922814	0.190052	0.127013	0.226721	0.198925	0.0623741	0.0574075	0.052863	0.313329	0.0933417	0.218128	0.142053	0.224882	0.188172	0.0664052	0.0698287	0.054101
CHGG_01414	1.55451	1	1.76088	1.86678	2.87677	2.28422	1.61227	1.80514	1.01561	0.199473	0.0399276	0.0996258	0.0684677	0.114503	0.126888	0.0440943	0.0404531	0.0369242	0.198947	0.0374246	0.108756	0.0707826	0.129168	0.131607	0.0448413	0.0480584	0.0391532
CHGG_01415	0	5.76625	1	2.95994	1.91897	2.99721	11.4902	15.1204	6.95195	0	2.69639	0.699715	1.7671	1.26557	1.82425	5.24922	6.11996	3.47735	0	4.15021	1.50616	2.66087	2.6816	3.4558	6.66822	6.3609	4.61411
CHGG_01416	1	2.0235	1.90379	1.909	2.28021	2.31575	2.1087	2.35686	1.84731	0.1898	0.0524458	0.116307	0.0752865	0.119551	0.111482	0.0458476	0.0528826	0.0592445	0.180554	0.0566187	0.118613	0.0830637	0.124571	0.143553	0.0640739	0.0426233	0.0563362
CHGG_01417	1.09407	1.71827	1	1.11541	1.8104	1.90253	2.74531	1.6916	2.4466	0.218564	0.0716548	0.109463	0.0735848	0.146541	0.129581	0.0860782	0.0546623	0.0888081	0.22789	0.0695267	0.112411	0.0864098	0.166317	0.155493	0.0907593	0.0590001	0.0798317
CHGG_01418	1.31157	1.38178	1.31426	1.39904	1.33312	1.24222	1.32811	1.55311	1	0.0858726	0.0282075	0.0543555	0.037442	0.0550563	0.0530129	0.024631	0.0228619	0.0237698	0.0948663	0.0302868	0.0651596	0.0379585	0.0533263	0.0521872	0.0270199	0.0219994	0.0251344
CHGG_01419	1	2.64875	3.09935	2.92805	3.47411	3.92705	4.2307	3.70273	4.15329	0.301687	0.117853	0.237323	0.162896	0.247538	0.267437	0.144495	0.11986	0.158014	0.383589	0.128192	0.264433	0.160605	0.285331	0.292978	0.132288	0.124608	0.194522
CHGG_01420	1.41591	1	1.22218	1.25015	1.44793	1.30075	1.3038	1.63684	1.29105	0.142414	0.0346044	0.0819045	0.0514154	0.0813852	0.0808286	0.0370586	0.0305106	0.0349621	0.124916	0.0346868	0.0734302	0.0540623	0.0847424	0.0764489	0.0364302	0.0355656	0.0391604
CHGG_01421	1.28317	1.79096	4.03913	1.79085	1.28328	1.5057	1.18601	1.81735	1	0.446964	0.138086	0.418024	0.169917	0.227872	0.244972	0.102239	0.111708	0.103805	0.467002	0.143013	0.343694	0.210375	0.265995	0.272647	0.106191	0.115103	0.109925
CHGG_01422	2.20797	1.9181	2.15122	2.21242	1.68071	1.68868	1.64745	2.07916	1	0.309765	0.0821459	0.156962	0.12583	0.162504	0.162748	0.0703044	0.0636175	0.0518772	0.296437	0.0877685	0.188506	0.126847	0.148533	0.139783	0.071921	0.0716909	0.0674076
CHGG_01423	1	2.73093	1.92483	2.16441	3.61921	3.79455	3.77602	2.79663	2.66438	0.233575	0.0797849	0.159553	0.102147	0.179659	0.194426	0.0993172	0.0725573	0.102514	0.283042	0.0905959	0.156588	0.108144	0.181856	0.206867	0.105802	0.0656021	0.0870475
CHGG_01424	0	1.9532	2.45704	1.05394	1.23189	1	2.70291	6.58868	4.21902	0	1.76703	2.25579	0.94529	1.13549	0.897863	2.29325	5.57569	3.815	0	66.8634	414.203	157.601	52.6964	76.2459	171.917	191.16	233.504
CHGG_01425	1.23586	1.6394	1	1.75395	2.17962	3.25947	3.48495	3.13477	3.20588	0.424633	0.135815	0.201062	0.182582	0.301102	0.374311	0.176743	0.153117	0.182629	0.483385	0.137164	0.232016	0.200766	0.328083	0.371758	0.20665	0.137535	0.205968
CHGG_01426	1	10.9628	16.6976	31.2445	46.0188	34.3114	26.2671	34.0524	18.3405	0.828408	0.838903	1.9516	1.84268	2.93884	2.20896	1.30213	1.0338	1.07364	2.14409	0.827803	1.85522	1.95272	2.83411	2.66376	1.26571	1.11426	1.07964
CHGG_01427	1	4.06904	1.91543	2.69548	4.67778	9.1257	15.6232	8.52247	9.92136	0.766321	0.380339	0.551397	0.463572	0.888345	1.18098	0.831633	0.492667	0.750387	1.21027	0.424978	0.683809	0.556441	1.06578	1.47625	0.786698	0.552497	0.713477
CHGG_01428	1	5.58759	3.30688	3.81722	3.91095	3.53054	5.06029	3.64068	3.10546	0.406557	0.205956	0.28934	0.233913	0.321898	0.326778	0.173571	0.132933	0.13771	0.469027	0.206513	0.313206	0.224428	0.384168	0.347602	0.19855	0.126435	0.16418
CHGG_01429	1	4.48228	3.10643	4.33395	4.45702	7.46367	8.97146	11.7914	17.7977	0.856149	0.546197	0.835877	0.810902	1.01579	1.34499	0.77989	0.691462	0.959669	1.58614	0.641686	0.975568	0.888019	1.24652	1.54542	0.72532	0.677817	1.18073
CHGG_01430	1	1.40678	2.02123	2.23328	1.6398	1.47617	1.63328	2.37241	2.02511	0.10569	0.0316083	0.0679315	0.0465192	0.0629336	0.0592809	0.0310888	0.0282235	0.0312961	0.118633	0.027317	0.0652876	0.0405519	0.0599982	0.0597543	0.0310227	0.0272785	0.0383795
CHGG_01431	2.26865	1.58687	1.18641	1.06464	1.11181	1.31874	1.01691	1.11264	1	0.0619843	0.020749	0.040838	0.0225149	0.034309	0.0412249	0.0159238	0.0129358	0.0173986	0.0713727	0.0199364	0.0352228	0.0243397	0.0366959	0.0431184	0.0164545	0.0128782	0.0170854
CHGG_01432	1	2.31996	2.06434	2.43957	2.86785	3.66288	4.78866	3.90515	4.43509	0.429829	0.13234	0.266243	0.189365	0.31248	0.353821	0.199737	0.136723	0.199967	0.511987	0.148234	0.27694	0.220927	0.335786	0.363124	0.211373	0.156477	0.205918
CHGG_01433	1.75871	1.37416	1.23348	1	2.12782	3.22084	3.41792	2.63588	3.54831	0.307386	0.0725978	0.156398	0.0870666	0.194668	0.244935	0.116485	0.0741813	0.12062	0.33586	0.0752078	0.176156	0.085458	0.206086	0.25254	0.116971	0.0793138	0.150619
CHGG_01434	1	2.69174	2.76412	9.17393	36.2158	135.054	188.647	170.985	181.58	0.846977	0.352434	0.72341	0.901334	2.74809	3.38363	2.65767	2.57296	3.43325	2.29197	0.375456	0.800146	1.10938	2.89458	4.45206	2.37795	2.44828	3.35759
CHGG_01435	1	2.51965	2.68686	2.61347	2.3566	2.3018	2.2718	2.0862	2.59916	0.260841	0.0914646	0.176316	0.118257	0.183037	0.175198	0.0717281	0.0609963	0.0956065	0.270146	0.0987196	0.199805	0.138141	0.166379	0.192564	0.0950108	0.0610011	0.0923282
CHGG_01436	1	2.62142	3.10896	3.13857	2.89076	2.5169	2.28531	2.65988	2.1369	0.153394	0.0549119	0.113281	0.084527	0.128583	0.105483	0.0494681	0.0424356	0.0539424	0.162501	0.0535212	0.107483	0.0831753	0.116782	0.110696	0.0535219	0.042975	0.0556942
CHGG_01437	1	2.48685	1.577	2.289	2.37902	2.23639	3.25053	2.9811	2.97606	0.334604	0.133947	0.197093	0.171936	0.258035	0.257172	0.149226	0.126341	0.178574	0.418533	0.139995	0.221605	0.175019	0.265717	0.296637	0.165019	0.124358	0.157376
CHGG_01438	1.3376	1.04088	1.0388	1	1.07386	1.19482	1.05751	1.11756	1.08604	0.0981673	0.0241268	0.0491042	0.0314915	0.0526995	0.0467372	0.022109	0.0175097	0.023523	0.0854318	0.024252	0.049838	0.033497	0.0502877	0.0466047	0.0219537	0.0180194	0.0223884
CHGG_01439	1	1.72016	1.7009	1.41317	1.67465	1.79603	1.79438	1.85795	1.39012	0.125156	0.0383051	0.0703151	0.0533135	0.0712237	0.0709674	0.0317122	0.0295931	0.0359006	0.122075	0.0377293	0.07796	0.0485916	0.0746121	0.0768186	0.041565	0.0295472	0.041137
CHGG_01440	1	1.58382	1.54717	1.43428	2.00423	1.84314	2.23898	1.75175	1.77525	0.139473	0.037909	0.0722828	0.0498995	0.0873836	0.0781118	0.040769	0.0308778	0.042779	0.133263	0.0371451	0.0731571	0.0491044	0.0884425	0.0923421	0.042316	0.031672	0.0383318
CHGG_01441	0	0	0	0	0	1	18.1551	35.1475	12.3508	0	0	0	0	0	0.961312	17.2104	32.9368	11.5997	0	0	0	0	0	99.9146	684.205	486.275	461.848
CHGG_01442	1	2.79213	2.49693	2.02737	1.81935	3.04334	3.25951	2.56566	1.77831	0.448506	0.188818	0.31755	0.191742	0.27828	0.34756	0.173627	0.139523	0.137272	0.554731	0.197406	0.340708	0.20507	0.31461	0.369556	0.171264	0.138632	0.161525
CHGG_01443	1.68106	1	1.06067	1.51642	2.05083	3.55245	2.91716	4.19304	3.14562	0.36841	0.0830834	0.166711	0.133032	0.234061	0.304725	0.142543	0.117438	0.135704	0.452223	0.0778184	0.182856	0.14703	0.246609	0.300351	0.130678	0.148594	0.136267
CHGG_01444	1	1.33471	1.49896	1.38193	1.63577	1.32544	1.41554	1.38957	1.34859	0.178628	0.061107	0.109605	0.0684603	0.112782	0.107336	0.0526315	0.0395624	0.0523354	0.182541	0.0536447	0.105847	0.0778024	0.124881	0.113683	0.049805	0.0399989	0.0583932
CHGG_01445	1.22481	1.20163	1	1.11066	1.19482	1.18078	1.26957	1.42841	1.30133	0.200063	0.0609834	0.108847	0.0779727	0.129999	0.110419	0.0577571	0.0502643	0.0641348	0.233722	0.0591838	0.120824	0.0885852	0.13585	0.127536	0.0656404	0.0541377	0.0695873
CHGG_01446	1.61606	1.23943	1	1.1765	1.38061	1.37499	1.30326	1.20851	1.49203	0.0521908	0.0125088	0.0239907	0.0177676	0.0277963	0.0236348	0.0130804	0.0108903	0.014255	0.0466652	0.0124422	0.0237717	0.01788	0.0312904	0.0296232	0.013762	0.00933321	0.0134366
CHGG_01447	0	8.00247	2.93862	1	1.5697	4.92597	42.5274	54.3026	36.8539	0	2.87897	1.61246	0.615355	1.08265	2.40461	13.9205	12.8307	11.2601	0	4.6809	4.32879	1.64723	2.64486	6.91054	19.6562	17.1856	16.8561
CHGG_01448	1.99301	2.307	1.84599	2.4535	1.12543	1.14866	1.11288	1	1.18775	0.921784	0.340791	0.53023	0.431085	0.452136	0.449206	0.222273	0.156745	0.246836	1.00961	0.347693	0.758829	0.484307	0.542523	0.59478	0.255857	0.228961	0.300218
CHGG_01449	1	3.66191	2.26908	1.83418	1.54731	1.42991	4.59052	3.41798	5.44042	0.866222	0.494482	0.809024	0.488261	0.63827	0.61945	0.580826	0.410363	0.709838	1.48204	0.645882	1.00019	0.635477	0.916471	0.906801	0.56618	0.551202	0.738822
CHGG_01450	0	0	0	0	0	0	6.35012	1	1.13145	0	0	0	0	0	0	6.25308	0.965919	1.12268	0	0	0	0	0	0	2801.44	292.901	965.194
CHGG_01451	1	2.78544	3.67267	5.5118	4.20821	1.97545	2.08726	1.82167	1.43067	0.216378	0.0835317	0.18573	0.176393	0.168774	0.142078	0.0670973	0.0531858	0.0629833	0.242586	0.0905643	0.179371	0.123564	0.204843	0.152492	0.0696935	0.0607271	0.0681993
CHGG_01452	1.55896	1.00195	1	1.06675	1.36981	1.28933	1.16738	1.15284	1.04279	0.237929	0.0553006	0.108645	0.0789115	0.124405	0.116057	0.0601159	0.0474885	0.0579382	0.219914	0.0570711	0.117042	0.0899679	0.127715	0.139672	0.057819	0.0490335	0.0585601
CHGG_01453	2.11576	2.31547	1.73594	2.24899	2.09137	1.27728	1.18909	1.2905	1	0.108909	0.038761	0.0598709	0.0406646	0.0654951	0.0566419	0.0253076	0.0171889	0.0230662	0.105126	0.0315326	0.0643106	0.0500642	0.0653018	0.0551736	0.0225317	0.0195516	0.025016
CHGG_01454	1	1.96542	1.11076	1.34069	1.05723	1.10074	2.00525	1.58987	1.30329	0.15014	0.0587157	0.0863873	0.0731515	0.0884687	0.0833408	0.0542649	0.0377996	0.0518331	0.156337	0.0589296	0.101542	0.0674638	0.089765	0.0986613	0.0570945	0.0426465	0.0501536
CHGG_01455	4.48213	1.99942	1.92142	2.34321	2.16054	1.66372	1.56535	1.52158	1	0.191127	0.0476664	0.0927079	0.0665944	0.0898153	0.0877995	0.0386155	0.0316782	0.0311242	0.168802	0.0454526	0.09684	0.06666	0.123829	0.0893802	0.0425914	0.0308961	0.0389538
CHGG_01456	1	1.30667	1.22727	1.04285	1.33955	1.35734	1.3148	1.09105	1.77914	0.0854391	0.0225559	0.0430461	0.0273266	0.0512483	0.046059	0.0251699	0.0143579	0.0296186	0.0822492	0.0241812	0.0473899	0.0294887	0.0488152	0.0578456	0.0238577	0.0171785	0.0267057
CHGG_01457	0	0	0	0	0	1.00111	1	7.04584	1.85995	0	0	0	0	0	0.97503	0.97671	6.81961	1.84657	0	0	0	0	0	383.918	19.3141	489.411	215.064
CHGG_01458	1	3.38646	2.04644	2.54691	3.00855	1.76598	2.32126	1.69691	1.57584	0.0926827	0.0280165	0.0490765	0.0440733	0.0557825	0.0483838	0.0307436	0.0179177	0.0234812	0.0783044	0.0452454	0.0603182	0.034426	0.0645287	0.0521407	0.0257853	0.017513	0.0236764
CHGG_01459	2.21598	1.81971	1.60559	1.64509	1.29438	1.26086	1.27604	1.44418	1	0.184971	0.0472488	0.0861902	0.0625249	0.0834298	0.0779505	0.0376226	0.0311637	0.0360675	0.150569	0.0497961	0.101695	0.0753488	0.0897191	0.0889283	0.0336741	0.0337507	0.0362998
CHGG_01460	1	1.89657	1.73331	1.4808	2.08347	2.45291	2.22249	2.23261	1.59912	0.111363	0.0381656	0.075106	0.0489514	0.0744496	0.0834839	0.0374983	0.0300619	0.0359414	0.120679	0.0413067	0.0728484	0.0476898	0.0910472	0.0851389	0.0352967	0.0328272	0.0414813
CHGG_01461	1	2.89796	4.88998	3.94516	3.81385	3.99849	4.08653	4.93431	2.67092	0.200204	0.0524991	0.153169	0.123325	0.147378	0.166856	0.0726006	0.068678	0.0625271	0.219248	0.0582899	0.194523	0.122581	0.155184	0.17075	0.0822098	0.0636773	0.0708076
CHGG_01462	7.68154	3.87618	2.99882	2.44737	1.78175	1.35097	1.3146	1.60725	1	0.725754	0.258112	0.474501	0.27625	0.339616	0.322024	0.127469	0.132419	0.128715	0.817435	0.262126	0.468596	0.30928	0.368737	0.33043	0.157394	0.119566	0.139666
CHGG_01463	2.29207	1.25391	1.10565	1.36274	1	1.27615	1.72389	1.64905	2.04726	0.286491	0.0729073	0.138213	0.101229	0.12127	0.151144	0.067526	0.0581619	0.0917122	0.265232	0.0711374	0.137441	0.102647	0.129059	0.145161	0.0785164	0.0614425	0.0912987
CHGG_01464	1.53373	1.6465	2.12335	1.84588	1.95885	1.83959	1.35132	1.50908	1	0.210436	0.0540827	0.121233	0.0729607	0.116742	0.100348	0.0461877	0.0364076	0.0463551	0.192631	0.0549193	0.11767	0.0887048	0.144032	0.132583	0.0514302	0.0383238	0.0455183
CHGG_01465	1.09659	1.80439	3.36929	2.30737	2.7282	1.92705	2.02932	2.60854	1	0.479474	0.161364	0.408142	0.227012	0.373074	0.295413	0.153641	0.143512	0.117559	0.643751	0.165151	0.414822	0.245866	0.431757	0.330294	0.162467	0.135982	0.127622
CHGG_01466	1	13.5289	12.8233	13.251	17.8099	14.3867	21.4185	16.6543	23.9574	0.482691	0.434405	0.738555	0.494587	0.816042	0.75597	0.434602	0.323878	0.545263	0.819863	0.372803	0.718268	0.551046	0.885345	0.750401	0.473051	0.326082	0.519991
CHGG_01467	0	1.67651	2.50336	2.76915	1.32362	1	3.25207	7.47062	3.09244	0	1.3185	2.0022	2.18626	1.06163	0.808674	2.517	5.57547	2.40597	0	5.56611	14.7674	11.9882	7.14962	5.71101	9.75881	14.065	8.94644
CHGG_01468	1	2.84327	2.74629	2.74503	4.19792	3.75477	3.96049	3.20074	3.66871	0.195535	0.0747476	0.131374	0.109945	0.163949	0.188204	0.0743266	0.0585547	0.0932965	0.217293	0.0691188	0.150694	0.0996207	0.177046	0.143839	0.0744198	0.0560229	0.0719573
CHGG_01469	2.79331	1.6482	1	1.27423	1.71052	1.36624	1.41717	1.35128	1.09555	0.0819769	0.0235463	0.0361139	0.0252675	0.0427325	0.0397903	0.0184476	0.0152935	0.0176231	0.0674523	0.020051	0.0398687	0.0246576	0.0505303	0.0413586	0.0198966	0.0148746	0.0219314
CHGG_01470	1	2.67753	2.61302	2.48591	4.47092	4.7478	8.8227	6.90681	5.51105	0.312722	0.114067	0.265176	0.15244	0.326117	0.291556	0.206209	0.172455	0.166609	0.400371	0.119176	0.265379	0.154651	0.329528	0.306779	0.213818	0.152774	0.178751
CHGG_01471	1	1.77215	1.67285	1.73383	1.72929	1.92027	2.20748	2.06965	1.51711	0.37624	0.117356	0.233574	0.166816	0.233664	0.270744	0.136943	0.105747	0.122506	0.425056	0.124588	0.253652	0.19661	0.257896	0.262207	0.1315	0.105562	0.122258
CHGG_01472	1	1.7602	1.09822	1.21257	1.08045	2.33374	3.54713	1.54089	2.08608	0.41967	0.163594	0.248488	0.166033	0.231237	0.359274	0.212637	0.122233	0.183686	0.560106	0.161661	0.274287	0.20174	0.285955	0.34212	0.205444	0.120754	0.176181
CHGG_01473	1.12401	1.47645	1.9561	1.86339	1.81492	2.42383	1.62286	2.20296	1	0.164863	0.0485846	0.0866074	0.0671755	0.105966	0.112847	0.0408453	0.036586	0.037024	0.183371	0.0422246	0.110375	0.0654163	0.108256	0.112303	0.0501498	0.0458934	0.0406244
CHGG_01474	1.95245	1.7039	2.09567	1.88968	2.43201	2.09545	1.68737	1.70298	1	0.789676	0.2356	0.42119	0.303603	0.537515	0.476187	0.208548	0.180101	0.158239	0.908498	0.270113	0.506065	0.320339	0.623121	0.568924	0.253604	0.188743	0.206831
CHGG_01475	2.92773	1.85002	1.54444	2.07719	1.30681	1	1.11857	1.37094	1.77931	0.345274	0.0957802	0.162616	0.121387	0.147696	0.126354	0.0600236	0.0607646	0.0865874	0.286077	0.0838456	0.169626	0.13675	0.164774	0.13978	0.0666812	0.0599728	0.0928496
CHGG_01476	0	1.44085	1.89575	1	2.64911	0	0	3.81364	1.79512	0	1.38737	1.8465	0.924516	2.42727	0	0	3.52994	1.71083	0	184.921	4947.53	1192.55	1528.34	0	0	2121.17	320.102
CHGG_01477	4.70472	3.2432	2.19863	2.6615	1.54886	1.6112	1.7895	1.32878	1	0.508317	0.162213	0.266637	0.186768	0.23169	0.223599	0.110483	0.0805342	0.0965269	0.53294	0.147534	0.331082	0.203608	0.237862	0.246202	0.119679	0.0778563	0.0974084
CHGG_01478	1	1.58603	2.09618	2.18966	1.63951	2.32568	2.65315	3.05807	1.8021	0.308087	0.102416	0.191432	0.14916	0.198145	0.223295	0.12093	0.118649	0.121343	0.376085	0.106122	0.258203	0.169371	0.220888	0.272638	0.120822	0.10215	0.118544
CHGG_01479	2.45818	3.26012	1.60909	2.43323	1.52873	1	1.79512	1.47179	4.33513	0.184434	0.0552661	0.0998134	0.0805851	0.0882852	0.0726667	0.0462602	0.0305993	0.0750039	0.182884	0.0707365	0.0945957	0.0668542	0.0905997	0.0759156	0.0421624	0.0331901	0.0849349
CHGG_01480	1.45966	1	1.05188	1.08819	1.6692	1.81423	2.20015	1.90658	2.90862	0.358093	0.0767058	0.153261	0.109117	0.210868	0.207089	0.10349	0.0842119	0.147441	0.348638	0.0834645	0.180994	0.123798	0.205295	0.221874	0.107924	0.0897019	0.139686
CHGG_01481	1	1.40592	1.11615	1.38877	1.7183	2.87602	2.83523	2.38183	2.51469	0.208054	0.0604905	0.110757	0.0829168	0.130464	0.170197	0.0949901	0.0615378	0.0786035	0.246069	0.0615925	0.104571	0.0836021	0.147837	0.157497	0.0829861	0.0555473	0.104433
CHGG_01482	0	3.85288	1.54053	3.12858	1	2.02804	13.346	11.9509	11.1579	0	1.49742	0.883904	1.46322	0.62284	1.14491	4.68455	3.40929	3.93851	0	1.7382	1.5449	1.81127	1.09504	1.86563	4.72159	3.2096	3.842
CHGG_01483	1	7.98139	6.07401	5.21383	10.5731	10.3792	13.3353	9.09543	9.58456	0.88109	0.642914	1.1594	0.88869	1.71229	1.50594	0.983397	0.665292	0.736707	1.76475	0.716172	1.49092	0.873803	1.83312	1.86257	0.968163	0.511139	1.0826
CHGG_01484	2.67778	3.18629	1.78866	2.35856	1.27542	1.85329	1.66951	1.87843	1	0.0802026	0.0314194	0.0418112	0.0396964	0.039688	0.0451824	0.0193925	0.0184392	0.0175635	0.0794591	0.0292708	0.0519374	0.033992	0.0418177	0.0520192	0.0217562	0.0168143	0.0159803
CHGG_01485	2.62171	1.73452	1.7612	2.06092	1.82003	1.64346	1.26445	1.67485	1	0.168258	0.0459108	0.0898801	0.0680151	0.0989691	0.0873885	0.0381493	0.0335276	0.0350299	0.172959	0.0431648	0.0892145	0.0658761	0.0923011	0.0837059	0.0386678	0.0330876	0.0358429
CHGG_01486	1.11692	1	1.12097	1.25625	2.07736	1.98147	2.17082	1.97821	2.07566	0.0621507	0.0144344	0.0276375	0.0232715	0.0446822	0.0465428	0.0221684	0.0174111	0.0226809	0.0677407	0.0131423	0.0324397	0.0235001	0.0452278	0.0419888	0.0199889	0.0153839	0.0218053
CHGG_01487	1.05258	1.55628	1.33135	1.42963	1.32055	1	1.84992	1.24452	1.56335	0.179832	0.0651885	0.112061	0.0846373	0.125823	0.110543	0.0715941	0.046579	0.073993	0.215925	0.0642315	0.134434	0.0830576	0.118717	0.104735	0.0709998	0.0462503	0.0680416
CHGG_01488	1	2.19756	1.27012	1.33539	1.62739	3.76497	5.0575	4.46868	7.5779	0.495682	0.170234	0.249215	0.182276	0.290745	0.419881	0.245479	0.192776	0.314022	0.564552	0.184057	0.282384	0.191097	0.32149	0.439907	0.256939	0.203886	0.35754
CHGG_01489	1	2.10356	1.53813	2.11906	1.91392	1.62469	1.88686	1.94923	2.31222	0.219744	0.0681244	0.118311	0.0974913	0.125856	0.132062	0.0636378	0.0553238	0.0711364	0.207712	0.0652754	0.127299	0.107896	0.132521	0.117485	0.0614009	0.0518214	0.0725062
CHGG_01490	1.41019	2.42898	1	1.20113	1.25689	4.09961	6.33766	3.45129	5.09821	1.13146	0.572392	0.608819	0.502408	0.73117	1.34141	0.982683	0.608087	0.884127	1.98075	0.665528	1.0326	0.664615	1.14395	1.5078	0.872818	0.605897	0.932679
CHGG_01491	1	1.20332	1.79929	1.47727	3.38451	7.72247	10.4563	9.10186	11.5086	0.306277	0.0810732	0.195949	0.110968	0.239383	0.343216	0.216739	0.226967	0.252875	0.409915	0.0831668	0.197787	0.124613	0.274565	0.364847	0.21563	0.178579	0.226131
CHGG_01492	1	2.4947	1.84851	2.15505	2.30405	2.40372	2.60305	2.63568	3.17505	0.333637	0.112363	0.200134	0.15253	0.240788	0.232393	0.116451	0.105775	0.139065	0.375376	0.119243	0.20793	0.155989	0.250438	0.241923	0.128009	0.0872785	0.15345
CHGG_01493	2.67253	1.83854	1.81405	1.6685	1.08385	1.22409	1	1.21581	1.09931	0.157217	0.0441066	0.0991319	0.0584652	0.0754605	0.0732885	0.0352505	0.0287948	0.0373204	0.170735	0.0507084	0.0965919	0.0681653	0.0815945	0.0778412	0.0375607	0.0330001	0.0416217
CHGG_01494	0	12.7265	3.3672	4.59709	1.47364	1	4.36899	6.36958	2.48043	0	6.14844	2.03378	2.31461	0.948948	0.71128	2.30337	2.85817	1.29682	0	12.0017	5.82419	5.96713	3.12766	2.32566	4.12231	4.67983	3.19198
CHGG_01495	1	3.88144	5.07532	4.9556	6.19996	4.99173	5.48111	5.62352	4.03783	0.444728	0.194403	0.46629	0.287631	0.456089	0.406965	0.247653	0.17563	0.20713	0.572656	0.188291	0.529911	0.317975	0.512797	0.407566	0.231215	0.179472	0.206264
CHGG_01496	1	7.15166	5.30545	5.27337	7.8632	3.90204	6.31712	4.80224	4.34698	0.848776	0.712257	1.158	0.824797	1.24798	0.886841	0.575089	0.442091	0.519211	1.60073	0.855014	1.32092	0.935181	1.32633	1.13989	0.701067	0.456811	0.613797
CHGG_01497	0	6.92469	0	1	0	1.03844	12.4981	5.52357	10.3816	0	6.43559	0	0.943074	0	0.976588	11.5044	5.14692	9.48605	0	70.7897	0	21.4397	0	19.9593	129.593	108.27	297.379
CHGG_01498	1.9124	1.09781	1.1825	1	2.15083	1.30764	1.77066	1.81995	1.7681	0.912112	0.183216	0.374975	0.259185	0.584245	0.473702	0.251422	0.214649	0.261546	1.02676	0.225577	0.554675	0.317857	0.625428	0.488659	0.316426	0.236453	0.262932
CHGG_01499	1	3.63953	3.36474	3.51832	5.77123	5.04772	5.15234	3.73319	5.87742	0.229584	0.0908276	0.18608	0.111838	0.178458	0.193561	0.111815	0.0692128	0.10568	0.238575	0.0885368	0.174688	0.126508	0.230941	0.164841	0.0896529	0.0775479	0.105584
CHGG_01500	1	1.07257	1.62907	1.28574	1.73689	1.56025	1.4243	1.4042	1.18572	0.13435	0.0359755	0.0919416	0.057601	0.0984391	0.0785959	0.044903	0.0289172	0.0350044	0.149242	0.0333239	0.0906354	0.0667858	0.0833186	0.0984842	0.0371767	0.0304431	0.0401591
CHGG_01501	1.34605	1.44623	1	1.18481	1.95099	1.82961	2.04623	1.43074	1.86568	0.0653748	0.0174014	0.0326445	0.0244523	0.0485013	0.0456066	0.0214234	0.0159727	0.0225456	0.0690017	0.0177308	0.031299	0.0234834	0.048406	0.0426174	0.0213177	0.0157575	0.0243922
CHGG_01502	5.40276	2.08716	4.02512	4.05042	3.12631	3.31039	1.65192	2.36726	1	1.22895	0.255921	0.686223	0.419921	0.592547	0.608407	0.2359	0.208482	0.192958	1.09511	0.27884	0.749443	0.486591	0.763328	0.742368	0.226582	0.233232	0.189083
CHGG_01503	0	1.54636	1.59625	1	1.62558	1.40054	2.58058	1.94753	2.34672	0	1.37576	1.46307	0.913787	1.45931	1.25204	2.29099	1.78163	2.12114	0	19.6955	62.3012	26.155	52.6257	59.7663	43.5944	18.6217	51.7786
CHGG_01504	0	1	0	0	0	0	3.77649	56.8135	21.387	0	0.976395	0	0	0	0	3.59343	53.8718	20.2712	0	143.375	0	0	0	0	387.851	1246.27	1732.06
CHGG_01505	2.01085	3.12018	1.82018	2.40425	1.14896	1	2.84016	2.37038	4.271	0.618757	0.239815	0.327966	0.283317	0.277489	0.244	0.204573	0.146685	0.273689	0.554511	0.229105	0.356607	0.28215	0.296607	0.285441	0.188016	0.167108	0.28433
CHGG_01506	3.06413	2.49979	1.71192	2.14543	2.5116	2.57807	2.46771	2.49904	1	0.502278	0.120189	0.186984	0.167972	0.239337	0.229843	0.104503	0.0893456	0.0740827	0.401434	0.125972	0.209604	0.152926	0.267902	0.301252	0.121295	0.11105	0.0818456
CHGG_01507	0	0	0	0	1	3.27633	6.22401	5.31443	2.14903	0	0	0	0	0.943495	3.20952	6.05832	5.17383	2.07783	0	0	0	0	205.13	1136.79	555.045	301.77	259.914
CHGG_01508	1.1191	1.46654	1.38843	1	1.15055	1.31475	1.44245	1.18135	1.76144	0.0600593	0.0173271	0.034136	0.0161279	0.0296984	0.032552	0.0161377	0.0119053	0.0188061	0.0507413	0.0153167	0.0336979	0.0204344	0.0314946	0.0329684	0.0166002	0.0123557	0.0221549
CHGG_01509	1	1.33542	1.18352	1.1631	1.0249	1.08768	1.72791	1.39704	1.74325	0.234084	0.0669446	0.124266	0.0800271	0.113796	0.115092	0.0712372	0.0672761	0.0810813	0.218702	0.0695956	0.129203	0.0975745	0.134145	0.124768	0.0732814	0.0580828	0.0768496
CHGG_01510	1	1.53759	1.37995	1.32982	1.17387	1.55231	2.49455	2.89604	4.88662	0.256985	0.0763596	0.136536	0.0928467	0.133758	0.158641	0.0935514	0.0751354	0.124705	0.284126	0.0848081	0.142897	0.098215	0.138417	0.164277	0.091189	0.0853116	0.143995
CHGG_01511	1	3.56568	4.18149	1.64627	1.6567	1.34338	2.96128	2.22465	5.88998	0.415317	0.165379	0.328221	0.158559	0.247823	0.224809	0.151561	0.100035	0.206485	0.441436	0.17594	0.368773	0.165171	0.266825	0.241227	0.14599	0.108839	0.240166
CHGG_01512	1	2.49686	2.02346	1.88896	2.50867	2.11533	2.1702	1.76436	1.7939	0.164689	0.0562722	0.093597	0.0654823	0.0987729	0.0992373	0.0560044	0.0360504	0.0544148	0.147996	0.0560873	0.10701	0.0707291	0.119524	0.112001	0.0578464	0.0374452	0.0541978
CHGG_01513	2.47319	1.56323	1.09446	1.23297	1.17091	1.26468	1.14683	1.21258	1	0.108441	0.0351427	0.0531549	0.0403968	0.0636331	0.0599916	0.0287213	0.0240402	0.0270213	0.0970817	0.0307599	0.0530752	0.0380735	0.0536604	0.0638976	0.0243144	0.0197262	0.027073
CHGG_01514	1	2.11226	1.47301	1.37007	1.56998	1.28373	1.76616	1.36286	1.38823	0.369733	0.141538	0.232403	0.155707	0.250455	0.228309	0.13746	0.0924038	0.135021	0.432961	0.150209	0.247112	0.195559	0.271223	0.24834	0.124254	0.0924559	0.125351
CHGG_01515	0	3.36289	1.01696	1.66929	1.07156	1	5.11673	2.68489	3.04061	0	0.915024	0.48019	0.611217	0.526602	0.474169	1.35738	0.591268	0.91307	0	1.01687	0.921031	0.913628	1.01992	0.953819	1.34447	0.621801	1.06326
CHGG_01516	1	2.00322	1.31541	1.35655	1.69234	1.99269	2.32691	2.10852	1.75163	0.178188	0.0623186	0.098073	0.0611432	0.105438	0.11744	0.060126	0.0494722	0.0569533	0.19831	0.0581443	0.0957512	0.0669913	0.116593	0.114207	0.0610773	0.0484028	0.0601501
CHGG_01517	1.09398	1	1.75269	1.51363	1.85899	1.80009	1.56541	2.34814	1.30303	0.08111	0.0188627	0.0524771	0.0336955	0.0556391	0.0549182	0.0226598	0.0240415	0.0253748	0.0855561	0.019041	0.0549973	0.0336697	0.0510923	0.0531816	0.0291835	0.0223735	0.0223189
CHGG_01518	0	2.33581	1.70834	2.11456	1	0	4.42943	5.66714	3.52631	0	2.15834	1.57071	1.94981	0.934957	0	4.01132	5.0554	3.18318	0	19.87	142.914	51.9488	75.8419	0	51.3706	47.2988	26.5783
CHGG_01519	1	6.99345	8.34358	6.64696	11.7725	8.78023	10.1593	5.96683	8.45479	0.584977	0.345451	0.742909	0.470876	0.735128	0.734644	0.376313	0.234187	0.379824	0.862956	0.372889	0.798495	0.498517	0.911748	0.797597	0.403448	0.257023	0.387272
CHGG_01520	4.60806	1.89055	2.43168	2.54857	1.63137	1.83196	1	1.61028	1.09457	0.269352	0.0611323	0.141929	0.107906	0.119947	0.140489	0.0459906	0.0490981	0.049423	0.219081	0.0634451	0.161963	0.112203	0.126817	0.145175	0.057821	0.0456446	0.0585321
CHGG_01521	1	1.61669	1.76297	1.66243	2.40618	2.24434	2.29782	2.03464	2.33441	0.066543	0.0228896	0.0444735	0.0300817	0.0551992	0.0487159	0.0236925	0.0157247	0.0243895	0.0799381	0.0194974	0.0422196	0.0370814	0.0574144	0.0515231	0.0226431	0.0157305	0.0236799
CHGG_01522	0	4.69592	1	5.18631	0	1.88871	6.52548	9.26503	1.5208	0	4.26396	0.906331	4.94576	0	1.83566	5.92086	8.28672	1.44375	0	923.387	514.254	815.238	0	213.773	784.094	873.414	288.165
CHGG_01523	1.92186	1.52357	1.24534	1.24197	1.1419	1	1.65114	1.16673	1.25383	0.254526	0.081445	0.149652	0.108627	0.152177	0.143888	0.0887493	0.060654	0.0816021	0.293161	0.0911127	0.166138	0.118175	0.171323	0.155743	0.093523	0.0554587	0.0870434
CHGG_01524	1	2.71771	1.41704	1.935	1.91027	3.16182	3.11223	2.79555	2.96617	0.266647	0.104727	0.142823	0.118016	0.184655	0.214048	0.0947805	0.0771964	0.122294	0.327794	0.100819	0.159934	0.120841	0.202176	0.237284	0.106833	0.0968904	0.125246
CHGG_01525	1	2.96937	3.6519	2.78071	4.71834	4.25651	4.7808	3.4138	4.03202	0.270256	0.0910716	0.210893	0.13755	0.214713	0.249735	0.133957	0.08193	0.123273	0.32257	0.0995489	0.220075	0.134571	0.252621	0.233911	0.12876	0.097545	0.137936
CHGG_01526	11.2065	2.15094	5.7456	4.18162	1	2.00494	1.08673	1.63216	1.02763	3.72651	0.724767	2.25864	1.3136	0.740312	1.29321	0.443623	0.470821	0.465274	3.53728	0.952228	2.95441	1.77642	1.54246	1.9488	0.729679	0.606143	0.677172
CHGG_01527	1.65815	1	1.78117	1.88715	1.58201	1.65364	1.26671	1.79401	1.20431	0.109384	0.0240745	0.0624848	0.0450916	0.0589489	0.0548565	0.0267878	0.0242746	0.0277725	0.115878	0.024966	0.0760765	0.0470823	0.0674059	0.081867	0.0286206	0.0270396	0.0287998
CHGG_01528	1.05317	1.5777	2.02331	1.87738	1.6049	2.02089	1.26418	1.62728	1	0.210796	0.0576946	0.131058	0.0963993	0.129566	0.129043	0.055823	0.0504992	0.0535973	0.219074	0.0676263	0.15301	0.093855	0.12534	0.143184	0.0560418	0.0544455	0.0558747
CHGG_01529	1	1.26948	1.05342	1.72675	2.25873	3.46062	3.24428	3.92748	2.81012	0.131695	0.0403809	0.0735023	0.0583693	0.103196	0.112907	0.0508143	0.0522346	0.0538127	0.162567	0.0438429	0.0787095	0.0576877	0.109615	0.116172	0.0704065	0.043929	0.0654505
CHGG_01530	1	1.07116	1.13852	1.12079	1.56921	1.56172	5.09425	4.71612	16.201	0.367963	0.0986594	0.176148	0.115302	0.218524	0.225629	0.176027	0.154173	0.32767	0.402141	0.0942885	0.209203	0.133635	0.227969	0.231064	0.199689	0.165475	0.322479
CHGG_01531	1	4.01987	4.21485	3.90349	3.29062	3.90972	9.37772	7.65466	17.6992	0.486769	0.182147	0.374487	0.274501	0.3384	0.434077	0.286068	0.200057	0.39986	0.599562	0.210234	0.436171	0.309384	0.405995	0.438286	0.295233	0.227965	0.460663
CHGG_01532	0	11.0269	1	3.26783	4.03607	0	26.8018	43.9056	30.1643	0	8.78202	0.962929	2.79936	3.30617	0	21.0885	34.1668	24.0793	0	39.7896	8.29944	14.7156	22.1205	0	84.2995	122.872	111.918
CHGG_01533	2.78577	1.50498	2.53502	2.49474	1.54308	1.9307	1.1254	1.53261	1	0.596699	0.142774	0.311444	0.217444	0.306162	0.342699	0.10945	0.118221	0.122807	0.559954	0.14594	0.42389	0.260214	0.320297	0.370918	0.121726	0.114323	0.123104
CHGG_01534	1.10478	2.50485	1.59134	1.27672	1.30862	1	3.03515	3.26961	2.93752	0.777877	0.328242	0.555796	0.327278	0.500189	0.386206	0.413112	0.309037	0.380037	1.17056	0.379442	0.627819	0.428243	0.580127	0.631757	0.427215	0.373974	0.428728
CHGG_01535	0	5.35161	1.90968	2.52565	1	1.31039	13.0219	24.0905	15.5834	0	2.92908	1.28286	1.5981	0.762341	0.980809	7.0551	11.5719	8.56373	0	6.15318	4.20832	4.57445	2.97082	3.87181	12.733	17.1214	18.0678
CHGG_01536	1	1.41368	1.88337	1.6998	2.15942	2.46951	2.26157	2.12157	2.03609	0.157225	0.0423667	0.0902232	0.0612947	0.106087	0.119965	0.0556358	0.03078	0.0508132	0.159726	0.0405306	0.113055	0.0596489	0.108816	0.113471	0.0592042	0.0372432	0.0550115
CHGG_01537	0	1.08328	0	8.1221	0	0	0	1	1.37169	0	1.06783	0	7.53619	0	0	0	0.955885	1.35614	0	822.29	0	9112.49	0	0	0	1243.25	2181.38
CHGG_01538	1.55962	3.44717	1.82343	2.37958	1.79106	1.04662	1.43739	1	1.21482	0.0949585	0.0344218	0.0629256	0.0427434	0.0562543	0.0445283	0.0258941	0.014572	0.0254262	0.103522	0.0407415	0.053528	0.0471052	0.0635876	0.0449429	0.0245957	0.0171529	0.0225329
CHGG_01539	1.90264	1.01556	2.86228	1.65785	1	1.85759	2.70706	2.17168	5.73661	1.54385	0.432413	1.36325	0.69437	0.696278	0.991793	0.696373	0.492021	1.03541	2.21502	0.474797	1.73593	0.956246	1.29901	1.62458	0.7898	0.57705	1.17891
CHGG_01540	0	1	1.13137	2.17944	3.92748	19.1024	50.1989	75.8619	54.1276	0	0.633183	0.784819	1.26547	2.11277	7.02318	12.2471	14.7178	13.999	0	1.29205	2.30384	2.46797	5.53651	20.5595	19.463	19.3472	23.9309
CHGG_01541	5.0228	3.47426	5.19414	4.27752	2.87703	3.13059	2.58496	2.90652	1	2.155	0.577001	1.33661	0.844886	0.902235	0.899893	0.430638	0.384824	0.282527	2.0024	0.608006	1.49975	0.860268	1.23233	1.14264	0.513458	0.457744	0.351435
CHGG_01542	5.93658	4.95353	4.24466	3.14788	2.18304	2.01909	2.62552	1.54366	1	1.25047	0.412992	0.760229	0.429387	0.593197	0.477223	0.250085	0.159922	0.167717	1.12626	0.475579	0.887411	0.508985	0.721673	0.626825	0.327106	0.18815	0.199806
CHGG_01543	1.98602	1.33976	1.09302	1.44942	1.36535	1.16765	1	1.13564	1.27666	0.065637	0.0186409	0.0342877	0.0283223	0.0377418	0.0328303	0.0164578	0.0140072	0.0219113	0.0742568	0.0188719	0.0345577	0.0283714	0.0425332	0.0375708	0.0162515	0.0128519	0.0197532
CHGG_01544	1	1.16927	1.16807	1.08673	1.27631	1.28703	1.40797	1.48747	1.42637	0.162175	0.0430783	0.0767585	0.0582309	0.0912513	0.0826965	0.0500526	0.0324347	0.0431551	0.136989	0.0394088	0.0871656	0.0574065	0.0972908	0.088571	0.0390978	0.0384325	0.0463548
CHGG_01545	0	1.23099	1	1.61837	2.27185	7.31794	14.9753	14.0299	20.8955	0	0.162936	0.292237	0.29948	0.596792	1.66791	1.14918	0.788047	1.88247	0	0.217723	0.373459	0.303774	0.779345	2.12195	1.10852	0.633666	1.23283
CHGG_01546	4.2541	5.26466	4.44274	4.11971	1.59375	1	2.02193	1.28126	2.44002	0.176943	0.0594948	0.118587	0.0768522	0.0778199	0.0586731	0.0364417	0.0235364	0.0423794	0.172657	0.059011	0.116991	0.0851824	0.0723633	0.058301	0.0389636	0.0262728	0.0486237
CHGG_01547	1	1.81102	1.69127	2.29992	2.84361	3.61424	3.25775	3.37079	3.16403	0.249439	0.070193	0.131159	0.104034	0.165551	0.189932	0.0971273	0.0828994	0.101018	0.247999	0.0741145	0.126878	0.145982	0.174818	0.19805	0.0891916	0.0638072	0.0945117
CHGG_01548	0	3.1784	1	3.28991	1.99702	4.66572	30.1178	31.4936	28.3639	0	1.21711	0.605169	1.37814	1.03098	2.16549	8.00049	6.33766	8.16987	0	1.60626	1.57506	2.59399	2.78847	3.97544	9.76244	7.69691	11.7909
CHGG_01549	1	2.80562	2.77677	2.64992	2.38305	2.21565	2.13611	2.62677	2.01018	0.401241	0.157326	0.304082	0.197218	0.273697	0.266757	0.122758	0.0975743	0.131694	0.421139	0.151084	0.294799	0.207435	0.286797	0.288704	0.114377	0.120956	0.1375
CHGG_01550	1	4.07919	1.71738	1.98052	1.74198	3.22113	4.41664	3.338	3.79654	0.350346	0.178614	0.237177	0.157969	0.223555	0.283162	0.187801	0.123411	0.162166	0.442719	0.17536	0.23305	0.178679	0.257048	0.297638	0.183843	0.116378	0.185905
CHGG_01551	1	3.55125	4.47194	3.77355	4.62049	7.40236	10.9354	9.70005	19.5922	0.563093	0.232469	0.508622	0.342806	0.583927	0.6197	0.42442	0.318811	0.601297	0.920272	0.270138	0.605855	0.379674	0.648372	0.747429	0.458723	0.315873	0.669235
CHGG_01552	0	5.42853	1.38851	2.97644	1	1.62104	5.7912	3.13404	9.00781	0	4.47784	1.20334	2.5108	0.90308	1.4012	4.73395	2.61179	7.36989	0	31.3091	20.8331	26.898	9.82285	28.127	32.7723	12.5458	66.0761
CHGG_01553	8.49966	1.47752	3.83373	2.7666	1	1.16669	1.33646	1.44648	1.77672	1.32238	0.277749	0.992244	0.5551	0.412268	0.429648	0.24889	0.209681	0.302806	1.46378	0.306035	1.11186	0.573654	0.594434	0.715336	0.28939	0.23483	0.352339
CHGG_01554	1.56261	1.22635	1.1736	1.23691	1.15224	1	1.01306	1.1788	1.10491	0.0723947	0.0232128	0.0417732	0.0304594	0.044738	0.0419692	0.0205855	0.0160662	0.0211152	0.0793249	0.0232219	0.0452953	0.0305767	0.0431479	0.0378785	0.019104	0.0182816	0.024118
CHGG_01555	1	2.55647	2.19406	2.26313	2.9925	3.29976	3.39425	3.16954	2.75004	0.398397	0.142184	0.275503	0.184093	0.309624	0.328936	0.157582	0.139144	0.161192	0.511403	0.164517	0.304588	0.193227	0.356848	0.343529	0.155309	0.115359	0.185024
CHGG_01556	0	1.81281	1.20284	1.91747	1	1.08534	1.86587	3.22725	1.54706	0	0.361831	0.470247	0.553259	0.377673	0.427826	0.375038	0.422104	0.331625	0	0.349434	0.618507	0.487839	0.464062	0.501679	0.361546	0.492939	0.33364
CHGG_01557	1	1.43449	1.13313	1.26572	1.54031	1.63062	1.91145	1.65435	1.45087	0.206503	0.0559219	0.0942703	0.0765761	0.123821	0.131173	0.0628961	0.0414446	0.058149	0.175087	0.0580203	0.106238	0.0717612	0.123424	0.131067	0.0605942	0.0508549	0.0614166
CHGG_01558	1.29457	1.91134	1.59751	1.5687	1.47014	1.10616	1.76757	1	1.25724	0.224804	0.0724041	0.136747	0.10565	0.137761	0.11942	0.0690059	0.0452676	0.0656116	0.246601	0.0880223	0.155834	0.0935749	0.14803	0.125649	0.0699267	0.047827	0.0693236
CHGG_01559	1	2.17108	1.47322	1.58926	1.8897	2.49978	3.24781	3.14843	3.50902	0.191767	0.0704392	0.105679	0.0768874	0.11269	0.133753	0.0729478	0.0601606	0.0744073	0.204823	0.0654936	0.106361	0.0766169	0.119688	0.145748	0.0664046	0.0642243	0.0818505
CHGG_01560	1.25349	1.37599	1	1.7922	2.58435	2.72184	3.60761	3.65014	3.7931	0.963306	0.25361	0.422301	0.440928	0.77327	0.696034	0.434004	0.344341	0.468551	1.02488	0.332667	0.628358	0.530606	0.810702	0.830132	0.487158	0.409349	0.522392
CHGG_01561	0	2.96361	1.11575	1.46808	1	2.14874	9.53963	6.07922	11.4435	0	0.836731	0.540199	0.599155	0.537876	0.944193	2.33115	1.19057	2.91	0	1.09775	0.919728	0.870761	0.836669	1.68755	2.65393	1.29476	3.27622
CHGG_01562	1.63783	1.77954	1.11012	1.37933	1.22521	1	1.74682	1.2547	1.92766	0.170537	0.0583266	0.0852607	0.0724533	0.0912222	0.0874387	0.0565366	0.0347207	0.060553	0.174657	0.0591765	0.0939267	0.0709193	0.109943	0.0886891	0.0563726	0.0364427	0.0653923
CHGG_01563	0	4.23966	1	2.6257	1.01044	1.41211	17.2744	16.3085	141.923	0	2.1025	0.797464	1.63573	0.786227	1.06213	6.07322	5.81293	51.6987	0	4.49862	3.06254	4.32955	3.20348	4.10308	15.1999	9.73322	122.639
CHGG_01564	1.59225	1.80094	1.47096	2.34122	1.11703	1	1.38583	1.44265	3.83039	0.240524	0.080527	0.164245	0.133165	0.152273	0.131127	0.062735	0.0636387	0.119502	0.290341	0.0821715	0.1459	0.144459	0.144197	0.130144	0.0768319	0.0605921	0.116279
CHGG_01565	1.32246	1.26767	1.22669	1.31226	1.16048	1	1.42195	1.21535	1.00776	0.200516	0.0565237	0.11153	0.0820751	0.110088	0.113001	0.0582156	0.0396592	0.0513434	0.20618	0.0565318	0.116558	0.084857	0.10842	0.107912	0.0700058	0.0490671	0.0584394
CHGG_01566	1	3.32494	2.20215	2.98292	2.4787	2.17751	2.59948	2.05605	1.629	0.394647	0.198502	0.289135	0.218879	0.301836	0.272662	0.140052	0.106037	0.121636	0.506103	0.188975	0.326558	0.26334	0.323481	0.28569	0.147208	0.107039	0.134086
CHGG_01567	4.52895	3.00122	1	1.65515	1.28935	2.05979	4.06658	3.01019	6.26503	0.268827	0.121776	0.117543	0.0775437	0.125363	0.153276	0.0948406	0.0726595	0.153402	0.351789	0.0941143	0.129284	0.117388	0.135954	0.184707	0.111615	0.0890877	0.135534
CHGG_01568	1	1.49416	1.86769	1.51084	2.06916	2.18119	2.10136	2.04431	2.09507	0.154744	0.0417618	0.0893452	0.0584039	0.104565	0.11244	0.0470783	0.0407991	0.0546526	0.167655	0.0432475	0.105839	0.0640095	0.104578	0.115202	0.0472388	0.0427198	0.0552416
CHGG_01569	1	1.9046	1.629	1.56938	2.30316	1.96455	2.61179	1.89128	3.0474	0.235193	0.0767406	0.141693	0.0952131	0.17462	0.160862	0.0798032	0.0614433	0.0917104	0.264802	0.0697116	0.165156	0.106219	0.194689	0.176283	0.0925534	0.0639044	0.0987116
CHGG_01570	0	2.60508	1.1988	1.37136	1	1.11623	7.19821	5.11238	8.9312	0	0.455703	0.449245	0.348707	0.372953	0.428706	1.04237	0.554944	1.53173	0	0.425464	0.54064	0.372422	0.528843	0.482317	0.951441	0.485053	1.05235
CHGG_01571	1	1.46329	1.34183	1.41218	1.78421	1.65832	1.5348	1.6988	1.63957	0.0613137	0.0184649	0.0299755	0.0217808	0.0359092	0.0318076	0.0152837	0.0136956	0.0209131	0.0530943	0.0176737	0.0363103	0.0239517	0.0379711	0.0398431	0.0167445	0.0131388	0.0171604
CHGG_01572	1.56307	1.31527	1.06892	1.37927	1.35374	1	1.33422	1.24765	1.60737	0.317283	0.0883102	0.165778	0.130297	0.18647	0.156038	0.0913524	0.0772589	0.104785	0.320708	0.0972978	0.188764	0.149873	0.215458	0.174789	0.0916478	0.070997	0.114583
CHGG_01573	0	0	0	0	0	1	10.2372	13.3072	4.66656	0	0	0	0	0	0.942269	9.33173	12.0388	4.26306	0	0	0	0	0	53.3478	76.7285	75.8919	16.3723
CHGG_01574	3.45713	1	1.79882	28.1752	106.483	381.213	241.694	304.977	300.592	2.57274	0.34825	0.837792	2.78704	8.18386	10.7916	6.27466	5.20829	8.01085	6.30097	0.434291	1.26677	2.96137	7.14841	9.68866	4.8523	4.52161	6.77156
CHGG_01575	1	1.60155	1.74047	1.61431	1.68553	1.87233	2.44259	2.84111	3.53783	0.148806	0.0465619	0.114472	0.0569662	0.096687	0.0968506	0.0585947	0.0562973	0.0670942	0.163534	0.0492195	0.111785	0.0793173	0.102891	0.109982	0.0507676	0.0518783	0.0799366
CHGG_01576	1.59056	1.51988	1.25869	1.48452	1.33748	1.26645	1.09644	1.42114	1	0.11301	0.0330034	0.0640354	0.0434174	0.0625012	0.0639097	0.0258791	0.0258154	0.0278279	0.106173	0.0313574	0.0609468	0.0454371	0.0589489	0.0666665	0.0278223	0.0238107	0.0306202
CHGG_01577	2.35382	1	1.21635	1.15292	1.5748	1.47613	1.36867	1.29994	1.90243	0.0979944	0.0264992	0.0502264	0.0339716	0.0634708	0.0628117	0.0306523	0.0214451	0.0354275	0.111318	0.0242777	0.056706	0.040452	0.0586708	0.0634935	0.0281734	0.0270835	0.0326257
CHGG_01578	2.50421	1.58696	1.52375	1.52495	1.46427	1.42156	1.01547	1.26215	1	0.166064	0.0416138	0.0741509	0.0509687	0.0807574	0.0760246	0.0304803	0.0261834	0.0303638	0.158894	0.0407336	0.0842673	0.0570165	0.087103	0.0895863	0.0333223	0.0317915	0.0315758
CHGG_01579	1.72476	1.42106	1.28141	1.39222	1.39272	1.28443	1.42559	1.77023	1	0.240285	0.0578223	0.115399	0.0850076	0.134988	0.1206	0.0576535	0.0507846	0.0558722	0.235317	0.0727471	0.137148	0.0872896	0.134682	0.131958	0.061121	0.0530027	0.0576004
CHGG_01580	1	2.83025	3.37173	2.91453	4.10528	4.56643	4.73013	3.65242	6.47913	0.359536	0.136669	0.346846	0.216385	0.33364	0.337561	0.183862	0.132253	0.22717	0.428944	0.141944	0.332253	0.201235	0.374587	0.402228	0.199817	0.152229	0.266942
CHGG_01581	1	1.64743	1.42529	1.59847	1.75381	1.2048	1.31169	1.35667	1.61247	0.114957	0.0398039	0.0815837	0.0568093	0.0823302	0.0752691	0.0301835	0.0269766	0.0409654	0.128232	0.0409991	0.0708446	0.0478734	0.087537	0.0592432	0.0350782	0.0262788	0.0421942
CHGG_01582	1.76544	1.46001	1.35048	1.41495	1.27478	1.29309	1.16324	1.41351	1	0.0920916	0.0308388	0.0466613	0.0342947	0.0531437	0.0557794	0.0227053	0.0196162	0.0200125	0.0881909	0.0221702	0.0543079	0.0373981	0.0554849	0.0485982	0.0205504	0.0192796	0.0229133
CHGG_01583	1	2.86401	2.90263	2.70509	3.97099	3.92974	6.42107	4.88626	6.22207	0.38554	0.151034	0.298137	0.208294	0.34782	0.330017	0.21632	0.156566	0.22992	0.526269	0.146732	0.293963	0.198189	0.363104	0.342217	0.180505	0.170383	0.228004
CHGG_01584	1.10725	1.03924	1.14619	1.07724	1.15904	1.14915	1	1.06839	1.92545	0.184959	0.0447769	0.0995683	0.0600726	0.10077	0.109816	0.0432034	0.0399824	0.0587775	0.160445	0.041324	0.115622	0.0741512	0.108116	0.128399	0.0465916	0.0338519	0.0738775
CHGG_01585	0	6.57724	1	3.76985	2.99942	2.1634	11.608	11.7588	13.4142	0	2.56893	0.615423	1.82863	1.58433	1.28352	4.35616	4.25804	5.38024	0	4.32452	1.55443	3.67662	4.60385	3.02049	6.07046	4.73845	8.73094
CHGG_01586	2.34408	2.72921	1.33863	2.37018	1.61244	1.60967	1.19309	1.35887	1	0.119923	0.0504136	0.0659525	0.0508302	0.0733384	0.0532272	0.0277437	0.0224828	0.0277835	0.121644	0.0397202	0.0615415	0.0520395	0.0784199	0.0671667	0.0236499	0.0220248	0.0285626
CHGG_01587	1.82758	1.28912	1.35972	1.4745	1.80387	1.56766	1.12808	1.12179	1	0.109689	0.0295717	0.0565928	0.0523273	0.0690868	0.0684103	0.0286517	0.0261839	0.0260649	0.135612	0.0308888	0.0628576	0.0433887	0.0810016	0.0619353	0.0268507	0.0199418	0.0302472
CHGG_01588	1.59953	1.35945	1	1.34061	1.38705	1.33023	1.42314	1.33483	1.35997	0.160596	0.0445442	0.0836894	0.0669541	0.110642	0.0973311	0.0467564	0.0385795	0.0553619	0.173173	0.0458434	0.0919962	0.06816	0.0967885	0.0927143	0.048514	0.0335962	0.0523986
CHGG_01589	1.93443	1.40801	1	1.13119	1.29395	1.39393	1.77613	1.25614	1.6191	0.242654	0.0811938	0.123047	0.0943495	0.152789	0.149129	0.0820535	0.0585619	0.0894886	0.300285	0.0890796	0.14909	0.100542	0.162626	0.162714	0.0835165	0.0641821	0.0951193
CHGG_01590	2.43519	1	1.07019	1.02181	1.25583	1.29556	1.30216	1.18067	1.81552	0.210815	0.0482242	0.0989948	0.0664013	0.112211	0.118168	0.0590217	0.0367055	0.069313	0.21413	0.0446087	0.113742	0.0577063	0.129406	0.116145	0.0518029	0.0408905	0.073061
CHGG_01591	4.85858	4.88486	2.26129	3.63843	2.95993	2.06178	2.36909	1.90714	1	0.512419	0.149905	0.256901	0.183775	0.256946	0.224544	0.113334	0.0801069	0.0740443	0.469089	0.145855	0.235558	0.216277	0.290823	0.241119	0.114919	0.0934584	0.0818422
CHGG_01592	1.19059	1	1.21089	1.49973	1.96416	1.75529	1.34925	1.2189	1.33006	0.114729	0.0258015	0.0537873	0.0449202	0.0686596	0.0694204	0.029664	0.02117	0.0274681	0.123369	0.0253102	0.0599528	0.0417361	0.0759664	0.0699128	0.0273165	0.0218542	0.0274041
CHGG_01593	1	2.91146	3.28654	2.38181	3.33683	2.86871	2.99502	3.21466	2.43301	0.283756	0.104692	0.190379	0.128351	0.214968	0.203893	0.0933414	0.0882635	0.097717	0.281947	0.102696	0.229795	0.132909	0.229902	0.209937	0.0948963	0.091751	0.100304
CHGG_01594	1.4135	1.0561	1.35928	1	1.66168	2.28292	2.51866	1.99635	2.48561	0.246625	0.042641	0.0948085	0.0621381	0.117876	0.139987	0.062275	0.0545578	0.0724285	0.21124	0.0488415	0.120238	0.0667326	0.125705	0.155509	0.0743302	0.0503229	0.0705957
CHGG_01595	4.28201	3.606	4.41569	5.6143	2.49535	1	3.77406	2.24395	2.06662	1.83469	0.521872	1.14888	0.949323	0.793454	0.470074	0.486302	0.338342	0.408792	1.82616	0.610437	1.36671	0.923262	1.11635	0.773777	0.644191	0.36843	0.447321
CHGG_01596	1	3.04108	3.78402	4.12185	4.84586	4.56879	4.36507	4.54124	3.98509	0.466741	0.174893	0.391082	0.292123	0.433961	0.373863	0.204567	0.158593	0.2095	0.570991	0.170744	0.403771	0.296934	0.451839	0.415569	0.200768	0.164196	0.21432
CHGG_01597	1	8.60424	4.4651	6.43886	5.53925	6.99261	21.9677	15.4777	20.6402	0.856017	0.662468	0.930514	0.826327	1.08373	1.33388	1.17132	0.788572	1.24768	1.9782	0.697361	1.27765	1.00833	1.28391	1.62676	1.16008	0.848459	1.1071
CHGG_01598	1	2.63653	2.17925	1.78065	2.49171	3.90294	8.44632	6.56307	20.872	0.488895	0.208938	0.361778	0.213259	0.389959	0.429598	0.318224	0.245388	0.530248	0.703885	0.214381	0.442351	0.241081	0.422096	0.490211	0.348823	0.268367	0.531317
CHGG_01599	2.40055	1.03582	1	1.28564	1.09979	1.0752	1.08437	1.10414	1.97048	0.17411	0.0385515	0.0839845	0.0697754	0.0858433	0.0990975	0.0404404	0.0352313	0.0608202	0.156244	0.0471106	0.0935796	0.0608579	0.0940121	0.0998437	0.0433322	0.0360495	0.0617372
CHGG_01600	1	2.69147	2.13158	1.87107	2.63762	3.60717	4.2945	3.27729	5.75396	0.293176	0.084628	0.177906	0.121928	0.187018	0.241074	0.140092	0.09047	0.132371	0.333044	0.108716	0.193683	0.130043	0.221329	0.267998	0.156519	0.092123	0.170091
CHGG_01601	0	1.63209	1.9463	6.32968	1	0	9.42717	7.32844	5.01803	0	1.57581	1.84214	5.7872	0.954137	0	8.76078	6.72964	4.65629	0	82.0785	254.334	487.435	205.071	0	230.181	143.269	146.379
CHGG_01602	1.96099	1.632	1.20704	1.03227	1.14966	1.5499	1.15539	1.36223	1	0.0724321	0.0213593	0.0365405	0.0256089	0.0416364	0.0468764	0.0188981	0.0179978	0.0191031	0.0744584	0.023571	0.042818	0.023737	0.0393062	0.0425067	0.0182174	0.0168812	0.0197841
CHGG_01603	8.33004	1.23816	1.03166	1.27512	1.03818	1.54416	1	1.97486	2.11534	3.88736	0.69869	0.883966	0.848796	0.886357	1.1049	0.560959	0.702106	0.918716	3.64671	0.947319	1.88076	1.54306	2.23808	3.14282	0.886616	0.901054	1.26509
CHGG_01604	1.62281	1	1.39326	1.65178	2.89782	4.90183	4.86493	6.5403	13.2864	0.974152	0.205581	0.466617	0.354639	0.64188	0.793759	0.446018	0.421853	0.632224	1.13314	0.219387	0.61103	0.364172	0.690185	0.912341	0.428267	0.340917	0.851485
CHGG_01605	1	2.09859	1.94255	1.84902	2.43323	2.58339	2.49563	2.70841	2.58629	0.104949	0.032593	0.0645236	0.041912	0.0717224	0.0748978	0.0337089	0.0306651	0.0337224	0.0968568	0.0335569	0.0764155	0.04447	0.078836	0.0798745	0.0392482	0.0334483	0.0371081
CHGG_01606	1	2.91798	2.95108	2.83934	4.16531	4.75925	4.95467	3.62328	5.62321	0.321632	0.115503	0.23822	0.175413	0.305951	0.289121	0.173493	0.101312	0.181165	0.380214	0.128092	0.258167	0.144044	0.276681	0.294608	0.136426	0.113285	0.171699
CHGG_01607	1.5612	1.24749	1	1.14396	1.0837	1.02334	1.28914	1.04877	1.57001	0.147938	0.0516416	0.0747302	0.063076	0.0864008	0.0882697	0.0422065	0.0323371	0.0487932	0.171663	0.0443058	0.0791658	0.0608952	0.0967728	0.0903244	0.037982	0.0314625	0.0520725
CHGG_01608	1	4.66028	3.91392	4.33196	6.10723	5.14156	6.13019	5.57948	5.42164	0.451108	0.212332	0.343371	0.24523	0.467705	0.416429	0.200749	0.159394	0.231085	0.461694	0.194637	0.390856	0.257972	0.414007	0.424865	0.229154	0.185651	0.232527
CHGG_01609	1.24012	1.96372	2.15296	1.95869	1.16254	1.20994	1.4275	1.3816	1	0.0903465	0.0281623	0.0627724	0.0384792	0.0441662	0.0460732	0.0247648	0.0203057	0.0221203	0.0910663	0.0296332	0.0624846	0.0423293	0.0511246	0.0478161	0.0310631	0.0221787	0.024606
CHGG_01610	1.00095	1.49242	1.74527	1.70396	1.29782	1.08113	1.29535	1.25873	1	0.135723	0.0398283	0.0822855	0.0645109	0.0785672	0.0699756	0.0315621	0.0246269	0.0324953	0.120084	0.0376989	0.0898549	0.0632974	0.0922322	0.0649552	0.0325807	0.0335146	0.0386017
CHGG_01611	1.58138	1.35018	1	1.67675	1.59203	1.75704	3.24481	2.68496	3.09117	0.427628	0.103523	0.183614	0.147051	0.229863	0.220497	0.1614	0.117047	0.154215	0.403085	0.11312	0.202063	0.168612	0.247147	0.255024	0.15974	0.117056	0.173494
CHGG_01612	1	2.00984	3.23019	2.58352	3.71645	5.33567	3.86818	5.26208	2.82417	0.366865	0.12338	0.294399	0.17359	0.299677	0.370463	0.167289	0.153687	0.153184	0.499882	0.134932	0.289134	0.202896	0.316002	0.386028	0.172236	0.159112	0.149954
CHGG_01613	1	1.00521	1.83836	1.87052	2.59237	2.55033	1.87227	2.87439	1.2823	0.184604	0.0439641	0.11073	0.0847867	0.150615	0.143445	0.0623791	0.0615931	0.0571673	0.208259	0.0542792	0.125628	0.0921295	0.1632	0.16671	0.062118	0.0710345	0.0560108
CHGG_01614	2.82054	4.77173	2.64548	3.17949	1.61406	1.89732	2.02563	1.74547	1	0.359301	0.139134	0.184336	0.132059	0.16206	0.182196	0.10033	0.0709516	0.0681603	0.328075	0.132532	0.244241	0.152379	0.180017	0.19465	0.0923275	0.0670778	0.0646407
CHGG_01615	1	1.44049	1.19904	1.11857	1.98617	2.21414	2.66955	1.93206	3.20642	0.168161	0.0441821	0.0886616	0.0557411	0.125625	0.114961	0.0551525	0.0419624	0.0648399	0.158939	0.0415374	0.087828	0.0523637	0.0996862	0.111422	0.0585289	0.034008	0.067558
CHGG_01616	2.05795	1.36997	1.15196	1.30438	1.26817	1.20784	1.05815	1.06593	1	0.0682745	0.0182419	0.0344213	0.0245536	0.0347483	0.0347991	0.0145374	0.0118391	0.0141422	0.0692558	0.0182538	0.0321216	0.0253024	0.0407642	0.037727	0.0162622	0.012997	0.0144243
CHGG_01617	1	3.53117	2.93216	3.20831	2.85185	3.07137	4.84225	3.04002	4.63958	0.446177	0.172549	0.340094	0.233648	0.30001	0.331494	0.221838	0.129727	0.233161	0.437785	0.175298	0.325	0.241066	0.358713	0.360777	0.189987	0.132749	0.209138
CHGG_01618	1.25634	1.542	1.46781	1.78027	1.46683	1.40503	1.21524	1.31082	1	0.124694	0.0327585	0.0725213	0.0557552	0.0784341	0.0625357	0.0306223	0.0254244	0.0273904	0.11369	0.0351612	0.0643106	0.056756	0.073085	0.0769728	0.0279888	0.026974	0.0302585
CHGG_01619	1.4389	1.26331	1.57505	1.26238	1.08016	1.10059	1	1.35983	1.00352	0.241509	0.0555652	0.141662	0.0821005	0.116216	0.124567	0.052428	0.0495527	0.0622156	0.244646	0.0674276	0.151145	0.0906415	0.128382	0.128465	0.0588694	0.0551865	0.0602357
CHGG_01620	1	2.24231	3.14116	3.0245	3.48973	3.11517	2.4402	3.52097	1.72431	0.104644	0.0318998	0.0777825	0.0538768	0.0905177	0.0811335	0.0386931	0.0268749	0.034306	0.115478	0.0390406	0.0797102	0.0498057	0.0699954	0.0731897	0.031367	0.0321175	0.0313782
CHGG_01621	1	1.47657	1.36175	1.22723	1.34526	1.89039	1.92349	1.76868	1.68196	0.304719	0.0943012	0.144584	0.109391	0.182381	0.194504	0.0927309	0.0755441	0.0876613	0.319799	0.0957831	0.180156	0.107659	0.178324	0.205125	0.100489	0.0756484	0.0938751
CHGG_01622	1.37999	1.24378	1.56876	1	1.5117	1.68058	1.49054	1.39305	1.45235	0.0992111	0.0306488	0.0699927	0.0311861	0.0593963	0.0650066	0.0326779	0.0239741	0.0303704	0.105211	0.0279192	0.063595	0.0380884	0.0678789	0.0681312	0.0290126	0.0231816	0.0336485
CHGG_01623	1	1.94358	2.89122	2.25296	3.12218	2.59016	2.58894	2.43719	2.09508	0.151011	0.0442901	0.10608	0.0686304	0.102692	0.0955512	0.0469697	0.0407866	0.0488944	0.146979	0.0492482	0.115527	0.0690767	0.113702	0.101	0.0519495	0.0403499	0.0537991
CHGG_01624	1.84316	1.38449	1.04611	1.44128	1	1.2455	1.85816	1.89851	2.42826	0.362885	0.0992049	0.17616	0.140448	0.175345	0.197316	0.107963	0.0882861	0.137806	0.342616	0.110274	0.194654	0.15285	0.197714	0.22035	0.120989	0.0979195	0.14513
CHGG_01625	1	2.79397	2.63358	2.57237	3.22932	2.83016	3.48617	3.18985	3.74431	0.318081	0.107995	0.242061	0.148912	0.263385	0.233621	0.130575	0.101022	0.136607	0.352065	0.108224	0.225687	0.165463	0.289339	0.254013	0.130266	0.0873541	0.153657
CHGG_01626	1.947	1.47577	1.4081	1.31391	1.74267	1.30077	1.38287	1.36586	1	0.121943	0.0332178	0.0796451	0.0428923	0.0789433	0.0619351	0.0315553	0.0229548	0.029566	0.164213	0.0333631	0.069046	0.0422791	0.0757032	0.0689159	0.0326758	0.0307485	0.0310463
CHGG_01627	2.3788	3.44802	4.33635	2.73421	3.0071	1	2.16052	2.42585	1.45186	1.65621	0.622217	1.52763	0.747788	1.13339	0.569758	0.428212	0.428105	0.424456	2.3613	0.659756	1.53802	0.931975	1.31705	0.930156	0.620437	0.448937	0.484767
CHGG_01628	2.49812	2.59495	1	1.4993	1.47402	2.19109	2.16737	2.18469	1.34697	0.128356	0.0351027	0.0497961	0.0423646	0.0648231	0.0772315	0.0300566	0.0245367	0.0292811	0.125426	0.0433462	0.0584073	0.0389873	0.0732282	0.0806058	0.0373471	0.0256756	0.0290235
CHGG_01629	1	2.11701	1.58292	1.44822	1.48348	1.65507	3.19406	1.92537	3.59911	0.29592	0.10964	0.179099	0.119776	0.191051	0.189362	0.123029	0.0767414	0.142446	0.32803	0.103717	0.211123	0.132674	0.203583	0.206613	0.144334	0.0896936	0.155069
CHGG_01630	1.145	1.37645	1.00587	1	1.14829	1.22853	4.22573	3.4911	8.8838	0.546734	0.161499	0.315	0.182657	0.322163	0.341397	0.331022	0.202725	0.314486	0.728211	0.176639	0.33084	0.223228	0.394236	0.374304	0.323869	0.210898	0.456556
CHGG_01631	1	1.47822	1.15517	1.23217	1.81103	1.58855	1.74391	1.54619	1.56057	0.210553	0.062751	0.117606	0.0759057	0.135538	0.136203	0.0634429	0.0490525	0.0632713	0.239477	0.0687374	0.106548	0.0867416	0.167781	0.127398	0.0625553	0.0524878	0.0729438
CHGG_01632	1.77253	1.5733	1.60591	1	1.51503	2.02524	2.51609	2.04148	3.13559	0.142686	0.0392849	0.0873969	0.0453614	0.0873908	0.0939135	0.0532016	0.0373824	0.0685867	0.176731	0.0408111	0.0820553	0.0547	0.0938794	0.0910411	0.0541652	0.0387717	0.0547319
CHGG_01633	1	1.58551	1.82381	1.89048	1.8774	1.91477	1.81722	1.98226	1.39444	0.200774	0.0564899	0.117459	0.0806291	0.125178	0.12423	0.0712837	0.0607305	0.0611475	0.199468	0.068352	0.130671	0.0940391	0.157814	0.136897	0.0579847	0.0524374	0.0658405
CHGG_01634	1	1.69349	1.66987	1.78246	1.48168	1.47423	1.56217	2.36089	1.29369	0.0998878	0.0352189	0.0656517	0.048015	0.0690859	0.0566484	0.0312429	0.0322501	0.0329266	0.112498	0.0381347	0.0663055	0.0437289	0.0719284	0.0606721	0.0299931	0.0320253	0.0304858
CHGG_01635	1	2.94263	2.89776	2.80996	4.06464	5.63756	6.41469	6.22039	8.95197	0.316606	0.12139	0.241793	0.153829	0.260422	0.288044	0.162411	0.146393	0.200924	0.400565	0.129743	0.245586	0.160785	0.270472	0.351798	0.170115	0.139267	0.200634
CHGG_01636	1	3.49898	2.89511	3.57967	3.11999	2.1492	2.33959	3.00354	1.76036	0.324401	0.136754	0.236467	0.189704	0.239258	0.228128	0.109538	0.10405	0.0994239	0.378087	0.155307	0.262511	0.179542	0.297756	0.206204	0.118579	0.0988836	0.113823
CHGG_01637	1.14145	1.55155	1.37689	1.46184	1.66052	1.16831	1.25411	1	1.04275	0.0661141	0.0183873	0.039225	0.0277897	0.0427563	0.040612	0.020078	0.0117584	0.0174476	0.0611312	0.0199582	0.0378104	0.0265868	0.0401038	0.036513	0.0185581	0.0123823	0.0179349
CHGG_01638	2.17928	1.02488	1	1.23694	1.63577	1.55284	1.71161	1.51505	2.08964	0.247683	0.0537507	0.0978257	0.0819398	0.136837	0.138616	0.0711316	0.0560959	0.0768691	0.248366	0.0532411	0.123347	0.0831547	0.160074	0.154117	0.0681865	0.0482935	0.0739639
CHGG_01639	1.77901	1	1.23698	1.88715	1.49198	1.4057	1.29126	1.64182	2.04067	0.137054	0.0333186	0.0648771	0.0501272	0.0735246	0.0705643	0.0295477	0.0286557	0.0465854	0.125347	0.0273389	0.0669533	0.0567011	0.0664005	0.0794194	0.0312638	0.0299546	0.0402858
CHGG_01640	1	1.52699	1.83733	1.92637	1.82136	2.58696	3.14403	3.92114	5.39309	0.171255	0.0426032	0.0972092	0.0705762	0.0981771	0.103491	0.0564046	0.0565562	0.085139	0.165373	0.0434926	0.100509	0.0692809	0.107404	0.11265	0.0588471	0.0589379	0.0882794
CHGG_01641	1	2.03767	1.96686	1.66214	2.40709	2.22626	2.62572	2.1269	2.02158	0.126693	0.0402676	0.100743	0.0551225	0.101165	0.0979901	0.0515804	0.0387376	0.0397927	0.128969	0.0484656	0.0922058	0.0623622	0.0926464	0.0879604	0.0528721	0.0364644	0.0563552
CHGG_01642	1.18872	1	1.88346	1.66328	1.9621	2.68634	4.75662	4.0375	4.34637	0.223191	0.045507	0.137863	0.0868983	0.138766	0.164837	0.112288	0.0700035	0.103744	0.235775	0.0499283	0.145384	0.0828792	0.136449	0.167126	0.108048	0.0855771	0.122537
CHGG_01643	1.70446	3.48449	1.13489	1.38181	1	1.49566	2.0049	1.43187	1.35446	0.283514	0.106524	0.126368	0.0944191	0.124535	0.139401	0.0724169	0.0499558	0.0702139	0.246966	0.104803	0.133413	0.103874	0.140556	0.157439	0.0822524	0.0568944	0.0725412
CHGG_01644	1.12563	1.66311	1.45654	1.95301	1.62041	1.32695	1.06803	1.29307	1	0.13647	0.0439041	0.0717303	0.0589515	0.0894909	0.0729448	0.0327057	0.0288386	0.0339771	0.139861	0.0407157	0.0828678	0.0594525	0.0838242	0.0765439	0.0316542	0.0301704	0.0346944
CHGG_01645	1.39869	1.32658	1.2798	1.7024	1.44251	1.41966	1.04559	1.17958	1	0.044574	0.0113165	0.0249875	0.0180013	0.0302063	0.0240229	0.00974704	0.00861245	0.0113412	0.0455088	0.0118697	0.0266221	0.0185468	0.0255991	0.0237921	0.00979253	0.00900955	0.0113692
CHGG_01646	1	2.57423	2.79324	2.64816	3.24922	2.63579	3.1157	3.14048	2.83184	0.278519	0.0950201	0.196587	0.152824	0.259001	0.204768	0.107505	0.0971942	0.0979183	0.302578	0.108683	0.235233	0.148604	0.233344	0.225817	0.0985102	0.0881735	0.113964
CHGG_01647	1	2.03596	3.0153	1.8937	2.68409	2.28655	1.90873	1.71718	1.51941	0.44266	0.157711	0.374284	0.207026	0.351056	0.309436	0.134454	0.109943	0.127609	0.489282	0.153082	0.38057	0.196169	0.358586	0.342993	0.146817	0.117971	0.159542
CHGG_01648	1.54309	1.78974	2.34292	1.54883	1.93549	1.55966	1.89091	1	1.28888	0.258523	0.0778443	0.197383	0.104726	0.178599	0.169839	0.0834188	0.0461131	0.0681184	0.323996	0.073782	0.171221	0.110619	0.156674	0.160235	0.0762374	0.0491484	0.0738383
CHGG_01649	0	5.65401	1	5.2348	2.9799	8.90419	35.8155	40.884	22.1222	0	3.6528	0.877835	3.47903	2.28999	5.71634	19.7019	20.8704	12.3594	0	9.70764	4.02145	10.974	7.68879	18.8515	44.2778	35.1934	32.2061
CHGG_01650	1	4.79784	4.00664	4.46746	4.86565	5.0585	6.25013	4.88197	6.94693	0.360039	0.155112	0.283969	0.201691	0.289865	0.323112	0.164811	0.123863	0.196342	0.387329	0.156446	0.291579	0.213362	0.312714	0.2922	0.146693	0.114803	0.196218
CHGG_01651	1.75294	1.11814	1	1.26883	1.96009	4.73808	6.2066	5.97155	7.48937	0.576877	0.118238	0.216374	0.164406	0.292403	0.506734	0.267045	0.209854	0.349827	0.773651	0.138094	0.276402	0.174835	0.364033	0.47581	0.245329	0.228044	0.282752
CHGG_01652	2.5463	3.64104	1.09682	2.18007	1.11282	1.01438	1.21744	1	1.29792	0.147409	0.0598254	0.0701371	0.0619146	0.068742	0.067011	0.0359003	0.0274415	0.0426485	0.139899	0.0649703	0.0736316	0.0735518	0.0733301	0.0727017	0.0407821	0.0307414	0.0455355
CHGG_01653	0	3.26767	1.20276	1.67312	1	3.52004	15.3948	19.4312	23.2787	0	1.27928	0.702013	0.870829	0.682344	1.79832	5.17612	5.78265	8.01357	0	1.93416	1.81992	1.60591	1.56674	4.30758	6.51771	6.07149	11.1889
CHGG_01654	1	3.21893	2.30488	2.87958	3.14404	2.85812	4.71822	3.41473	5.77822	0.358195	0.134065	0.25582	0.17759	0.272928	0.26419	0.14893	0.100682	0.193851	0.389405	0.138973	0.22863	0.187976	0.259693	0.241106	0.141406	0.1162	0.200464
CHGG_01655	1	2.64898	2.30776	2.54363	3.04897	3.15131	3.67341	3.2811	4.1273	0.313124	0.118912	0.193361	0.155994	0.213538	0.242115	0.134083	0.100967	0.154732	0.349394	0.131115	0.220276	0.159144	0.262918	0.234737	0.118597	0.0913711	0.159755
CHGG_01656	1.75463	2.78331	1	1.031	1.12089	2.29965	4.08073	3.2437	10.0073	0.223145	0.0695736	0.0870237	0.061372	0.104343	0.121509	0.0889719	0.067677	0.163128	0.233545	0.0762433	0.101292	0.0682332	0.11347	0.141558	0.0918863	0.0585125	0.140833
CHGG_01657	1	3.56563	2.92305	2.70867	3.06751	3.25536	4.58024	3.2105	3.89774	0.379289	0.158228	0.312937	0.19746	0.292308	0.298909	0.17595	0.128637	0.186181	0.434587	0.187339	0.306183	0.200288	0.322915	0.313918	0.185375	0.126515	0.186553
CHGG_01658	1	8.68315	9.17874	6.77152	10.4805	10.2691	21.2474	12.146	35.0292	0.523234	0.296127	0.664887	0.420546	0.788241	0.732278	0.580271	0.313412	0.612198	0.899075	0.424391	0.744371	0.477944	0.831406	0.756409	0.614355	0.365943	0.676825
CHGG_01659	0	1	0	1.54123	0	0	13.0426	8.64092	1.42493	0	0.979186	0	1.50902	0	0	11.8089	8.03192	1.31275	0	190.524	0	1450.3	0	0	3455.14	1228.89	1262.02
CHGG_01660	1.36741	2.26695	3.97795	3.38758	2.78493	2.20052	1.7854	1.59746	1	0.235678	0.0608174	0.173987	0.117306	0.158202	0.133909	0.0645994	0.0438387	0.04949	0.239545	0.0622793	0.184801	0.11547	0.152065	0.150242	0.0688504	0.0489736	0.0513707
CHGG_01661	1.6149	2.06889	1.61247	1.70048	1.35669	1.07675	1.38743	1.07399	1	0.332011	0.0985916	0.174	0.136658	0.189762	0.146947	0.0855298	0.0563947	0.0772152	0.343784	0.111752	0.209815	0.142796	0.20424	0.17698	0.0850208	0.0623898	0.0818895
CHGG_01662	1	1.78032	2.06257	1.81135	2.25372	2.52596	3.65444	4.00792	6.80941	0.266673	0.0907534	0.182073	0.111434	0.184703	0.21986	0.128557	0.10562	0.178407	0.348387	0.0874374	0.183467	0.140902	0.189572	0.198118	0.128705	0.0964721	0.184214
CHGG_01663	1	1.97029	2.21502	1.61405	1.79072	1.60333	2.22516	2.07133	2.35371	0.147138	0.052271	0.0974768	0.0725429	0.090388	0.098391	0.0614141	0.0403119	0.0587081	0.171186	0.0535857	0.103683	0.0662092	0.0988821	0.090625	0.0516102	0.0503998	0.0606009
CHGG_01664	0	3.18738	1	2.04733	1.30726	6.56344	11.4004	10.2135	10.734	0	0.576361	0.407468	0.530295	0.504583	1.84304	1.3983	1.041	1.53585	0	0.539768	0.558671	0.620067	0.705006	3.31586	1.50765	0.956272	1.52185
CHGG_01665	1.40533	1.09117	1.08365	1	1.61864	2.50374	2.00775	1.64684	2.11159	0.182745	0.0452532	0.0971805	0.0543347	0.111209	0.117502	0.054219	0.0395645	0.0541486	0.168866	0.0513331	0.0926117	0.0570253	0.106775	0.124373	0.0579942	0.044159	0.0622004
CHGG_01666	3.8106	1.16605	1	1.26582	1.38781	1.58064	1.25873	1.60204	1.76558	0.11074	0.0275397	0.0544629	0.0390325	0.0595185	0.0754986	0.0270418	0.0251897	0.0351279	0.146174	0.0257056	0.0500378	0.0447344	0.0696009	0.0692572	0.0288481	0.0256692	0.0349349
CHGG_01667	1	3.47286	3.02349	2.75646	2.89849	3.11153	4.81809	3.63153	3.20733	0.334961	0.139474	0.282078	0.159945	0.260273	0.272645	0.148363	0.0991772	0.135607	0.405141	0.12981	0.247953	0.170035	0.236583	0.234107	0.182679	0.11178	0.128665
CHGG_01668	0	1.65421	1.09428	2.51464	1	2.82919	7.68142	28.836	7.19484	0	1.48783	1.02872	2.28898	0.925246	2.5986	6.61596	24.7093	6.41726	0	43.0292	30.5661	42.2946	31.4615	56.5412	93.1929	225.579	80.2849
CHGG_01669	1.31309	1	2.32218	1.70071	3.02444	6.22238	5.3819	6.67232	5.12646	0.946504	0.229908	0.659786	0.413401	0.824925	1.03695	0.480553	0.48321	0.546382	1.30789	0.238027	0.857314	0.599049	0.975979	1.27462	0.569107	0.547352	0.611789
CHGG_01670	2.90062	2.05166	1	1.12975	1.02287	1.522	1.93933	1.96391	3.65349	0.546227	0.164234	0.219267	0.162934	0.244406	0.281676	0.146458	0.122234	0.201996	0.485242	0.163089	0.247384	0.173404	0.239784	0.319092	0.140077	0.117418	0.249283
CHGG_01671	0	0	0	0	0	0	0	0	0	0	0	0	0	0	0	0	0	0	0	0	0	0	0	0	0	0	0
CHGG_01672	6.6203	2.2381	3.17231	3.86363	1.58072	2.46322	1.68571	2.26027	1	2.73648	0.644504	1.32579	1.01117	0.815287	1.05499	0.43961	0.427738	0.407815	2.32103	0.725616	1.9692	1.17514	1.51618	1.67775	0.617656	0.53245	0.509364
CHGG_01673	1.27802	1.01909	1	2.67371	3.32597	8.43021	11.9221	14.0719	12.5124	0.183737	0.0345633	0.0636443	0.0741321	0.126622	0.192158	0.130011	0.083197	0.126262	0.192274	0.0316329	0.0684634	0.0803938	0.114129	0.195339	0.0905264	0.0868696	0.0961238
CHGG_01674	1	2.9712	2.4856	3.09522	1.57534	2.38954	3.55144	3.81046	1.8835	0.425107	0.186284	0.306291	0.257298	0.269672	0.290771	0.181137	0.159422	0.149536	0.516123	0.170117	0.342416	0.260294	0.278985	0.354371	0.197636	0.158784	0.146889
CHGG_01675	1	1.69055	1.462	1.09073	1.92692	2.51847	2.21798	1.86473	1.8279	0.0608743	0.0216767	0.0389009	0.0185848	0.0478592	0.042141	0.0202304	0.0156729	0.0271686	0.0772538	0.0188475	0.041372	0.0259164	0.044625	0.0523243	0.0218645	0.0168877	0.0240649
CHGG_01676	1	2.18408	2.05271	2.28046	2.24295	2.42693	2.82466	3.55946	4.49221	0.131974	0.0417159	0.0857147	0.0511505	0.0848857	0.0888203	0.0427485	0.042606	0.0639593	0.134201	0.0390499	0.0783518	0.0624353	0.0969993	0.0938817	0.0506973	0.0375455	0.05766
CHGG_01677	1.29636	1.99054	1	1.81872	1.73947	1.156	2.48558	1.51793	2.39903	0.381686	0.137299	0.193854	0.17077	0.23636	0.193619	0.131354	0.0952881	0.157002	0.46079	0.142043	0.209839	0.187216	0.278097	0.206533	0.158732	0.0984806	0.16486
CHGG_01678	1.95019	1.09983	1.23172	1.78208	1.58652	1.08335	1	1.27832	1.05241	0.165891	0.0468679	0.1039	0.0794964	0.114721	0.0971129	0.0368844	0.038323	0.0401353	0.210643	0.0443772	0.101564	0.0678976	0.113489	0.103557	0.042379	0.0378373	0.049842
CHGG_01679	1.38793	1	1.31597	1.22481	1.67	1.66755	1.66269	1.3256	3.02941	0.252859	0.058767	0.134365	0.0952466	0.157817	0.155979	0.0741277	0.0503706	0.109416	0.271246	0.0565837	0.133877	0.100465	0.160539	0.155322	0.0684985	0.0519385	0.105847
CHGG_01680	1	1.64092	1.53586	1.53996	2.22723	2.21725	2.1893	1.77546	2.43714	0.190842	0.0550813	0.10919	0.0762383	0.153657	0.127085	0.0577137	0.0526395	0.0589081	0.20643	0.0633318	0.118766	0.0803446	0.130117	0.155153	0.0685678	0.0481291	0.0833331
CHGG_01681	0	3.14603	1	0	1.61285	0	18.0657	26.3384	57.3251	0	2.65341	0.916728	0	1.40613	0	15.4651	22.1708	49.6798	0	10.8878	6.9281	0	8.12588	0	42.7207	58.7655	146.937
CHGG_01682	25.4423	1.33298	1	1.42953	3.35798	3.04994	11.3624	13.5221	26.5485	6.64882	0.753457	0.864159	0.9578	2.23965	2.14784	2.18765	2.11118	3.27868	6.85211	1.0591	2.40552	1.62287	3.87596	3.27308	2.70492	2.58509	4.18607
CHGG_01683	1	1.36878	1.2444	1.0365	1.42225	1.70798	1.71734	1.15927	1.81452	0.0893997	0.0262872	0.0482682	0.0336209	0.0542154	0.0596742	0.0304386	0.0187485	0.0334415	0.0972879	0.024917	0.0577143	0.0333868	0.0558903	0.0576812	0.0286815	0.0185036	0.0323219
CHGG_01684	0	3.61801	1.54749	1.26708	1	1.45965	5.81963	15.4674	11.2571	0	2.71113	1.29418	1.01523	0.900892	1.22686	3.92936	10.4529	7.97494	0	10.0311	7.2954	6.54121	6.1694	7.18907	17.7026	29.8743	31.148
CHGG_01685	1	2.13955	2.2721	2.48783	3.45485	3.84216	4.51993	3.72477	4.69195	0.344201	0.0890021	0.223149	0.16394	0.235243	0.259009	0.150001	0.111786	0.171397	0.387042	0.10189	0.233477	0.161591	0.263408	0.311781	0.123177	0.124361	0.146709
CHGG_01686	0	1	1.42174	2.45277	0	0	1.98128	1.1645	2.19722	0	0.964739	1.38657	2.32005	0	0	1.74748	1.11844	2.06754	0	234.786	1043.9	854.944	0	0	106.23	209.207	466.59
CHGG_01687	1	1.47527	1.41544	1.35184	1.78697	3.05565	3.11881	2.64663	2.52964	0.254015	0.0805216	0.127433	0.0851725	0.159495	0.195146	0.103733	0.070017	0.0944526	0.252238	0.0735131	0.146037	0.0858965	0.169291	0.180415	0.102732	0.0799215	0.104524
CHGG_01688	1.32916	1.24644	1.05732	1	1.67557	1.98783	1.95826	1.70897	2.30852	0.191796	0.0496494	0.0916679	0.0638113	0.121675	0.130401	0.0557281	0.0486141	0.0773829	0.214972	0.0508103	0.103432	0.0735445	0.129534	0.116499	0.0687812	0.0463293	0.0727053
CHGG_01689	0	0	0	1	0	0	1.86923	8.2652	4.74854	0	0	0	0.954776	0	0	1.78716	7.91513	4.446	0	0	0	85.0537	0	0	75.6165	172.781	45.8072
CHGG_01690	1.20247	1	2.13501	1.55987	2.41904	2.37553	1.93255	1.96418	1.66741	0.20741	0.0421022	0.144691	0.080487	0.145727	0.142666	0.065314	0.0501302	0.0669106	0.221952	0.048411	0.126528	0.0877678	0.144014	0.153106	0.0615066	0.0468722	0.0625988
CHGG_01691	1	3.40747	2.00038	2.27887	2.40588	2.60016	3.38829	2.90551	2.76839	0.252573	0.110637	0.165798	0.121689	0.189158	0.183338	0.11345	0.0768845	0.111899	0.276741	0.113672	0.18352	0.14127	0.188721	0.175935	0.114364	0.078756	0.107672
CHGG_01692	1.70654	1.63761	2.97784	1.76538	1.01051	1	2.81385	2.27065	2.62633	1.35555	0.481743	1.21299	0.669597	0.655798	0.622636	0.660157	0.439625	0.708525	2.01881	0.581702	1.28486	0.836333	1.05403	1.11279	0.84348	0.504892	0.792157
CHGG_01693	1.55313	1.13704	2.76596	2.84419	1.81544	2.48386	1	1.60546	1.50588	1.0468	0.269978	0.806961	0.582828	0.717966	0.953274	0.285696	0.282883	0.33643	1.63601	0.324947	0.965709	0.728573	0.899833	0.950099	0.325238	0.298923	0.398586
CHGG_01694	1.16147	1	2.05314	2.02137	1.32397	1.15159	1.96564	1.35787	1.32227	0.0692825	0.0158114	0.0476677	0.0394184	0.0403574	0.0372385	0.0227991	0.0133552	0.0244436	0.06009	0.0173298	0.0490342	0.0434828	0.0432256	0.0405201	0.0238828	0.013452	0.0196381
CHGG_01695	1	1.19383	1.52915	1.57618	1.42159	3.97019	7.94639	6.47458	18.5496	0.741967	0.19646	0.531125	0.330949	0.457423	0.948404	0.579027	0.449151	0.868517	1.15782	0.264439	0.696131	0.429356	0.664658	0.873267	0.593292	0.496147	0.7307
CHGG_01696	1.01452	1.74602	2.1197	1.59249	1	1.23937	1.40958	1.65286	2.41231	0.111342	0.0324937	0.0741686	0.0539386	0.0566439	0.0589219	0.0287373	0.0254697	0.040678	0.112658	0.0341387	0.0649583	0.0382271	0.0524983	0.0559295	0.0323103	0.0233602	0.0362989
CHGG_01697	2.9511	2.79183	1.60164	1.16912	1	1.22448	1.36232	1.52898	1.69795	0.241879	0.107454	0.134052	0.0850114	0.108299	0.133007	0.0623455	0.0601638	0.0802786	0.243673	0.0945349	0.132057	0.0777608	0.129089	0.132252	0.0632622	0.0502012	0.084376
CHGG_01698	1	1.20147	1.69644	1.95066	1.92929	2.41505	1.4857	1.77664	1.61296	0.21553	0.0493474	0.130326	0.0969727	0.148597	0.149667	0.0559894	0.048088	0.0672753	0.247991	0.0554291	0.122373	0.0965245	0.1294	0.167912	0.0636656	0.0641114	0.070404
CHGG_01699	1.67697	1.99588	1.81003	1.85207	1.89715	1.52788	1.55858	1.57533	1	0.309002	0.085659	0.17479	0.117052	0.171533	0.156954	0.07402	0.0528033	0.0633294	0.338698	0.0843249	0.178048	0.111476	0.200169	0.161151	0.0751429	0.0680713	0.0697363
CHGG_01700	1.47391	1.38723	1.30398	1	2.1689	3.57029	3.7391	2.54903	3.56663	0.362088	0.105383	0.184434	0.105932	0.248406	0.286485	0.130621	0.111117	0.15288	0.394647	0.0935467	0.203916	0.111177	0.254808	0.287737	0.156925	0.106028	0.160803
CHGG_01701	1	1.54111	1.92021	1.70288	1.83624	2.45131	1.8823	2.24438	2.17652	0.268587	0.0758989	0.192775	0.0968711	0.15592	0.190802	0.0734133	0.0770651	0.0910286	0.261949	0.0651617	0.16688	0.112416	0.175901	0.203449	0.0878743	0.0722085	0.0956697
CHGG_01702	0	0	0	0	1	1.84901	3.98811	35.6961	3.07448	0	0	0	0	0.846592	1.78792	3.8085	33.6625	2.85061	0	0	0	0	598.383	1068.68	813.754	933.998	276.243
CHGG_01703	1	2.81301	3.00027	2.71484	4.65895	3.47893	3.2107	2.60638	2.95526	0.232757	0.0809795	0.177726	0.117567	0.215763	0.209216	0.083769	0.0632505	0.102995	0.263852	0.0814926	0.188379	0.126876	0.221569	0.213521	0.0927404	0.0679413	0.0974034
CHGG_01704	1	2.46693	2.29905	2.19392	3.13558	3.36325	3.69402	2.69652	3.44966	0.173077	0.0712321	0.125255	0.0770627	0.149726	0.126358	0.074023	0.0485649	0.0811829	0.192635	0.062265	0.130014	0.0844437	0.153417	0.167637	0.0665055	0.0611369	0.0839459
CHGG_01705	1	1.20402	1.39327	1.19852	1.20472	1.54822	1.36232	1.6465	1.53757	0.177817	0.0544544	0.112508	0.0793388	0.0978854	0.111797	0.0511748	0.0462204	0.0662641	0.176824	0.0629431	0.111864	0.0719634	0.11009	0.125232	0.0545045	0.0504381	0.0684122
CHGG_01706	1	4.54678	3.87424	3.4587	4.82407	5.05228	7.65266	5.74517	5.66421	0.607433	0.308862	0.551095	0.369144	0.694885	0.562439	0.393537	0.280642	0.368381	0.87882	0.36924	0.574341	0.395701	0.655053	0.722359	0.416586	0.294206	0.377238
CHGG_01707	1.87514	1.63675	4.1413	2.96601	1	6.43855	10.443	8.65781	9.23938	1.56493	0.480518	1.5759	1.04317	0.625753	1.96394	1.1739	0.96927	1.2168	2.6147	0.616605	2.07675	1.14808	1.17538	2.29995	1.33911	0.964604	1.41388
CHGG_01708	1	1.31134	1.10718	1.05628	1.41891	1.7546	2.3096	1.8786	3.22443	0.190471	0.0546015	0.108906	0.0715025	0.131008	0.134859	0.0748057	0.0517494	0.0967606	0.213075	0.0593462	0.109492	0.0830652	0.137233	0.131421	0.0704276	0.0595261	0.0887968
CHGG_01709	1	2.52302	2.40399	2.23217	2.58589	3.01346	3.27256	3.22656	4.47896	0.395693	0.149617	0.263362	0.191498	0.29555	0.315225	0.153728	0.130057	0.213154	0.460778	0.156868	0.311351	0.186678	0.328868	0.36138	0.154901	0.149655	0.216156
CHGG_01710	1	7.7596	5.50196	5.61544	4.5199	4.19543	6.34207	6.0851	5.0914	0.555809	0.308405	0.563841	0.354039	0.544332	0.510164	0.301494	0.232625	0.280781	0.723092	0.349745	0.573406	0.419493	0.556936	0.492572	0.300027	0.222383	0.317123
CHGG_01711	4.23585	1.19813	1.1063	1.75713	1.44579	1.17977	1.31342	1.60114	1	0.466048	0.109171	0.193568	0.190944	0.246828	0.228972	0.110383	0.102928	0.107905	0.481061	0.11624	0.267217	0.19276	0.272535	0.249646	0.122988	0.0993573	0.11474
CHGG_01712	1	1.43502	1.53636	1.63931	1.53757	1.40227	1.98592	1.95862	1.99881	0.277425	0.0796349	0.178403	0.132281	0.175255	0.167211	0.0928339	0.0715819	0.0971821	0.285742	0.0823861	0.174024	0.122808	0.192454	0.181919	0.102586	0.0769944	0.1039
CHGG_01713	1	1.27321	1.03147	1.05784	1.20425	1.56588	1.90218	1.18705	1.48066	0.235082	0.0707794	0.120797	0.0787413	0.1332	0.152269	0.0689088	0.0498455	0.0696533	0.215424	0.0634722	0.104783	0.0786155	0.139373	0.162694	0.0748449	0.0464821	0.0715331
CHGG_01714	1	2.08081	1.74992	1.27738	1.27092	1.07423	2.17573	1.33147	2.38555	0.16789	0.0720899	0.115621	0.0736871	0.106853	0.0988922	0.0671729	0.0366179	0.0701732	0.175128	0.0590896	0.139151	0.0756271	0.100323	0.0901397	0.0650092	0.0409736	0.0818406
CHGG_01715	1	4.48217	5.70381	4.29772	4.85567	4.35075	5.95561	5.95261	6.64248	0.658684	0.353291	0.88992	0.504851	0.746486	0.744395	0.403375	0.297385	0.446847	1.04862	0.408029	0.880995	0.546027	0.843268	0.79339	0.409575	0.362649	0.442272
CHGG_01716	1	2.11751	2.80474	2.59079	1.63961	1.66047	2.33016	2.98903	4.02825	0.229947	0.070011	0.169296	0.120823	0.144424	0.113455	0.0710109	0.0655924	0.106145	0.237119	0.0722035	0.181786	0.120897	0.139274	0.144791	0.0769699	0.0737691	0.117317
CHGG_01717	1.4934	2.42989	1.27658	1.68415	1	1.2001	1.73808	1.42971	1.1648	0.547035	0.220103	0.285292	0.260028	0.263712	0.270588	0.161579	0.135462	0.14416	0.632155	0.22217	0.37498	0.244592	0.349047	0.371344	0.182662	0.135757	0.162483
CHGG_01718	1.31083	1.48622	1	1.10031	1.22556	1.19896	1.34069	1.32098	1.76955	0.0765843	0.023386	0.0358491	0.027042	0.0384274	0.0439338	0.0219325	0.0175573	0.0259459	0.0804284	0.0226226	0.0382082	0.0295051	0.0461457	0.0404579	0.0211612	0.0156891	0.0252216
CHGG_01719	1.02072	1.11448	1	1.43802	1.27003	2.02415	1.4111	1.96152	1.31442	0.196875	0.0507263	0.0980547	0.0741002	0.103698	0.134075	0.0513861	0.0492588	0.0587829	0.221976	0.0574179	0.105847	0.092762	0.116586	0.144991	0.0580104	0.053215	0.0603945
CHGG_01720	1	2.47739	2.58161	3.02176	3.26259	2.88551	4.10456	3.7266	3.702	0.168047	0.0479793	0.132592	0.0801074	0.14804	0.119262	0.0670018	0.0512679	0.0801028	0.190854	0.0677462	0.123498	0.0958511	0.131007	0.146895	0.0803436	0.0618911	0.0670547
CHGG_01721	1	1.35779	1.15267	2.27101	3.29014	5.21717	5.49995	4.99743	6.24764	0.332351	0.08965	0.161753	0.170929	0.282509	0.339795	0.157997	0.129232	0.18854	0.398147	0.0910826	0.18245	0.162237	0.298355	0.312479	0.173884	0.130241	0.205585
CHGG_01722	1	1.87208	1.31265	1.51918	1.78198	1.85524	2.28024	1.72511	2.14913	0.137548	0.054425	0.0883281	0.0662475	0.0985496	0.102649	0.0660565	0.0403028	0.0530161	0.148484	0.054126	0.0831653	0.063262	0.107343	0.0875902	0.0493501	0.0389465	0.0532963
CHGG_01723	1.10017	1	1.15009	1.1876	1.51549	1.40418	1.19605	1.12681	1.20956	0.0887738	0.0209124	0.045682	0.0356173	0.0616658	0.056007	0.0227487	0.0183174	0.0242165	0.0842448	0.0221225	0.0514339	0.0344052	0.047222	0.0545795	0.0214491	0.0192154	0.02541
CHGG_01724	1.64481	1.63609	1.11655	1.51774	1	1.14884	1.86473	1.61975	1.06227	0.265682	0.0873728	0.130689	0.104888	0.126019	0.126319	0.0840235	0.0672564	0.0629952	0.250165	0.0871073	0.132762	0.107969	0.140916	0.145879	0.0913159	0.0659336	0.0734874
CHGG_01725	1	2.5725	2.01819	1.56882	1.57469	1.7519	2.9419	2.52569	2.89328	0.28424	0.0879082	0.181742	0.111032	0.167539	0.169667	0.0992533	0.0763871	0.122837	0.286256	0.116463	0.199725	0.107062	0.183567	0.184273	0.103912	0.0777949	0.107466
CHGG_01726	1.20745	1	1.112	1.27092	1.75184	1.41043	1.47301	1.51085	1.10094	0.133455	0.0414398	0.0912738	0.0633185	0.104008	0.0859366	0.0521205	0.0371177	0.0445571	0.172218	0.0399443	0.0868426	0.0674017	0.0975507	0.0912859	0.0502303	0.0338389	0.0412285
CHGG_01727	0	1.41192	0	1	0	0	3.11693	2.83821	1.5048	0	1.32641	0	0.953934	0	0	2.97503	2.74826	1.45836	0	529.24	0	955.793	0	0	861.177	763.807	587.283
CHGG_01728	1	1.41742	1.31119	1.4593	1.79342	1.6916	2.18679	1.57483	3.0349	0.407308	0.122394	0.258769	0.180104	0.289094	0.278267	0.143989	0.117931	0.186089	0.503129	0.151194	0.294678	0.213202	0.323636	0.337614	0.172693	0.111766	0.204034
CHGG_01729	5.84904	2.02419	6.56194	5.14996	3.37852	3.42884	1.31043	2.73651	1	1.96428	0.321061	1.08418	0.749004	0.928023	0.90266	0.22506	0.328413	0.254392	1.9706	0.332972	1.36001	0.72922	1.07491	1.05718	0.299604	0.301826	0.24408
CHGG_01730	1	1.27939	0	2.09515	1.53083	1.54378	23.1031	13.9118	37.1584	0.860374	1.07671	0	1.72077	1.30315	1.34912	15.436	9.25497	25.9693	7.06497	6.16968	0	9.73728	10.0529	8.87819	64.0287	31.8101	109.16
CHGG_01731	1	1.04533	1.58247	1.5854	2.40631	2.11501	1.62904	1.55034	1.31623	0.0736269	0.0164167	0.0436977	0.0324622	0.0603103	0.0557421	0.0213342	0.0182112	0.0205348	0.0794598	0.0175186	0.0419663	0.0312991	0.0558785	0.0534866	0.0188073	0.0149873	0.0240518
CHGG_01732	1.03866	1.5336	1	1.14517	1.39101	1.15613	1.84681	1.24479	1.75521	0.259026	0.082307	0.144503	0.0957973	0.175298	0.13229	0.0802063	0.0592061	0.0884164	0.280118	0.0838884	0.16619	0.122054	0.195408	0.163912	0.0985104	0.0674293	0.10167
[truncated: 2,163,523 more chars]
