# Supplementary material for: Integrative Activity of Mating Loci, Environmentally Responsive Genes, and Secondary Metabolism Pathways during Sexual Development of Chaetomium globosum
Source: mBio. 2019 Dec 10;10(6):e02119-19. doi: 10.1128/mBio.02119-19 (PMC6904875; doi:10.1128/mBio.02119-19)
Supplement: TABLE S4 [file mBio.02119-19-st004.xlsx]

## Sheet: Sheet1
Table S4. Input data for the Bayesian network reconstruction and the output results including the model average scores of edges and structure matrix.
Gene name	abbreviation	N. crassa	C. globosum
asd-1	ad1	NCU05598	CHGG_08730
asd-3	ad3	NCU05597	CHGG_08732
asd-4	ad4	NCU07040	CHGG_03821
asl-1	al1	NCU01345	CHGG_00632
asm-1	as1	NCU01414	CHGG_00576
spo11	sp1	NCU01120	CHGG_07691
mat-1-1-1	mt1	NCU01958	CHGG_06586
mat-1-2-1	mt2	NC- GE21Draft_1218583	CHGG_03580
tol	tl	NCU04453	CHGG_01991
het-6	ht6	NCU03533	CHGG_08450
het-13	ht13	NCU09037	CHGG_03992
het-c-1	hc1	NCU03125	CHGG_00869
het-c-2	hc2	NCU03493	CHGG_08211
con-3/acu-6	co3	NCU09873	CHGG_08889
con-10	co1	NCU07325	CHGG_04025
nrc-2	nrc	NCU01797	CHGG_07884
acon-2	ac2	NCU00478	CHGG_03139
acon-3	ac3	NCU07617	CHGG_05221
Input data for N. crassa network, 18 genes with 7 stage changes
ad1	ad3	ad4	al1	as1	sp1	mt1	mt2	tl	ht6	ht13	hc1	hc2	co3	co1	nrc	ac2	ac3
-3.48447	-0.238661	0.0591425	-0.136285	-0.058345	0.0313566	0.690675	0	-0.129099	-0.0648552	-0.3918	0.129577	-0.030625	3.73356	0.00297067	0.0904398	0.198458	-0.481035
0.46335	0.174128	-0.0847151	0.19726	0.183115	-0.476205	-0.0763955	0.254075	0.307444	0.184601	0.91662	-0.0809192	0.22093	-0.368995	-0.417147	-0.079181	-0.352417	0.50908
0.196341	-0.311825	-0.117245	0.137112	0.00611903	-0.15338	-0.97908	-0.149673	-0.58984	-0.23057	-0.312618	-0.232856	-0.167262	0.823602	-0.32658	0.0107074	-0.078605	-0.100607
2.59186	0.68973	0.12963	-0.203779	-0.0128685	0.37949	0.29001	2.3172	0.16432	0.0593951	0.191444	0.14083	-0.00368288	-3.78431	0.304935	-0.13341	0.251785	1.1059
-1.37487	-0.164605	0.158637	0.115698	0.0163471	0.583585	0.0131138	1.17124	-0.0696352	-0.573205	0.0574259	0.033257	0.16442	-0.354093	0.363268	0.009705	0.0561131	0.0951035
-0.810554	-0.111496	-0.295888	-0.0473347	-0.130819	2.90793	0.459974	0.923294	-0.0715812	0.072545	0.389226	-0.132301	0.00720591	-0.04994	0.385933	-0.00258835	0.516836	-0.291509
-0.450108	0.135459	0.103642	0.0976551	0.125549	0.119201	-0.146216	0.336195	-0.00561035	-0.0495834	0.154146	-0.061825	0.29019	0.250785	0.0365256	0.0066952	-0.0220795	-0.0936686
Input data for C. globosum network, 18 genes with 8 stage changes
ad1	ad3	ad4	al1	as1	sp1	mt1	mt2	tl	ht6	ht13	hc1	hc2	co3	co1	nrc	ac2	ac3
-0.13	0.21	0.27	2.37	0.84	-0.82	0.19	-0.13	0.16	0.61	0.1	0.96	1.99	1.49	-0.7	2.37	2.7	1.75
1.74	0.41	0.02	-0.21	-0.18	0.32	0.2	-0.09	0.15	0.36	-0.6	-0.23	-0.4	-1.06	1.14	-0.13	0.03	-0.04
0.05	-0.29	0.06	-0.15	0.08	-0.08	-0.49	-0.03	-0.11	-0.56	0.24	0.02	0.01	0.51	-0.6	0.15	-0.03	0.43
-0.31	-0.07	0.34	0.27	0.29	0.13	0.79	0.14	-0.05	0.32	-0.06	-0.01	-0.17	0.66	-1.89	-0.02	0.24	0.18
-0.17	0.25	-0.11	-0.16	0.06	0.04	1.72	-0.01	0.04	-0.02	-0.09	-0.04	-0.09	0.68	-0.25	-0.09	0.11	0.02
0.54	0.19	-0.09	0.12	0.02	0.02	0.36	2.09	-0.26	0.21	0.22	0.22	0.49	0.02	-0.03	0.2	0.05	0.16
-0.1	-0.02	-0.01	-0.14	-0.18	0.07	-0.17	-0.41	0.13	-0.21	-0.19	-0.08	-0.34	0.09	-1.78	-0.16	-0.17	-0.19
0.9	0.37	0.47	0.15	0.21	0.36	0.45	1.1	-0.17	-0.19	0.07	-0.21	-0.02	0.47	-2.4	0.14	0.13	0.22
N.crasssa network outputs
Model Average Scores
	ad1 ad3 ad4 al1 as1 sp1 mt1 mt2 tl ht6 ht13 hc1 hc2 co3 co1 nrc ac2 ac3
asd-1	0.000000 0.000000 0.000000 0.000000 1.000000 0.000000 1.000000 0.000000 0.000000 0.000000 0.000000 0.000000 0.000000 1.000000 0.000000 1.000000 0.000000 1.000000
asd-3	0.000000 0.000000 0.000000 0.000000 0.000000 0.000000 0.000000 0.000000 0.000000 0.000000 0.000000 0.000000 0.000000 0.000000 0.000000 0.000000 0.000000 0.000000
asd-4	0.000000 1.000000 0.000000 1.000000 0.000000 1.000000 0.000000 0.000000 0.000000 0.000000 1.000000 1.000000 0.000000 0.000000 0.000000 0.000000 0.000000 0.000000
asl-1	0.000000 0.000000 0.000000 0.000000 0.000000 0.000000 1.000000 0.000000 0.000000 0.000000 0.000000 1.000000 0.000000 0.000000 0.000000 0.000000 1.000000 0.000000
asm-1	0.000000 0.000000 0.000000 1.000000 0.000000 0.000000 0.000000 0.000000 0.000000 0.000000 0.000000 0.000000 0.000000 0.000000 0.000000 0.000000 1.000000 0.000000
spo11	0.000000 0.000000 0.000000 0.000000 1.000000 0.000000 0.000000 0.000000 0.000000 0.000000 0.000000 0.000000 0.000000 0.000000 0.000000 0.000000 1.000000 0.000000
mat-1-1-1	0.000000 0.000000 0.000000 0.000000 0.000000 0.000000 0.000000 0.000000 0.000000 0.000000 0.000000 0.000000 0.000000 0.000000 0.000000 0.000000 0.000000 0.000000
mat-1-2-1	0.000000 0.000000 0.000000 0.000000 0.000000 0.000000 0.000000 0.000000 0.000000 0.000000 0.000000 0.000000 0.000000 1.000000 0.000000 0.000000 0.000000 0.000000
tol	0.000000 0.000000 0.000000 0.000000 0.000000 0.000000 1.000000 0.000000 0.000000 0.000000 0.000000 0.000000 0.000000 0.000000 0.000000 0.000000 0.000000 0.000000
het-6	0.000000 1.000000 0.000000 1.000000 0.000000 0.000000 0.000000 0.000000 1.000000 0.000000 0.000000 0.000000 0.000000 0.000000 0.000000 0.000000 0.000000 0.000000
het-13	0.000000 0.000000 0.000000 0.000000 0.000000 0.000000 0.000000 0.000000 1.000000 0.000000 0.000000 0.000000 0.000000 0.000000 0.000000 1.000000 0.000000 0.000000
het-c-1	0.000000 0.000000 0.000000 0.000000 0.000000 0.000000 0.000000 0.000000 1.000000 0.000000 0.000000 0.000000 0.000000 0.000000 0.000000 0.000000 0.000000 1.000000
het-c-2	0.000000 0.000000 0.000000 0.000000 1.000000 0.000000 0.000000 0.000000 1.000000 0.000000 1.000000 0.000000 0.000000 0.000000 0.000000 0.000000 0.000000 0.000000
con-3	0.000000 1.000000 0.000000 0.000000 0.000000 0.000000 0.000000 0.000000 0.000000 0.000000 0.000000 0.000000 0.000000 0.000000 0.000000 0.000000 0.000000 0.000000
con-10	0.000000 0.000000 0.000000 0.000000 1.000000 1.000000 0.000000 1.000000 0.000000 0.000000 0.000000 0.000000 0.000000 0.000000 0.000000 0.000000 1.000000 0.000000
nrc-2	0.000000 1.000000 0.000000 0.000000 0.000000 0.000000 0.000000 1.000000 0.000000 0.000000 0.000000 0.000000 0.000000 1.000000 0.000000 0.000000 0.000000 0.000000
acon-2	0.000000 0.000000 0.000000 0.000000 0.000000 0.000000 1.000000 0.000000 0.000000 0.000000 0.000000 0.000000 0.000000 0.000000 0.000000 0.000000 0.000000 0.000000
acon-3	0.000000 0.000000 0.000000 0.000000 0.000000 0.000000 0.000000 1.000000 0.000000 0.000000 1.000000 0.000000 0.000000 0.000000 0.000000 1.000000 0.000000 0.000000
Structure Matrix
	ad1 ad3 ad4 al1 as1 sp1 mt1 mt2 tl ht6 ht13 hc1 hc2 co3 co1 nrc ac2 ac3
asd-1	0 0 0 0 1 0 1 0 0 0 0 0 0 1 0 1 0 1
asd-3	0 0 0 0 0 0 0 0 0 0 0 0 0 0 0 0 0 0
asd-4	0 1 0 1 0 1 0 0 0 0 1 1 0 0 0 0 0 0
asl-1	0 0 0 0 0 0 1 0 0 0 0 1 0 0 0 0 1 0
asm-1	0 0 0 1 0 0 0 0 0 0 0 0 0 0 0 0 1 0
spo11	0 0 0 0 1 0 0 0 0 0 0 0 0 0 0 0 1 0
mat-1-1-1	0 0 0 0 0 0 0 0 0 0 0 0 0 0 0 0 0 0
mat-1-2-1	0 0 0 0 0 0 0 0 0 0 0 0 0 1 0 0 0 0
tol	0 0 0 0 0 0 1 0 0 0 0 0 0 0 0 0 0 0
het-6	0 1 0 1 0 0 0 0 1 0 0 0 0 0 0 0 0 0
het-13	0 0 0 0 0 0 0 0 1 0 0 0 0 0 0 1 0 0
het-c-1	0 0 0 0 0 0 0 0 1 0 0 0 0 0 0 0 0 1
het-c-2	0 0 0 0 1 0 0 0 1 0 1 0 0 0 0 0 0 0
con-3	0 1 0 0 0 0 0 0 0 0 0 0 0 0 0 0 0 0
con-10	0 0 0 0 1 1 0 1 0 0 0 0 0 0 0 0 1 0
nrc-2	0 1 0 0 0 0 0 1 0 0 0 0 0 1 0 0 0 0
acon-2	0 0 0 0 0 0 1 0 0 0 0 0 0 0 0 0 0 0
acon-3	0 0 0 0 0 0 0 1 0 0 1 0 0 0 0 1 0 0
C. globosum Bnetwork output
Model Average Scores
	ad1 ad3 ad4 al1 as1 sp1 mt1 mt2 tl ht6 ht13 hc1 hc2 co3 co1 nrc ac2 ac3
asd-1	0.000000 1.000000 1.000000 0.000000 0.000000 0.000000 0.000000 0.000000 0.000000 0.000000 0.000000 0.000000 0.000000 0.000000 0.000000 0.000000 0.000000 1.000000
asd-3	0.000000 0.000000 0.000000 0.000000 0.000000 0.000000 0.000000 0.000000 0.000000 0.000000 1.000000 0.000000 0.000000 0.000000 0.000000 0.000000 0.000000 0.000000
asd-4	0.000000 0.000000 0.000000 0.000000 0.000000 0.000000 0.000000 0.000000 0.000000 0.000000 0.000000 0.000000 0.000000 0.000000 0.000000 0.000000 0.000000 0.000000
asl-1	0.000000 1.000000 0.000000 0.000000 1.000000 0.000000 0.000000 0.000000 0.000000 0.000000 0.000000 1.000000 0.000000 0.000000 0.000000 0.000000 0.000000 0.000000
asm-1	0.000000 0.000000 1.000000 0.000000 0.000000 0.000000 0.000000 0.000000 0.000000 1.000000 0.000000 0.000000 0.000000 0.000000 0.000000 0.000000 0.000000 0.000000
spo11	0.000000 0.000000 0.000000 0.000000 0.000000 0.000000 0.000000 0.000000 1.000000 0.000000 0.000000 1.000000 1.000000 1.000000 0.000000 1.000000 1.000000 1.000000
mat-1-1-1	0.000000 1.000000 0.000000 0.000000 0.000000 0.000000 0.000000 0.000000 0.000000 0.000000 0.000000 0.000000 0.000000 1.000000 0.000000 0.000000 0.000000 0.000000
mat-1-2-1	0.000000 0.000000 0.000000 0.000000 0.000000 0.000000 0.000000 0.000000 1.000000 1.000000 1.000000 0.000000 1.000000 0.000000 0.000000 0.000000 0.000000 0.000000
tol	0.000000 0.000000 0.000000 0.000000 0.000000 0.000000 0.000000 0.000000 0.000000 0.000000 0.000000 0.000000 0.000000 0.000000 0.000000 0.000000 0.000000 0.000000
het-6	0.000000 0.000000 0.000000 0.000000 0.000000 0.000000 0.000000 0.000000 0.000000 0.000000 0.000000 0.000000 0.000000 0.000000 0.000000 0.000000 0.000000 0.000000
het-13	0.000000 0.000000 0.000000 0.000000 0.000000 0.000000 0.000000 0.000000 1.000000 1.000000 0.000000 0.000000 0.000000 0.000000 0.000000 0.000000 0.000000 0.000000
het-c-1	0.000000 0.000000 0.000000 0.000000 0.000000 0.000000 0.000000 0.000000 1.000000 1.000000 0.000000 0.000000 0.000000 0.000000 0.000000 0.000000 0.000000 0.000000
het-c-2	0.000000 0.000000 0.000000 1.000000 0.000000 0.000000 0.000000 0.000000 0.000000 0.000000 0.000000 1.000000 0.000000 0.000000 0.000000 1.000000 0.000000 0.000000
con-3	1.000000 0.000000 0.000000 0.000000 1.000000 0.000000 0.000000 0.000000 0.000000 0.000000 1.000000 0.000000 0.000000 0.000000 0.000000 0.000000 0.000000 1.000000
con-10	0.000000 0.000000 1.000000 0.000000 0.000000 0.000000 0.000000 0.000000 0.000000 0.000000 0.000000 0.000000 0.000000 1.000000 0.000000 0.000000 0.000000 0.000000
nrc-2	0.000000 0.000000 0.000000 1.000000 0.000000 0.000000 0.000000 0.000000 0.000000 0.000000 0.000000 1.000000 0.000000 0.000000 0.000000 0.000000 0.000000 0.000000
acon-2	0.000000 0.000000 0.000000 1.000000 1.000000 0.000000 0.000000 0.000000 0.000000 0.000000 0.000000 0.000000 1.000000 0.000000 0.000000 1.000000 0.000000 0.000000
acon-3	0.000000 0.000000 0.000000 1.000000 1.000000 0.000000 0.000000 0.000000 0.000000 0.000000 0.000000 0.000000 1.000000 0.000000 0.000000 1.000000 1.000000 0.000000
Structure Matrix
	ad1 ad3 ad4 al1 as1 sp1 mt1 mt2 tl ht6 ht13 hc1 hc2 co3 co1 nrc ac2 ac3
asd-1	0 1 1 0 0 0 0 0 0 0 0 0 0 0 0 0 0 1
asd-3	0 0 0 0 0 0 0 0 0 0 1 0 0 0 0 0 0 0
asd-4	0 0 0 0 0 0 0 0 0 0 0 0 0 0 0 0 0 0
asl-1	0 1 0 0 1 0 0 0 0 0 0 1 0 0 0 0 0 0
asm-1	0 0 1 0 0 0 0 0 0 1 0 0 0 0 0 0 0 0
spo11	0 0 0 0 0 0 0 0 1 0 0 1 1 1 0 1 1 1
mat-1-1-1	0 1 0 0 0 0 0 0 0 0 0 0 0 1 0 0 0 0
mat-1-2-1	0 0 0 0 0 0 0 0 1 1 1 0 1 0 0 0 0 0
tol	0 0 0 0 0 0 0 0 0 0 0 0 0 0 0 0 0 0
het-6	0 0 0 0 0 0 0 0 0 0 0 0 0 0 0 0 0 0
het-13	0 0 0 0 0 0 0 0 1 1 0 0 0 0 0 0 0 0
het-c-1	0 0 0 0 0 0 0 0 1 1 0 0 0 0 0 0 0 0
het-c-2	0 0 0 1 0 0 0 0 0 0 0 1 0 0 0 1 0 0
con-3	1 0 0 0 1 0 0 0 0 0 1 0 0 0 0 0 0 1
con-10	0 0 1 0 0 0 0 0 0 0 0 0 0 1 0 0 0 0
nrc-2	0 0 0 1 0 0 0 0 0 0 0 1 0 0 0 0 0 0
acon-2	0 0 0 1 1 0 0 0 0 0 0 0 1 0 0 1 0 0
acon-3	0 0 0 1 1 0 0 0 0 0 0 0 1 0 0 1 1 0
