# Supplementary material for: Integrative Activity of Mating Loci, Environmentally Responsive Genes, and Secondary Metabolism Pathways during Sexual Development of Chaetomium globosum
Source: mBio. 2019 Dec 10;10(6):e02119-19. doi: 10.1128/mBio.02119-19 (PMC6904875; doi:10.1128/mBio.02119-19)
Supplement: TABLE S5 [file mBio.02119-19-st005.xlsx]

## Sheet: Sheet1
Table S5. SMCs predicted in the Chaetomiun globosum genome at JGI Mycocosm (Grigoriev et al. 2014) database—these SMCs were verified with AntiSMASH.
Chagl_1.1	NRPS-like	CHGT_00041	CHGT_00046
Chagl_1.2	PKS	CHGT_00087
Chagl_1.3	PKS-like	CHGT_00239	CHGT_00246
Chagl_1.4	PKS	CHGT_00542
Chagl_1.5	PKS	CHGT_01021	CHGT_01022
Chagl_1.6	HYBRID	CHGT_01239	CHGT_01248
Chagl_1.7	NRPS-like	CHGT_01286	CHGT_01290
Chagl_1.8	HYBRID	CHGT_05275	CHGT_05293
Chagl_1.9	HYBRID	CHGT_05358
Chagl_1.10	PKS-like	CHGT_05768
Chagl_1.11	NRPS	CHGT_06052
Chagl_1.12	NRPS	CHGT_06789
Chagl_1.13	NRPS	CHGT_02251
Chagl_1.14	NRPS	CHGT_02283
Chagl_1.15	NRPS_like	CHGT_02300	CHGT_02312
Chagl_1.16	PKS	CHGT_02370	CHGT_02378
Chagl_1.17	PKS	CHGT_03100	CHGT_03103
Chagl_1.18	NRPS	CHGT_03491	CHGT_03492
Chagl_1.19	TC	CHGT_03508	CHGT_03509
Chagl_1.20	PKS-like	CHGT_03589
Chagl_1.21	DMAT	CHGT_03677	CHGT_03691
Chagl_1.22	PKS	CHGT_07634	CHGT_07649
Chagl_1.23	PKS	CHGT_08141	CHGT_08147
Chagl_1.24	PKS	CHGT_04063	CHGT_04068
Chagl_1.25	PKS	CHGT_04474	CHGT_04478
Chagl_1.26	PKS	CHGT_05113	CHGT_05115
Chagl_1.27	PKS	CHGT_05142	CHGT_05152
Chagl_1.28	PKS	CHGT_09584	CHGT_09589
Chagl_1.29	PKS	CHGT_10019	CHGT_10030
Chagl_1.30	NRPS	CHGT_10055	CHGT_10057
Chagl_1.31	PKS	CHGT_10092
Chagl_1.32	PKS	CHGT_10126	CHGT_10135
Chagl_1.33	PKS	CHGT_10645	CHGT_10652
Chagl_1.34	NRPS	CHGT_08540
Chagl_1.35	PKS	CHGT_08744	CHGT_08751
Chagl_1.36	PKS-like	CHGT_08793	CHGT_08800
Chagl_1.37	TC	CHGT_09030
Chagl_1.38	TC	CHGT_09440	CHGT_09441
Chagl_1.39	NRPS	CHGT_09468	CHGT_09475
Chagl_1.40	NRPS	CHGT_09543
Chagl_1.41	NRPS	CHGT_10746	CHGT_10756
