# Supplementary material for: Integrative Activity of Mating Loci, Environmentally Responsive Genes, and Secondary Metabolism Pathways during Sexual Development of Chaetomium globosum
Source: mBio. 2019 Dec 10;10(6):e02119-19. doi: 10.1128/mBio.02119-19 (PMC6904875; doi:10.1128/mBio.02119-19)
Supplement: TABLE S6 [file mBio.02119-19-st006.xlsx]

## Sheet: Sheet1
Table S6.46 genes exhibiting highly similar gene expression across sexual development between Chaetomium globosum and Neurospora crassa; 15 of them are currently annotated as hypothetical proteins.
Gene_ID	Cg1	Cg2	Cg3	Cg4	Cg5	Cg6	Cg7	Cg8	Cg9		species	Gene_ID	ZW1	ZW2	ZW3	ZW4	ZW5	ZW6	ZW7	ZW8	Annotation
CHGG_02999	1	1.86901	1.50382	1.78653	3.27178	13.4656	21.1584	22.0261	17.8431		N.crassa	NCU00026	1.13489	1.22182	1	1.14733	1.42463	2.05995	2.78622	2.99209	hypothetical protein
CHGG_05764	1.80332	1	3.06836	9.13758	47.1979	270.26	440.108	494.198	627.667		N.crassa	NCU00054	1.00989	1.05829	2.59046	1	2.87403	3.4116	2.24219	1.63435	hypothetical protein
CHGG_03368	1	4.23816	4.30451	3.36308	5.68527	5.40338	5.96156	4.80552	6.183		N.crassa	NCU00117	1.12547	1.70134	1.2085	1	1.18013	1.22023	1.52342	1.37493	exocyst complex component Sec15
CHGG_02886	1	1.33423	1.4845	1.23325	1.62588	2.00876	1.71123	1.65986	1.39201		N.crassa	NCU00396	1.18586	1.72787	1.44981	1.00976	1.15563	1.29238	1.11668	1	pre-mRNA-splicing factor rse-1
CHGG_00906	1	1.64131	1.08337	1.53143	1.17869	1.00513	1.5489	1.63913	2.36374		N.crassa	NCU00957	1.00496	2.05863	1.8563	2.57707	1.34687	1	1.64713	2.13017	anchored cell wall protein-2
CHGG_00697	1	1.58566	1.74549	1.37598	1.9808	1.80872	1.85545	1.70838	1.51824		N.crassa	NCU01160	1.38402	2.01699	1.49815	1	1.65459	1.53332	1.55532	1.24012	ATP-dependent RNA helicase dbp-5
CHGG_00699	1	1.52859	1.26053	2.27682	7.56319	33.3771	38.7083	43.1447	32.9925		N.crassa	NCU01162	5.02216	1	3.43292	4.79624	10.5331	22.9894	34.982	47.9595	glycolipid-anchored surface protein 5
CHGG_00688	1	1.00845	1.21416	1.06077	1.26746	1.70513	2.01326	2.39428	2.03619		N.crassa	NCU01166	1.46699	2.22121	1.41832	1	1.66951	1.95515	2.9104	3.86893	microcycle blastoconidiation
CHGG_07428	1	2.38022	2.52542	2.15449	3.08008	3.25655	3.45124	3.50187	2.50953		N.crassa	NCU01229	1.17254	1.64928	1.12651	1	1.13922	1.14575	1.09191	1.13083	elongator complex protein 3
CHGG_07795	1.86774	1.14014	1.0716	1	1.21296	1.25008	1.10125	1.05864	1.28809		N.crassa	NCU01443	1.64056	2.67852	1.71977	1.21588	1.57212	1.54488	1.378	1	seryl-tRNA synthetase
CHGG_10358	1	1.95699	2.72769	2.50439	3.23802	3.96499	5.01284	3.89195	3.55847		N.crassa	NCU01715	1.64886	1.3903	1.02381	1	1.69619	2.1966	2.73795	2.4208	hypothetical protein
CHGG_10167	1	1.84832	1.52377	2.21051	2.55354	1.64219	2.16915	2.11361	1.32943		N.crassa	NCU01746	2.01265	1.70501	1.24308	1.44891	1.41098	1	1.22391	1.34594	hypothetical protein
CHGG_07953	1	3.3768	3.93372	2.82665	4.69239	5.1397	4.44653	4.07915	4.20636		N.crassa	NCU01820	1.23183	1.85877	1.45215	1.07584	1.32681	1.39529	1.26649	1	exportin-1
CHGG_08529	6.85478	4.28901	11.6559	11.0826	6.25376	3.16869	1.72044	2.12547	1		N.crassa	NCU02654	3.65915	1.41884	5.28532	3.33031	2.47068	1.4733	1	1.55795	glycosyl hydrolase family 88
CHGG_02830	1	1.43066	1.64368	1.34227	1.4083	1.54752	1.74615	2.01626	2.38514		N.crassa	NCU02680	1.30075	1.82377	1.21513	1	1.03685	1.13047	1.46622	1.69194	nuclear protein localization protein 4
CHGG_02822	1	1.33515	1.34214	1.21458	1.18547	1.34099	1.81748	1.78632	2.14088		N.crassa	NCU02692	1.11507	1.08133	1.15104	1.13723	1.09044	1	1.26206	1.17998	hypothetical protein
CHGG_02790	1	3.48438	3.90249	3.02441	5.94654	7.49726	6.6819	5.79714	3.29389		N.crassa	NCU02740	1	1.14543	13.2877	1.36015	35.3405	47.4892	16.7724	10.4522	hypothetical protein
CHGG_06318	1	1.7726	1.67442	2.23361	3.19433	2.2233	2.04663	1.90833	2.09825		N.crassa	NCU03171	3.55036	2.53439	1.38821	1.47634	2.67319	1.99697	1.50594	1	small oligopeptide transporter
CHGG_08251	1.20073	1.22465	1.40432	1	1.18957	1.45594	1.21992	1.37198	1.13233		N.crassa	NCU03575	1.26506	1.77051	1.44637	1.03124	1.08001	1.22899	1	1.0553	isoleucyl-tRNA synthetase
CHGG_07241	1	5.67237	6.11707	4.88239	6.74142	8.10812	6.9675	5.94376	5.87983		N.crassa	NCU03786	1.2874	1.67697	1.34331	1.05429	1.24998	1.29976	1.18329	1	serine/threonine protein phosphatase 2A
CHGG_08630	1	2.2728	1.3344	1.34237	1.35518	1.62829	2.21663	1.93733	1.27378		N.crassa	NCU03993	1.15534	1.41798	1.13473	1	1.14533	1.03493	1.54824	1.31008	hypothetical protein
CHGG_07137	1	3.99773	4.75359	4.02856	4.97461	5.23412	7.11187	8.05427	9.67495		N.crassa	NCU04152	1.20297	1.4772	1.24283	1	1.25972	1.33721	1.86554	2.16126	defective in methylation-7
CHGG_07109	1.21703	1.82285	1.80505	1.55338	2.14963	2.30886	1.68334	1.5355	1		N.crassa	NCU04223	2.00083	9.14213	3.36697	2.01045	2.54944	3.60569	2.08713	1	hypothetical protein
CHGG_07088	583.691	541.311	114.252	408.198	79.9527	1	3.35985	2.00597	5.25277		N.crassa	NCU04276	1	24.1817	12.7068	34.9159	2.57523	2.0984	2.2231	1.11294	hypothetical protein
CHGG_09964	2.00485	1.7764	1.66788	1.66545	1.53827	1.328	1.30948	1.6647	1		N.crassa	NCU04549	2.04218	2.9623	1.31326	1.23442	1.14876	1	1.13586	1.81429	hypothetical protein
CHGG_00526	1.04485	1.12125	1.02804	1	1.11626	1.24558	2.28846	2.46426	4.93824		N.crassa	NCU04604	1.06543	1.11346	1.01904	1	1.02229	1.03996	1.13688	1.39109	hypothetical protein
CHGG_09211	1.4011	1	1.37013	1.26918	1.45061	1.58631	2.07835	2.62285	3.49625		N.crassa	NCU04724	1.54439	1.9915	1.22387	1	1.47349	1.90988	3.31082	4.06482	VHS domain-containing protein
CHGG_00180	1.73737	1.31334	1.38882	1.76438	1.47228	1	1.2401	1.44801	1.64939		N.crassa	NCU05077	1.68376	1.4424	1.49671	2.05854	1.18919	1	1.14735	1.31386	metal homeostatis protein bsd2
CHGG_10265	1.97944	1.66573	1.95841	1.668	1.54211	1.33431	1.16018	1.37022	1		N.crassa	NCU05457	1.66518	1.88776	2.1438	1.57918	1.28952	1.05433	1	1.10053	cytochrome a-4
CHGG_09091	1	2.98563	1.78818	2.80873	1.96285	2.7701	5.51792	4.04667	6.36023		N.crassa	NCU05977	1	1.53941	3.66625	4.19062	2.74547	4.6229	5.89428	5.01407	dihydrodipicolinate synthase
CHGG_04334	1	1.05992	1.69174	1.33364	3.07649	10.5321	16.8476	19.6767	24.2582		N.crassa	NCU06316	1.4743	1	2.01172	1.11189	2.42773	5.79238	22.9988	35.6053	hypothetical protein
CHGG_04123	1.24989	1.43709	1.14496	1.41057	1.18103	1.06576	1.3812	1.62151	1		N.crassa	NCU06549	1.27034	1.59839	1.11191	1.31377	1	1.04004	1.54144	1.84924	pyridoxine-2
CHGG_04360	2.32745	1	3.40135	2.67805	5.08297	7.18183	9.64291	13.0281	13.1892		N.crassa	NCU07254	9.38309	12.3347	2.55542	1	8.56607	9.50493	38.6129	56.388	hypothetical protein
CHGG_09997	2.24612	1	2.12032	2.71757	1.56461	1.21159	3.22915	4.47683	3.15183		N.crassa	NCU07351	1	1.05014	2.13489	17.8386	2.4881	1.87567	2.23595	2.88893	alpha-glucuronidase
CHGG_01035	1	1.78167	2.02663	1.3884	1.61616	1.66761	3.4031	2.61638	5.09896		N.crassa	NCU07498	1.66303	1.87271	1.63563	1	1.43767	1.47631	1.69699	1.54337	mutagen sensitive-40
CHGG_03223	1	8.9598	8.61305	4.04703	5.12726	8.28034	17.2791	11.0475	12.5873		N.crassa	NCU07546	2.2038	1.47321	1.10379	1	1.08502	1.33261	1.67175	1.33014	multidrug resistance protein MDR
CHGG_04514	1.61537	1	1.14815	1.04229	1.5386	1.88205	1.63715	1.38641	2.05745		N.crassa	NCU07732	1.29031	1.69526	1.43424	1.14908	1.22863	1.32482	1.13397	1	Arginine-2
CHGG_07375	1	1.26386	1.56378	1.53771	2.00814	1.9818	2.11485	2.24388	2.54852		N.crassa	NCU07741	1.5055	1.38375	1.0449	1	1.5434	1.55863	1.84743	2.03979	1-acyl-sn-glycerol-3-phosphate acyltransferase 2
CHGG_03670	0	1	1.44026	19.3759	108.245	812.575	1378.7	1674.87	1949.46		N.crassa	NCU08199	1.92277	1	1.36378	1.69258	2.91916	3.4702	3.772	5.16903	6-hydroxy-D-nicotine oxidase
CHGG_03611	0	5.56439	3.0453	6.30983	1.41083	1	14.238	15.0519	9.56679		N.crassa	NCU08680	4.91849	3.78308	1.05025	9.74382	1	1.60025	6.41665	3.6747	hypothetical protein
CHGG_02305	1.62918	1.91358	3.08983	2.68961	4.7244	3.35987	2.35501	2.43885	1		N.crassa	NCU08716	5.15908	2.99289	5.4792	1.32386	2.55656	1.68273	1	1.27599	CND11p
CHGG_07613	0	1.15637	1	1.71255	1.42588	3.2409	28.5827	34.2185	37.8252		N.crassa	NCU08887	10.818	1.16114	1.13094	1	1.2952	3.05781	4.73192	16.9494	hypothetical protein
CHGG_00952	2.51288	1	1.50176	1.32704	1.9412	1.72694	1.51857	1.35615	1.36161		N.crassa	NCU09223	2.02923	3.09246	2.26669	1.55776	2.035	1.22415	1.07988	1	protein disulfide-isomerase
CHGG_10911	1	1.15797	1.03469	1.43584	1.43131	2.04887	2.48195	3.23675	2.35466		N.crassa	NCU09408	1	1.04599	1.23799	1.52617	1.3637	1.55866	1.92446	2.21957	hypothetical protein
CHGG_09261	1.17325	1	1.11957	1.4765	1.25824	1.41536	1.4796	1.95792	1.70116		N.crassa	NCU09864	1.96726	1	4.53866	5.93687	1.97429	1.94895	2.08231	3.06117	2-oxoisovalerate dehydrogenase alpha subunit
CHGG_07299	1.43583	1.12735	1.60929	1.29037	1.53865	1.8802	1.48347	1.54183	1		N.crassa	NCU10055	1.70398	1	2.7598	1.73988	8.54746	20.7187	18.093	19.459	new eukaryotic opsin-1, NOP-1
